# Supplementary material for: Unveiling Wolbachia transcriptomic signature in the arboviral vector Aedes aegypti
Source: Front Cell Infect Microbiol. 2025 Apr 28;15:1538459. doi: 10.3389/fcimb.2025.1538459 (PMC12066770; doi:10.3389/fcimb.2025.1538459)
Supplement: Supplementary Table 1 — Datasets included and excluded from this study. [file Table1.xlsx]

## Sheet: S1Table
Year	DOI	Authors	SRA/GEO accession	Datatype	Conditions	Selected	Exclusion reasons
2009	10.1126/science.1177531	Kambris et al.	PRJNA118709	Microarray	• wMelPop-transinfected (line PGYP1), whole body • PGYP1 cleared with tetracycline (line PGYP1.tet), whole body	Yes
2012	10.1371/journal.ppat.1002548	Rancès et al	E-MEXP-2931	Microarray	• wMelPop-transinfected (line PGYP1), whole body • PGYP1 cleared with tetracycline (line PGYP1.tet), whole body • wMel-transinfected (line MGYP2), whole body • MGYP2 cleared with tetracycline (line MGYP2.tet), whole body	Yes
2012	10.1073/pnas.1116932108	Pan et al.	NA	Microarray	• wAlbB-transinfected (line WB1), midgut • Uninfected (line Waco), midgut • wAlbB-transinfected (line WB1), carcass • Uninfected (line Waco), carcass	No	Unpublished raw data
2013	10.1371/journal.pone.0066482	Ye et al.	E-MEXP-2907	Microarray	• wMelPop-transinfected (line PGYP1), head • PGYP1 cleared with tetracycline (line PGYP1.tet), head • wMelPop-transinfected (line PGYP1), muscle • PGYP1 cleared with tetracycline (line PGYP1.tet), muscle	Yes
2014	10.1371/journal.pone.0096107	Mayoral et al.	PRJNA238976	Small RNASeq	• wMelPop-transinfected Aag2 cells, nuclear fraction • Aag2 cells, nuclear fraction • wMelPop-transinfected Aag2 cells, cytoplasmic fraction • Aag2 cells, cytoplasmic fraction	No	Experiments were targeted to small RNA
2014	10.1073/pnas.1420131112	Mayoral et al.	GSE55210	Small RNASeq	• wMelPop-transinfected Aag2 cells, nuclear fraction • Aag2 cells, nuclear fraction • wMelPop-transinfected Aag2 cells, cytoplasmic fraction • Aag2 cells, cytoplasmic fraction	No	Experiments were targeted to small RNA
2019	10.1128/mSystems.00596-19	Chung et al.	PRJNA294263	RNASeq	• Different developmental stages of A. aegypti-Brugia malayi-wBm	No	No Wolbachia-uninfected condition was tested
2020	10.1111/mmi.14668	Bishop and Asgari	PRJNA670506	RNASeq	• wAlbB-transinfected A. aegypti cell line • wAlbB-transinfected A. albopictus cell line	No	No Wolbachia-uninfected condition was tested
2021	10.1128/mSphere.00433-21	Leitner et al.	PRJNA669319	RNASeq	• DENV-infected wAlbB-transinfected A. aegypti cell line • wAlbB-transinfected A. aegypti cell line	No	No Wolbachia-uninfected condition was tested
2022	10.3389/fcimb.2021.823403	Mao et al.	PRJNA722598 PRJNA789930	RNASeq	• wAlbB-transinfected Aag2 cell line (W-Aag2) • Cell line Aag2	No	Low mapping rate to reference genome AaegL5
2022	10.1038/s41598-022-19574-x	Bishop et al.	PRJNA671731	Small RNASeq	• wAlbB-transinfected cell line (wAlbB2-F4) • wAlbB2-F4 cleared with tetracycline	No	Experiments were targeted to small RNA
2022	10.1099/jgv.0.001694	Leitner et al.	PRJNA669319	RNASeq	• DENV-infected wAlbB-transinfected A. aegypti cell line • wAlbB-transinfected A. aegypti cell line	No	No Wolbachia-uninfected condition was tested
2023	10.1371/journal.pntd.0011222	Wimalasiri-Yapa et al.	PRJNA867516	RNASeq	• wMel-introgressed in 2011, whole body • wMel-introgressed in 2013/2014, whole body • wMel-introgressed in 2017, whole body • No introgression, whole body	Yes
2023	10.1371/journal.pntd.0011674	Boehm et al.	PRJNA949154	RNASeq	• wMel-introgressed in 2017 (line COL.wMel), midgut • COL.wMel cleared with tetracycline (line COL.tet), midgut • wMel-introgressed in 2017 (line COL.wMel), carcass • COL.wMel cleared with tetracycline (line COL.tet), carcass	Yes
2023	10.1016/j.virol.2023.02.017	Hussain et al.	PRJNA901205	RNASeq	• wAlbB-transinfected Aag2 cells • wAlbB-transinfected Aag2 cells cleared with tetracycline • Uninfected Aag2 cells	No	No replication per condition
