# Supplementary material for: Unveiling Wolbachia transcriptomic signature in the arboviral vector Aedes aegypti
Source: Front Cell Infect Microbiol. 2025 Apr 28;15:1538459. doi: 10.3389/fcimb.2025.1538459 (PMC12066770; doi:10.3389/fcimb.2025.1538459)
Supplement: Supplementary Table 2 — RNA-Seq mapping statistics. Number of reads in each RNA-Seq dataset and percentage of reads mapped to the A. aegypti reference genome. [file Table2.xlsx]

## Sheet: Boehm et al. (2023)
Read file	# Input reads	% Mapped reads
SRR24007811	197953873	0.914873
SRR24007807	197468832	0.934136
SRR24007805	252003782	0.932135
SRR24007801	262988137	0.911692
SRR24007813	255976928	0.955378
SRR24007809	206774848	0.943614
SRR24007803	288490604	0.935986
SRR24007799	198478358	0.938824

## Sheet: Wimalasiri-Yapa et al. (2023)
Read file	# Input reads	% Mapped reads
SRR20981908	161247304	0.948663
SRR20981909	154797828	0.945635
SRR20981910	156222673	0.949513
SRR20981911	173060016	0.954021
SRR20981912	137800490	0.948685
SRR20981913	182339424	0.953201
SRR20981915	150344983	0.944666
SRR20981916	193453720	0.95165
SRR20981917	174611007	0.949082
SRR20981918	146926103	0.944905
SRR20981919	165937138	0.944688
SRR20981920	163834689	0.949286
SRR20981921	182884243	0.948167
SRR20981922	154280874	0.948794
SRR20981923	148960265	0.948336
SRR20981924	138762291	0.945779

## Sheet: Mao et al. (2023)
Read file	# Input reads	% Mapped reads
SRR17266932	69209249	0.2398
SRR17266931	52796090	0.2314
SRR17266930	65099171	0.2485
SRR14264041	68490028	0.311
SRR14264040	69949174	0.3566
SRR14264039	77682099	0.3045
