# Supplementary material for: Unveiling Wolbachia transcriptomic signature in the arboviral vector Aedes aegypti
Source: Front Cell Infect Microbiol. 2025 Apr 28;15:1538459. doi: 10.3389/fcimb.2025.1538459 (PMC12066770; doi:10.3389/fcimb.2025.1538459)
Supplement: Supplementary Table 3 — Gene set enrichment analysis results. Significant GSEA results for each gene list derived from an infected versus uninfected comparison. GSEA leading edges are filtered to include only differentially expressed genes (p<0.05). [file Table3.xlsx]

## Sheet: kam
GO term	pval	padj	NES	Enrichment	leadingEdge
Extracellular region	3.24452e-17	2.75135e-14	2.3159	Up-regulated	AAEL003857 (INVERT_DEFENSINS domain-containing protein [Source:UniProtKB/TrEMBL;Acc:A0A1S4F676]); AAEL003841 (Defensin-A [Source:UniProtKB/Swiss-Prot;Acc:P91793]); AAEL003832 (defensin anti-microbial peptide); AAEL015458 (transferrin); AAEL005431 (Clip-Domain Serine Protease family B.); AAEL005093 (Clip-Domain Serine Protease family B.); AAEL007993 (Clip-Domain Serine Protease family B.); AAEL013…
Serine-type endopeptidase activity	1.92585e-12	2.72187e-10	2.18756	Up-regulated	AAEL005431 (Clip-Domain Serine Protease family B.); AAEL005093 (Clip-Domain Serine Protease family B.); AAEL001098 (clip-domain serine protease, putative); AAEL007993 (Clip-Domain Serine Protease family B.); AAEL010270 (NA); AAEL013245 (Clip-Domain Serine Protease family B.); AAEL011622 (serine protease, putative); AAEL002601 (Clip-Domain Serine Protease family A. Protease homologue.); AAEL000037…
Biological process involved in interspecies interaction between organisms	7.01926e-06	0.000132274	2.11548	Up-regulated	AAEL003857 (INVERT_DEFENSINS domain-containing protein [Source:UniProtKB/TrEMBL;Acc:A0A1S4F676]); AAEL003841 (Defensin-A [Source:UniProtKB/Swiss-Prot;Acc:P91793]); AAEL003832 (defensin anti-microbial peptide); AAEL009474 (Peptidoglycan Recognition Protein (Short)); AAEL007626 (Gram-Negative Binding Protein (GNBP) or Beta-1 3-Glucan Binding Protein (BGBP).); AAEL010171 (peptidoglycan recognition p…
Monoatomic ion transport	2.73617e-08	9.66779e-07	1.9742	Up-regulated	AAEL015458 (transferrin); AAEL004923 (Nicotinic acetylcholine receptor, putative [Source:UniProtKB/TrEMBL;Acc:A0A1S4F9A7]); AAEL010396 (secreted ferritin G subunit precursor, putative); AAEL004935 (nicotinic acetylcholine receptor, beta-2 subunit, putative); AAEL002506 (glutamate receptor, ionotropic kainate 1, 2, 3 (glur5, glur6, glur7)); AAEL014762 (zinc transporter); AAEL007383 (secreted ferri…
Monoatomic ion transmembrane transporter activity	5.36587e-07	1.30007e-05	1.91878	Up-regulated	AAEL004923 (Nicotinic acetylcholine receptor, putative [Source:UniProtKB/TrEMBL;Acc:A0A1S4F9A7]); AAEL004935 (nicotinic acetylcholine receptor, beta-2 subunit, putative); AAEL003619 (sodium/chloride dependent amino acid transporter); AAEL002506 (glutamate receptor, ionotropic kainate 1, 2, 3 (glur5, glur6, glur7)); AAEL014762 (zinc transporter); AAEL012036 (sulphate transporter); AAEL013756 (zinc…
Secondary active transmembrane transporter activity	0.00069249	0.00634041	1.88999	Up-regulated	AAEL003619 (sodium/chloride dependent amino acid transporter); AAEL003626 (sodium/chloride dependent amino acid transporter); AAEL013109 (glutamate transporter); AAEL008424 (sodium/chloride dependent amino acid transporter); AAEL001281 (NA); AAEL004814 (potassium-dependent sodium-calcium exchanger, putative); AAEL010738 (sodium bicarbonate cotransporter); AAEL006862 (NA)
Active transmembrane transporter activity	5.81324e-05	0.000808136	1.87976	Up-regulated	AAEL003619 (sodium/chloride dependent amino acid transporter); AAEL012698 (ATP-binding cassette sub-family A member 3, putative); AAEL003626 (sodium/chloride dependent amino acid transporter); AAEL013109 (glutamate transporter); AAEL012701 (ATP-binding cassette sub-family A member 3, putative); AAEL008424 (sodium/chloride dependent amino acid transporter); AAEL001281 (NA); AAEL012702 (ATP-binding…
Carbohydrate binding	0.00095191	0.0080722	1.86401	Up-regulated	AAEL006971 (NA); AAEL011622 (serine protease, putative); AAEL011621 (C-Type Lectin (CTL) - mannose binding.); AAEL014382 (C-Type Lectin (CTL) - mannose binding.); AAEL007626 (Gram-Negative Binding Protein (GNBP) or Beta-1 3-Glucan Binding Protein (BGBP).); AAEL006968 (NA); AAEL001146 (n-acetylgalactosaminyltransferase); AAEL005293 (Galectin [Source:UniProtKB/TrEMBL;Acc:Q16ND5]); AAEL001882 (NA); …
Hydrolase activity, hydrolyzing o-glycosyl compounds	0.000782967	0.00677506	1.84072	Up-regulated	AAEL003723 (C-Type Lysozyme (Lys-A).); AAEL004931 (beta-hexosaminidase b); AAEL009178 (Gram-Negative Binding Protein (GNBP) or Beta-1 3-Glucan Binding Protein (BGBP).); AAEL007626 (Gram-Negative Binding Protein (GNBP) or Beta-1 3-Glucan Binding Protein (BGBP).); AAEL007064 (Gram-Negative Binding Protein (GNBP) or Beta-1 3-Glucan Binding Protein (BGBP).); AAEL003066 (brain chitinase and chia); AAE…
Transition metal ion transport	0.00150937	0.0113971	1.8375	Up-regulated	AAEL015458 (transferrin); AAEL010396 (secreted ferritin G subunit precursor, putative); AAEL007383 (secreted ferritin G subunit precursor, putative); AAEL007385 (Ferritin subunit Precursor (EC 1.16.3.1)(Ferritin heavy chain-like protein)(AeFer(H))); AAEL003433 (copper-transporting ATPase 1, 2 (copper pump 1, 2))
Transmembrane signaling receptor activity	0.00126005	0.00998616	1.64151	Up-regulated	AAEL004923 (Nicotinic acetylcholine receptor, putative [Source:UniProtKB/TrEMBL;Acc:A0A1S4F9A7]); AAEL004935 (nicotinic acetylcholine receptor, beta-2 subunit, putative); AAEL002506 (glutamate receptor, ionotropic kainate 1, 2, 3 (glur5, glur6, glur7)); AAEL007004 (GPCR Bride of Sevenless Family); AAEL003035 (short wavelength sensitive opsin); AAEL009615 (ultraviolet wavelength sensitive opsin); …
Plasma membrane	0.000343601	0.00351053	1.63532	Up-regulated	AAEL010485 (sugar transporter); AAEL011803 (prohibitin, putative); AAEL002506 (glutamate receptor, ionotropic kainate 1, 2, 3 (glur5, glur6, glur7)); AAEL000405 (odd Oz protein); AAEL006685 (G-protein, gamma-subunit, putative); AAEL001812 (organic anion transporter); AAEL011038 (integrin alpha-ps); AAEL011343 (NA); AAEL005776 (odorant receptor obligate co-receptor (Orco)); AAEL011369 (endothelin-…
Calcium ion binding	0.00654764	0.0347025	1.58507	Up-regulated	AAEL001794 (macroglobulin/complement); AAEL006921 (calmodulin); AAEL005417 (annexin x); AAEL013689 (neuronal calcium sensor, putative); AAEL011343 (NA); AAEL007439 (myosin light chain 1,); AAEL012394 (glucosidase ii beta subunit)
Small molecule metabolic process	0.000251034	0.00262811	-1.42997	Down-regulated	AAEL004701 (Argininosuccinate synthase (EC 6.3.4.5)(Citrulline--aspartate ligase)); AAEL012318 (2-amino-3-ketobutyrate coenzyme a ligase); AAEL006938 (NA); AAEL005289 (ornithine aminotransferase); AAEL014426 (glycine dehydrogenase); AAEL012974 (Glycine cleavage system H protein [Source:UniProtKB/TrEMBL;Acc:Q0IE94]); AAEL013305 (bifunctional dihydrofolate reductase-thymidylate synthase); AAEL01027…
Ligase activity	0.0101951	0.0485699	-1.44692	Down-regulated	AAEL004701 (Argininosuccinate synthase (EC 6.3.4.5)(Citrulline--aspartate ligase)); AAEL006938 (NA); AAEL010296 (carboxylase:pyruvate/acetyl-coa/propionyl-coa); AAEL003606 (purine biosynthesis protein 6, pur6); AAEL002766 (glutamyl-tRNA(Gln) amidotransferase subunit A); AAEL005552 (succinyl-CoA synthetase beta chain); AAEL013967 (Methylmalonyl-CoA carboxyltransferase 12S subunit, putative); AAEL0…
Nucleotidyltransferase activity	0.00668109	0.0349726	-1.63244	Down-regulated	AAEL001627 (udp-n-acteylglucosamine pyrophosphorylase)
Cellular catabolic process	4.45182e-05	0.000650887	-1.67192	Down-regulated	AAEL012318 (2-amino-3-ketobutyrate coenzyme a ligase); AAEL005289 (ornithine aminotransferase); AAEL014426 (glycine dehydrogenase); AAEL012974 (Glycine cleavage system H protein [Source:UniProtKB/TrEMBL;Acc:Q0IE94]); AAEL010276 (aminomethyltransferase); AAEL012578 (Phosphoserine aminotransferase [Source:UniProtKB/TrEMBL;Acc:Q1HRL1]); AAEL003125 (acyl-coa dehydrogenase); AAEL012154 (2,3-cyclic-nuc…
Mrna transport	0.0048683	0.0278314	-1.74177	Down-regulated	AAEL001706 (p15-2a protein, putative); AAEL001007 (NA)
Dna damage response	0.000148904	0.00180387	-1.77202	Down-regulated	AAEL001425 (NA); AAEL008850 (cak assembly factor); AAEL006107 (mitotic and DNA damage checkpoint protein hus1); AAEL002930 (NA); AAEL009701 (NA)
Chromosome organization	0.000666131	0.00627643	-1.81175	Down-regulated	AAEL011811 (DNA replication licensing factor MCM3); AAEL015201 (NA)
Chromatin organization	0.00023743	0.00260214	-1.83162	Down-regulated	AAEL001805 (NA); AAEL012830 (anti-silencing protein); AAEL002139 (NA)
Small molecule catabolic process	8.96532e-05	0.0011879	-1.89371	Down-regulated	AAEL012318 (2-amino-3-ketobutyrate coenzyme a ligase); AAEL014426 (glycine dehydrogenase); AAEL012974 (Glycine cleavage system H protein [Source:UniProtKB/TrEMBL;Acc:Q0IE94]); AAEL010276 (aminomethyltransferase); AAEL003125 (acyl-coa dehydrogenase); AAEL001030 (S-formylglutathione hydrolase, putative); AAEL012439 (enoyl-CoA hydratase (enoyl hydrase) (unsaturated acyl-CoA hydratase), putative); AA…
Structural molecule activity	3.50114e-11	2.69906e-09	-1.9281	Down-regulated	AAEL008869 (pupal cuticle protein 78E, putative); AAEL013709 (Histone H4 [Source:UniProtKB/TrEMBL;Acc:Q16IE4]); AAEL011925 (mitochondrial ribosomal protein, S31, putative); AAEL003673 (Histone H4 [Source:UniProtKB/TrEMBL;Acc:Q16IE4]); AAEL000467 (mitochondrial ribosomal protein, L49, putative); AAEL010181 (mitochondrial ribosomal protein, L51, putative); AAEL006179 (tubulin alpha chain); AAEL0087…
Carboxypeptidase activity	0.000962362	0.00808003	-1.93405	Down-regulated	AAEL012873 (angiotensin-converting enzyme (dipeptidyl carboxypeptidase); AAEL006563 (Vitellogenic carboxypeptidase Precursor (EC 3.4.16.-)); AAEL003781 (zinc carboxypeptidase)
Protein heterodimerization activity	0.000164164	0.00189415	-1.93679	Down-regulated	AAEL006856 (NA); AAEL013709 (Histone H4 [Source:UniProtKB/TrEMBL;Acc:Q16IE4]); AAEL003673 (Histone H4 [Source:UniProtKB/TrEMBL;Acc:Q16IE4])
Alpha-amino acid metabolic process	3.88475e-05	0.000577941	-1.94447	Down-regulated	AAEL004701 (Argininosuccinate synthase (EC 6.3.4.5)(Citrulline--aspartate ligase)); AAEL012318 (2-amino-3-ketobutyrate coenzyme a ligase); AAEL005289 (ornithine aminotransferase); AAEL014426 (glycine dehydrogenase); AAEL012974 (Glycine cleavage system H protein [Source:UniProtKB/TrEMBL;Acc:Q0IE94]); AAEL010276 (aminomethyltransferase); AAEL012578 (Phosphoserine aminotransferase [Source:UniProtKB/…
Rna binding	1.13628e-10	6.42375e-09	-1.96319	Down-regulated	AAEL010832 (Pop5 protein, putative); AAEL009285 (DEAD box ATP-dependent RNA helicase); AAEL000215 (ribonuclease P, 29kD-subunit, putative); AAEL001889 (splicing factor pTSR1, putative); AAEL010349 (tRNA (guanine-N2-)-methyltransferase, putative); AAEL007431 (NA); AAEL004291 (translin); AAEL011753 (NA); AAEL006197 (NA); AAEL001356 (RNA-binding protein); AAEL001371 (pre-mRNA cleavage factor im, 25k…
Dna metabolic process	5.94791e-08	1.80137e-06	-1.98382	Down-regulated	AAEL006788 (replication factor C, 37-kDa subunit, putative); AAEL011811 (DNA replication licensing factor MCM3); AAEL001425 (NA); AAEL006166 (DNA (cytosine-5)-methyltransferase); AAEL008850 (cak assembly factor); AAEL012899 (meiotic coiled-coil protein, putative); AAEL002930 (NA)
Ribonucleoprotein complex	1.52201e-08	6.14602e-07	-1.98448	Down-regulated	AAEL010832 (Pop5 protein, putative); AAEL000215 (ribonuclease P, 29kD-subunit, putative); AAEL007431 (NA); AAEL008416 (pre-mRNA processing factor); AAEL009579 (NBP2b protein, putative); AAEL011925 (mitochondrial ribosomal protein, S31, putative); AAEL006197 (NA); AAEL001382 (small nuclear ribonucleoprotein sm d1); AAEL000467 (mitochondrial ribosomal protein, L49, putative); AAEL008719 (Sm protein…
Intracellular protein-containing complex	2.66027e-08	9.66779e-07	-1.98907	Down-regulated	AAEL010832 (Pop5 protein, putative); AAEL006856 (NA); AAEL000215 (ribonuclease P, 29kD-subunit, putative); AAEL007690 (NA); AAEL002766 (glutamyl-tRNA(Gln) amidotransferase subunit A); AAEL006441 (26S proteasome beta 1 subunit); AAEL008770 (proteasome subunit beta type); AAEL001038 (cak1); AAEL008170 (NA); AAEL012095 (26S protease regulatory subunit); AAEL008850 (cak assembly factor); AAEL004308 (…
Alpha-amino acid biosynthetic process	0.000111679	0.00137252	-1.99639	Down-regulated	AAEL004701 (Argininosuccinate synthase (EC 6.3.4.5)(Citrulline--aspartate ligase)); AAEL005289 (ornithine aminotransferase); AAEL012578 (Phosphoserine aminotransferase [Source:UniProtKB/TrEMBL;Acc:Q1HRL1]); AAEL013828 (translation initiation factor eif-2b); AAEL004860 (acireductone dioxygenase)
Dna replication	1.69829e-05	0.000282383	-2.00058	Down-regulated	AAEL006788 (replication factor C, 37-kDa subunit, putative); AAEL011811 (DNA replication licensing factor MCM3)
Catalytic activity, acting on a nucleic acid	2.77659e-10	1.4716e-08	-2.00682	Down-regulated	AAEL006938 (NA); AAEL010832 (Pop5 protein, putative); AAEL009285 (DEAD box ATP-dependent RNA helicase); AAEL011811 (DNA replication licensing factor MCM3); AAEL000215 (ribonuclease P, 29kD-subunit, putative); AAEL002766 (glutamyl-tRNA(Gln) amidotransferase subunit A); AAEL007189 (nocturnin); AAEL015062 (NA); AAEL010349 (tRNA (guanine-N2-)-methyltransferase, putative); AAEL006166 (DNA (cytosine-5)…
Chromosome	3.73734e-09	1.66804e-07	-2.13901	Down-regulated	AAEL011321 (NA); AAEL011103 (centromere/kinetochore protein zw10); AAEL001805 (NA); AAEL013709 (Histone H4 [Source:UniProtKB/TrEMBL;Acc:Q16IE4]); AAEL001425 (NA); AAEL002139 (NA); AAEL006107 (mitotic and DNA damage checkpoint protein hus1); AAEL003673 (Histone H4 [Source:UniProtKB/TrEMBL;Acc:Q16IE4]); AAEL002137 (transcriptional adaptor 2 (ada2)); AAEL015201 (NA)
Nucleolus	2.11612e-07	5.7886e-06	-2.18991	Down-regulated	AAEL010832 (Pop5 protein, putative); AAEL002322 (NA); AAEL009285 (DEAD box ATP-dependent RNA helicase); AAEL000215 (ribonuclease P, 29kD-subunit, putative); AAEL008942 (NA); AAEL009579 (NBP2b protein, putative); AAEL006107 (mitotic and DNA damage checkpoint protein hus1)
Rna modification	4.79143e-08	1.50487e-06	-2.1989	Down-regulated	AAEL010349 (tRNA (guanine-N2-)-methyltransferase, putative); AAEL007431 (NA); AAEL013488 (glucose inhibited division protein a)
Transferase activity, transferring one-carbon groups	9.13597e-09	3.87365e-07	-2.21752	Down-regulated	AAEL013305 (bifunctional dihydrofolate reductase-thymidylate synthase); AAEL010276 (aminomethyltransferase); AAEL003447 (NA); AAEL011877 (Protein arginine N-methyltransferase 7 (EC 2.1.1.-)); AAEL008330 (hexaprenyldihydroxybenzoate methyltransferase); AAEL010349 (tRNA (guanine-N2-)-methyltransferase, putative); AAEL001871 (Protein-lysine N-methyltransferase AAEL001871 [Source:UniProtKB/TrEMBL;Acc…
Nuclear protein-containing complex	2.60067e-12	3.15053e-10	-2.23748	Down-regulated	AAEL006856 (NA); AAEL004552 (NA); AAEL001805 (NA); AAEL014546 (NA); AAEL002284 (mediator of RNA polymerase II transcription subunit 18 (Med18)); AAEL001038 (cak1); AAEL008416 (pre-mRNA processing factor); AAEL002139 (NA); AAEL008850 (cak assembly factor); AAEL006107 (mitotic and DNA damage checkpoint protein hus1); AAEL001874 (cop9 complex subunit); AAEL006197 (NA); AAEL001371 (pre-mRNA cleavage …
Cell cycle	2.37985e-09	1.12118e-07	-2.23904	Down-regulated	AAEL011321 (NA); AAEL011103 (centromere/kinetochore protein zw10); AAEL013265 (Sde2_N_Ubi domain-containing protein [Source:UniProtKB/TrEMBL;Acc:A0A1S4FYI9]); AAEL001038 (cak1); AAEL008850 (cak assembly factor); AAEL006107 (mitotic and DNA damage checkpoint protein hus1); AAEL012899 (meiotic coiled-coil protein, putative); AAEL009701 (NA); AAEL015201 (NA)
Nuclear lumen	3.09746e-11	2.62665e-09	-2.25726	Down-regulated	AAEL010832 (Pop5 protein, putative); AAEL002322 (NA); AAEL009285 (DEAD box ATP-dependent RNA helicase); AAEL006856 (NA); AAEL000215 (ribonuclease P, 29kD-subunit, putative); AAEL008942 (NA); AAEL001805 (NA); AAEL001038 (cak1); AAEL008416 (pre-mRNA processing factor); AAEL009579 (NBP2b protein, putative); AAEL002139 (NA); AAEL008850 (cak assembly factor); AAEL006107 (mitotic and DNA damage checkpo…
Ribosome biogenesis	1.00828e-09	5.02952e-08	-2.29279	Down-regulated	AAEL002322 (NA); AAEL008942 (NA); AAEL007431 (NA); AAEL009579 (NBP2b protein, putative)
Rna processing	3.9062e-16	1.65623e-13	-2.32014	Down-regulated	AAEL014934 (NA); AAEL010832 (Pop5 protein, putative); AAEL002322 (NA); AAEL000215 (ribonuclease P, 29kD-subunit, putative); AAEL013265 (Sde2_N_Ubi domain-containing protein [Source:UniProtKB/TrEMBL;Acc:A0A1S4FYI9]); AAEL010349 (tRNA (guanine-N2-)-methyltransferase, putative); AAEL007431 (NA); AAEL008416 (pre-mRNA processing factor); AAEL009579 (NBP2b protein, putative); AAEL006197 (NA); AAEL00137…
Ncrna processing	1.8713e-12	2.72187e-10	-2.3905	Down-regulated	AAEL014934 (NA); AAEL010832 (Pop5 protein, putative); AAEL002322 (NA); AAEL000215 (ribonuclease P, 29kD-subunit, putative); AAEL010349 (tRNA (guanine-N2-)-methyltransferase, putative); AAEL007431 (NA); AAEL009579 (NBP2b protein, putative); AAEL013488 (glucose inhibited division protein a); AAEL003879 (NA)

## Sheet: ran.wmelpop
GO term	pval	padj	NES	Enrichment	leadingEdge
Serine-type endopeptidase activity	3.52741e-15	1.52712e-12	1.93967	Up-regulated	AAEL001084 (Clip-Domain Serine Protease family B. Protease homologue.); AAEL005431 (Clip-Domain Serine Protease family B.); AAEL005093 (Clip-Domain Serine Protease family B.); AAEL013245 (Clip-Domain Serine Protease family B.); AAEL002610 (serine protease); AAEL002624 (serine protease); AAEL002585 (serine protease); AAEL014349 (Clip-Domain Serine Protease family B.); AAEL002686 (testisin precurso…
Aerobic respiration	2.7349e-05	0.000501823	1.8771	Up-regulated	AAEL011789 (Probable citrate synthase 2, mitochondrial Precursor (EC 2.3.3.1)); AAEL007752 (cytochrome c oxidase, subunit VIIA, putative); AAEL005143 (ubiquinone binding protein, putative); AAEL012897 (aconitase, mitochondrial); AAEL005170 (cytochrome c oxidase subunit iv); AAEL001210 (NADH ubiquinone oxidoreductase subunit, putative); AAEL010330 (Succinate dehydrogenase [ubiquinone] iron-sulfur …
Respirasome	2.49519e-05	0.000475403	1.87555	Up-regulated	AAEL007681 (NADH-ubiquinone oxidoreductase flavoprotein 1 (ndufv1)); AAEL007752 (cytochrome c oxidase, subunit VIIA, putative); AAEL005143 (ubiquinone binding protein, putative); AAEL005170 (cytochrome c oxidase subunit iv); AAEL010673 (NADH dehydrogenase, putative); AAEL001210 (NADH ubiquinone oxidoreductase subunit, putative); AAEL009066 (symbol, putative); AAEL012950 (NADH-ubiquinone oxidoredu…
Extracellular region	1.83759e-14	2.89971e-12	1.87503	Up-regulated	AAEL015458 (transferrin); AAEL003832 (defensin anti-microbial peptide); AAEL008473 (cysteine-rich venom protein, putative); AAEL005431 (Clip-Domain Serine Protease family B.); AAEL002467 (NA); AAEL005093 (Clip-Domain Serine Protease family B.); AAEL013501 (prophenoloxidase); AAEL013245 (Clip-Domain Serine Protease family B.); AAEL014349 (Clip-Domain Serine Protease family B.); AAEL000271 (gamma-g…
Negative regulation of protein metabolic process	1.56887e-05	0.00036407	1.87454	Up-regulated	AAEL008050 (NA); AAEL003697 (Serine Protease Inhibitor (serpin) homologue - unlikely to be inhibitory.); AAEL002720 (Serine Protease Inhibitor (serpin) likely cleavage at V/V.); AAEL001864 (eukaryotic translation initiation factor 4E binding protein (4EBP)); AAEL001163 (Macroglobulin/complement [Source:UniProtKB/TrEMBL;Acc:A0A1S4EXZ1]); AAEL002730 (Serine Protease Inhibitor (serpin) likely cleava…
Active transmembrane transporter activity	2.91279e-07	1.53213e-05	1.85363	Up-regulated	AAEL012698 (ATP-binding cassette sub-family A member 3, putative); AAEL003619 (sodium/chloride dependent amino acid transporter); AAEL010884 (ADP,ATP carrier protein); AAEL013109 (glutamate transporter); AAEL013111 (glutamate transporter); AAEL008632 (ABC transporter); AAEL012702 (ATP-binding cassette sub-family A member 3, putative [Source:UniProtKB/TrEMBL;Acc:A0A1S4FWY8]); AAEL004805 (potassium…
Electron transport chain	4.36741e-05	0.000765753	1.84398	Up-regulated	AAEL007681 (NADH-ubiquinone oxidoreductase flavoprotein 1 (ndufv1)); AAEL007752 (cytochrome c oxidase, subunit VIIA, putative); AAEL005143 (ubiquinone binding protein, putative); AAEL005170 (cytochrome c oxidase subunit iv); AAEL002812 (NA); AAEL001210 (NADH ubiquinone oxidoreductase subunit, putative); AAEL010330 (Succinate dehydrogenase [ubiquinone] iron-sulfur subunit, mitochondrial [Source:Un…
Endopeptidase activity	1.27264e-14	2.51028e-12	1.83493	Up-regulated	AAEL001084 (Clip-Domain Serine Protease family B. Protease homologue.); AAEL005431 (Clip-Domain Serine Protease family B.); AAEL005093 (Clip-Domain Serine Protease family B.); AAEL013245 (Clip-Domain Serine Protease family B.); AAEL002610 (serine protease); AAEL002624 (serine protease); AAEL002585 (serine protease); AAEL014349 (Clip-Domain Serine Protease family B.); AAEL002686 (testisin precurso…
Endopeptidase inhibitor activity	4.57546e-05	0.000768093	1.83231	Up-regulated	AAEL003697 (Serine Protease Inhibitor (serpin) homologue - unlikely to be inhibitory.); AAEL002720 (Serine Protease Inhibitor (serpin) likely cleavage at V/V.); AAEL001163 (Macroglobulin/complement [Source:UniProtKB/TrEMBL;Acc:A0A1S4EXZ1]); AAEL002730 (Serine Protease Inhibitor (serpin) likely cleavage at R/V.); AAEL003413 (F-spondin); AAEL001794 (macroglobulin/complement); AAEL000551 (NA); AAEL0…
Carbohydrate binding	1.2737e-05	0.000314046	1.83192	Up-regulated	AAEL006971 (NA); AAEL014382 (C-Type Lectin (CTL) - mannose binding.); AAEL011621 (C-Type Lectin (CTL) - mannose binding.); AAEL005482 (C-Type Lectin (CTL).); AAEL012135 (Galectin [Source:UniProtKB/TrEMBL;Acc:Q16MZ7]); AAEL007626 (Gram-Negative Binding Protein (GNBP) or Beta-1 3-Glucan Binding Protein (BGBP).); AAEL005293 (Galectin [Source:UniProtKB/TrEMBL;Acc:Q16ND5]); AAEL006962 (NA); AAEL009842…
Biological process involved in interspecies interaction between organisms	0.000160459	0.00164418	1.80204	Up-regulated	AAEL003832 (defensin anti-microbial peptide); AAEL009474 (Peptidoglycan Recognition Protein (Short)); AAEL007626 (Gram-Negative Binding Protein (GNBP) or Beta-1 3-Glucan Binding Protein (BGBP).); AAEL013441 (Toll-like receptor); AAEL010171 (peptidoglycan recognition protein (Long)); AAEL004833 (NA); AAEL014931 (sarm1); AAEL012380 (Peptidoglycan Recognition Protein (Long)); AAEL007768 (TOLL pathwa…
Electron transfer activity	0.000131992	0.00157051	1.789	Up-regulated	AAEL010384 (aldehyde oxidase); AAEL010382 (aldehyde oxidase); AAEL007681 (NADH-ubiquinone oxidoreductase flavoprotein 1 (ndufv1)); AAEL007752 (cytochrome c oxidase, subunit VIIA, putative); AAEL005143 (ubiquinone binding protein, putative); AAEL002683 (aldehyde oxidase); AAEL010330 (Succinate dehydrogenase [ubiquinone] iron-sulfur subunit, mitochondrial [Source:UniProtKB/TrEMBL;Acc:Q16TA7]); AAEL…
Oxidoreductase activity, acting on ch-oh group of donors	6.07799e-05	0.000959107	1.76621	Up-regulated	AAEL012457 (alcohol dehydrogenase); AAEL001194 (fatty acid synthase); AAEL003873 (Glycerol-3-phosphate dehydrogenase [Source:UniProtKB/TrEMBL;Acc:Q17E82]); AAEL004025 (glucose dehydrogenase); AAEL008006 (3-hydroxyacyl-coa dehyrogenase); AAEL011126 (alcohol dehydrogenase); AAEL005769 (glucose dehydrogenase); AAEL008160 (fatty acid synthase); AAEL002228 (fatty acid synthase); AAEL005790 (malic enzy…
Carboxylic acid biosynthetic process	8.28591e-05	0.0010896	1.76533	Up-regulated	AAEL003645 (stearoyl-coa desaturase); AAEL006834 (glutamate semialdehyde dehydrogenase); AAEL001194 (fatty acid synthase); AAEL007033 (pyrroline-5-carboxylate reductase); AAEL003345 (argininosuccinate lyase); AAEL008160 (fatty acid synthase); AAEL003611 (stearoyl-coa desaturase); AAEL002228 (fatty acid synthase); AAEL003831 (fatty acid hydroxylase); AAEL015631 (asparagine synthetase); AAEL012578 …
Monooxygenase activity	7.02055e-06	0.000213047	1.71226	Up-regulated	AAEL013501 (prophenoloxidase); AAEL011764 (prophenoloxidase); AAEL011763 (prophenoloxidase); AAEL014614 (cytochrome P450); AAEL008701 (myoinositol oxygenase); AAEL000834 (dimethylaniline monooxygenase); AAEL014605 (cytochrome P450); AAEL007816 (cytochrome P450); AAEL009018 (cytochrome P450); AAEL009129 (cytochrome P450); AAEL010151 (cytochrome P450); AAEL003748 (cytochrome P450); AAEL006824 (Cyto…
Vacuole	0.00111246	0.00753333	1.70574	Up-regulated	AAEL007344 (LITAF domain-containing protein [Source:UniProtKB/TrEMBL;Acc:A0A1S4FG64]); AAEL007349 (NA); AAEL007342 (NA); AAEL003046 (saposin); AAEL012819 (vacuolar ATP synthase subunit g); AAEL004575 (beta-galactosidase); AAEL006516 (vacuolar ATP synthase subunit h); AAEL010879 (NA); AAEL006169 (Lysosomal aspartic protease Precursor (EC 3.4.23.-)); AAEL006390 (vacuolar proton ATPases); AAEL011658…
Iron ion binding	3.89596e-06	0.000124083	1.69944	Up-regulated	AAEL014614 (cytochrome P450); AAEL008701 (myoinositol oxygenase); AAEL014605 (cytochrome P450); AAEL007816 (cytochrome P450); AAEL009018 (cytochrome P450); AAEL009129 (cytochrome P450); AAEL010396 (secreted ferritin G subunit precursor, putative); AAEL010151 (cytochrome P450); AAEL003748 (cytochrome P450); AAEL006824 (Cytochrome P450 [Source:UniProtKB/TrEMBL;Acc:A0A1S4FEN8]); AAEL003831 (fatty ac…
Transmembrane transporter activity	1.06369e-11	1.19893e-09	1.69765	Up-regulated	AAEL012698 (ATP-binding cassette sub-family A member 3, putative); AAEL010485 (sugar transporter); AAEL003619 (sodium/chloride dependent amino acid transporter); AAEL005496 (Zinc/iron transporter [Source:UniProtKB/TrEMBL;Acc:A0A1S4FAQ0]); AAEL010884 (ADP,ATP carrier protein); AAEL005849 (synaptic vesicle protein); AAEL001646 (inward-rectifying potassium channel); AAEL002292 (glucose transport pro…
Oxidoreductase complex	0.00118682	0.0076754	1.69675	Up-regulated	AAEL003873 (Glycerol-3-phosphate dehydrogenase [Source:UniProtKB/TrEMBL;Acc:Q17E82]); AAEL007681 (NADH-ubiquinone oxidoreductase flavoprotein 1 (ndufv1)); AAEL005143 (ubiquinone binding protein, putative); AAEL001210 (NADH ubiquinone oxidoreductase subunit, putative); AAEL002764 (dihydrolipoamide succinyltransferase component of 2-oxoglutarate dehydrogenase); AAEL009066 (symbol, putative); AAEL01…
Hydrolase activity, acting on glycosyl bonds	0.00019565	0.00195402	1.68102	Up-regulated	AAEL008050 (NA); AAEL003723 (C-Type Lysozyme (Lys-A).); AAEL008452 (alpha-amylase); AAEL009178 (Gram-Negative Binding Protein (GNBP) or Beta-1 3-Glucan Binding Protein (BGBP).); AAEL007626 (Gram-Negative Binding Protein (GNBP) or Beta-1 3-Glucan Binding Protein (BGBP).); AAEL004931 (beta-hexosaminidase b); AAEL013262 (NA); AAEL009658 (alpha,alpha-trehalase); AAEL010653 (alpha-l-fucosidase); AAEL0…
Alpha-amino acid metabolic process	0.000508861	0.00422622	1.6767	Up-regulated	AAEL000271 (gamma-glutamyl hydrolase); AAEL000213 (d-amino acid oxidase); AAEL006834 (glutamate semialdehyde dehydrogenase); AAEL000428 (tryptophan 2,3-dioxygenase (TDO)(EC 1.13.11.11)); AAEL007033 (pyrroline-5-carboxylate reductase); AAEL003345 (argininosuccinate lyase); AAEL010276 (aminomethyltransferase); AAEL015631 (asparagine synthetase); AAEL009510 (glucosamine-fructose-6-phosphate aminotra…
Monoatomic ion transport	1.69903e-06	6.38351e-05	1.65954	Up-regulated	AAEL015458 (transferrin); AAEL005496 (Zinc/iron transporter [Source:UniProtKB/TrEMBL;Acc:A0A1S4FAQ0]); AAEL001646 (inward-rectifying potassium channel); AAEL010396 (secreted ferritin G subunit precursor, putative); AAEL013109 (glutamate transporter); AAEL013111 (glutamate transporter); AAEL004923 (Nicotinic acetylcholine receptor, putative [Source:UniProtKB/TrEMBL;Acc:A0A1S4F9A7]); AAEL004805 (po…
Carbohydrate metabolic process	4.8664e-05	0.000799914	1.63301	Up-regulated	AAEL014541 (maltose phosphorylase); AAEL008452 (alpha-amylase); AAEL009178 (Gram-Negative Binding Protein (GNBP) or Beta-1 3-Glucan Binding Protein (BGBP).); AAEL007626 (Gram-Negative Binding Protein (GNBP) or Beta-1 3-Glucan Binding Protein (BGBP).); AAEL001965 (imaginal disc growth factor); AAEL004931 (beta-hexosaminidase b); AAEL003434 (alpha-amylase); AAEL009658 (alpha,alpha-trehalase); AAEL0…
Vitamin binding	0.00755718	0.0325826	1.5737	Up-regulated	AAEL001194 (fatty acid synthase); AAEL008160 (fatty acid synthase); AAEL002228 (fatty acid synthase); AAEL010951 (glutamate decarboxylase); AAEL009748 (2-hydroxyphytanoyl-coa lyase [Source:UniProtKB/TrEMBL;Acc:Q16UY3]); AAEL005429 (2-oxoglutarate dehydrogenase); AAEL007542 (glutamate decarboxylase); AAEL003491 (proline synthetase associated protein); AAEL011981 (glutamate decarboxylase); AAEL0142…
Calcium ion binding	0.00250659	0.0132731	1.50947	Up-regulated	AAEL006575 (Troponin C [Source:UniProtKB/TrEMBL;Acc:A0A1S4FDX1]); AAEL005412 (annexin x); AAEL000549 (fibulin 1 and); AAEL003873 (Glycerol-3-phosphate dehydrogenase [Source:UniProtKB/TrEMBL;Acc:Q17E82]); AAEL001794 (macroglobulin/complement); AAEL000744 (troponin C); AAEL013656 (bm-40 precursor); AAEL002572 (myosin regulatory light chain 2 (mlc-2)); AAEL011566 (cell adhesion molecule); AAEL011302…
Flavin adenine dinucleotide binding	0.0114632	0.045658	1.50716	Up-regulated	AAEL000213 (d-amino acid oxidase); AAEL000834 (dimethylaniline monooxygenase); AAEL004778 (acyl-coa dehydrogenase); AAEL004025 (glucose dehydrogenase); AAEL005769 (glucose dehydrogenase); AAEL010405 (alkyldihydroxyacetonephosphate synthase); AAEL008574 (acyl-CoA oxidase); AAEL014768 (glutamate synthase); AAEL010384 (aldehyde oxidase); AAEL010382 (aldehyde oxidase); AAEL002683 (aldehyde oxidase); …
Small molecule metabolic process	1.03821e-05	0.000281572	1.5041	Up-regulated	AAEL000271 (gamma-glutamyl hydrolase); AAEL003645 (stearoyl-coa desaturase); AAEL000213 (d-amino acid oxidase); AAEL012457 (alcohol dehydrogenase); AAEL006834 (glutamate semialdehyde dehydrogenase); AAEL006518 (cytidine deaminase, putative); AAEL008701 (myoinositol oxygenase); AAEL005524 (Adenosylhomocysteinase [Source:UniProtKB/TrEMBL;Acc:Q179S1]); AAEL001194 (fatty acid synthase); AAEL000428 (t…
Sequence-specific dna binding	0.00802205	0.034029	-1.36449	Down-regulated	AAEL004130 (NA); AAEL001717 (NA); AAEL002472 (NA); AAEL006597 (nk homeobox protein); AAEL005507 (inhibitory pou); AAEL001600 (NA); AAEL013725 (NA); AAEL001155 (NA); AAEL010327 (Six/sine homebox transcription factors [Source:UniProtKB/TrEMBL;Acc:A0A1S4FPZ1]); AAEL007279 (NA); AAEL008210 (NA); AAEL012242 (NA); AAEL010419 (translin associated factor x); AAEL001304 (nuclear hormone receptor ftz-f1 be…
Organelle organization	0.000420548	0.00368681	-1.44456	Down-regulated	AAEL002998 (NA); AAEL013237 (pom1); AAEL000201 (DNA replication helicase dna2); AAEL008316 (mitotic spindle assembly checkpoint protein mad2); AAEL006887 (mRNA turnover protein 4 mrt4); AAEL012899 (meiotic coiled-coil protein, putative); AAEL011781 (perixosomal biogenesis factor); AAEL004172 (tubulin alpha chain); AAEL015335 (NA); AAEL003162 (formin 1,2/cappuccino); AAEL004417 (NA); AAEL011811 (D…
Protein-containing complex organization	0.00173563	0.0102006	-1.46566	Down-regulated	AAEL006720 (NA); AAEL011687 (alternative splicing type 3 and, putative); AAEL006887 (mRNA turnover protein 4 mrt4); AAEL012187 (lethal(3)malignant brain tumor); AAEL003968 (helicase); AAEL008401 (NA); AAEL006963 (NA); AAEL003950 (helicase); AAEL004465 (NA); AAEL013725 (NA); AAEL006539 (Serine/threonine protein kinase [Source:UniProtKB/TrEMBL;Acc:A0A1S4FDS5]); AAEL004983 (Inhibitor of growth prote…
Dna-binding transcription factor activity, rna polymerase ii-specific	0.0028713	0.0149043	-1.54397	Down-regulated	AAEL004130 (NA); AAEL012150 (NA); AAEL006597 (nk homeobox protein); AAEL005507 (inhibitory pou); AAEL002740 (homeobox protein otx); AAEL010327 (Six/sine homebox transcription factors [Source:UniProtKB/TrEMBL;Acc:A0A1S4FPZ1]); AAEL014032 (NA); AAEL000631 (NA); AAEL001304 (nuclear hormone receptor ftz-f1 beta); AAEL008260 (NA)
Sensory perception of chemical stimulus	0.00532213	0.0254495	-1.54989	Down-regulated	AAEL002380 (gustatory receptor (Gr1)); AAEL011174 (gustatory receptor Gr11); AAEL010428 (odorant receptor (Or26)); AAEL010409 (Odorant receptor [Source:UniProtKB/TrEMBL;Acc:Q16T07])
Nucleotidyltransferase activity	0.0105758	0.0432349	-1.55284	Down-regulated	AAEL005383 (Adenosine monophosphate-protein transferase FICD homolog (EC 2.7.7.n1)); AAEL011367 (NA); AAEL001627 (udp-n-acteylglucosamine pyrophosphorylase); AAEL003552 (DNA-directed RNA polymerase subunit rpb6); AAEL005888 (DNA polymerase theta); AAEL008755 (DNA-directed RNA polymerase II subunit); AAEL008247 (DNA polymerase alpha catalytic subunit); AAEL002056 (Cytoplasmic tRNA 2-thiolation pro…
Protein serine/threonine kinase activity	0.00161953	0.0097376	-1.57512	Down-regulated	AAEL001976 (cAMP-dependent protein kinase catalytic subunit); AAEL006539 (Serine/threonine protein kinase [Source:UniProtKB/TrEMBL;Acc:A0A1S4FDS5]); AAEL014729 (protein serine/threonine kinase, putative); AAEL011837 (cAMP-dependent protein kinase catalytic subunit); AAEL013729 (myotonin-protein kinase); AAEL005191 (cdk10/11); AAEL004351 (casein kinase); AAEL008621 (cdk1); AAEL013858 (raf); AAEL01…
Microtubule cytoskeleton	0.000805663	0.00599687	-1.57973	Down-regulated	AAEL004172 (tubulin alpha chain); AAEL008678 (NA); AAEL005827 (katanin P80 subunit); AAEL009274 (NA); AAEL000885 (cytoplasmic dynein heavy chain); AAEL004231 (M12 mutant protein precursor, putative [Source:UniProtKB/TrEMBL;Acc:A0A1S4F764]); AAEL000822 (kinesin-like protein KLP68D); AAEL010803 (ncd); AAEL004244 (NA); AAEL001162 (NA); AAEL008944 (NA); AAEL004235 (kinesin-like protein Klp10A); AAEL0…
Mrna metabolic process	0.000360448	0.00326889	-1.58591	Down-regulated	AAEL011687 (alternative splicing type 3 and, putative); AAEL009914 (small nuclear ribonucleoprotein sm d2); AAEL004420 (NA); AAEL014495 (NA); AAEL014169 (small nuclear ribonucleoprotein, core, putative); AAEL011233 (SM protein G, putative); AAEL013813 (NA); AAEL006135 (Nuclear cap-binding protein subunit 2 (20 kDa nuclear cap-binding protein)(NCBP 20 kDa subunit)(CBP20)); AAEL006950 (NA); AAEL010…
Intracellular protein-containing complex	2.86825e-05	0.000514329	-1.66093	Down-regulated	AAEL006856 (NA); AAEL010832 (Pop5 protein, putative); AAEL011993 (NA); AAEL006865 (NA); AAEL012209 (ring finger protein); AAEL009542 (Putative ribonucleasep/mrp protein subunit pop1 [Source:UniProtKB/TrEMBL;Acc:A0A0P6JS03]); AAEL011399 (NA); AAEL003552 (DNA-directed RNA polymerase subunit rpb6); AAEL008794 (NA); AAEL000116 (Anaphase-promoting complex subunit 4 [Source:UniProtKB/TrEMBL;Acc:Q17Q34]…
Animal organ morphogenesis	0.0119983	0.0470977	-1.71889	Down-regulated	AAEL012553 (JAKSTAT pathway signalling Janus Kinase Hopscotch.); AAEL000661 (t-cell specific transcription factor, tcf); AAEL011436 (myosin xv); AAEL012421 (cadherin); AAEL004991 (protein 4.1 (band 4.1) (EPB4.1)); AAEL009375 (plekhh1)
Rna catabolic process	0.00590599	0.0272504	-1.72938	Down-regulated	AAEL003510 (ribonuclease hi large subunit); AAEL004420 (NA); AAEL013825 (helicase); AAEL010249 (NA); AAEL010598 (NA); AAEL009671 (snrnp sm protein); AAEL009400 (ccr4-associated factor); AAEL008592 (ribonuclease iii); AAEL011111 (NA); AAEL001187 (NA); AAEL006799 (NA); AAEL005388 (NA); AAEL000659 (exosome complex exonuclease rrp43 (ribosomal RNA processing protein 43)); AAEL005870 (flap endonucleas…
Nuclease activity	0.000751239	0.00581106	-1.76291	Down-regulated	AAEL007653 (allantoinase); AAEL000201 (DNA replication helicase dna2); AAEL010832 (Pop5 protein, putative); AAEL010932 (RNAse h); AAEL011993 (NA); AAEL003510 (ribonuclease hi large subunit); AAEL012418 (deoxyribonuclease ii); AAEL012676 (NA); AAEL009090 (U6 snRNA phosphodiesterase [Source:UniProtKB/TrEMBL;Acc:A0A1S4FL98]); AAEL009650 (NA); AAEL006744 (Exonuclease nef-sp [Source:UniProtKB/TrEMBL;A…
Catalytic activity, acting on a nucleic acid	1.2667e-07	7.13876e-06	-1.78993	Down-regulated	AAEL007653 (allantoinase); AAEL012582 (RrnaAD, ribosomal RNA adenine dimethylase, putative); AAEL006080 (DNA repair protein rad51); AAEL013237 (pom1); AAEL000201 (DNA replication helicase dna2); AAEL003968 (helicase); AAEL010832 (Pop5 protein, putative); AAEL004385 (UGA suppressor tRNA-associated antigenic protein, putative); AAEL006963 (NA); AAEL010949 (NA); AAEL005399 (spindle-b recombination p…
Protein-dna complex organization	0.000153604	0.00164418	-1.79048	Down-regulated	AAEL006720 (NA); AAEL012187 (lethal(3)malignant brain tumor); AAEL003968 (helicase); AAEL006963 (NA); AAEL003950 (helicase); AAEL013725 (NA); AAEL004983 (Inhibitor of growth proteining, ing4); AAEL001805 (NA); AAEL007069 (NA); AAEL005368 (NA); AAEL014237 (NA); AAEL006177 (histone acetyltransferase type b catalytic subunit); AAEL002103 (histone H1, putative); AAEL004686 (RuvB-like helicase 1 (EC 3…
Microtubule binding	0.00203094	0.0113951	-1.80989	Down-regulated	AAEL008678 (NA); AAEL003162 (formin 1,2/cappuccino); AAEL005827 (katanin P80 subunit); AAEL004231 (M12 mutant protein precursor, putative [Source:UniProtKB/TrEMBL;Acc:A0A1S4F764]); AAEL010803 (ncd); AAEL004244 (NA); AAEL004235 (kinesin-like protein Klp10A); AAEL010568 (chromosome-associated kinesin KIF4A (chromokinesin)); AAEL010942 (kinesin-like protein KIF3A); AAEL009611 (NA); AAEL014084 (kines…
Chromosome organization	0.000776781	0.00583695	-1.81728	Down-regulated	AAEL013237 (pom1); AAEL000201 (DNA replication helicase dna2); AAEL008316 (mitotic spindle assembly checkpoint protein mad2); AAEL011811 (DNA replication licensing factor MCM3); AAEL012546 (DNA replication licensing factor MCM6); AAEL003273 (cell division cycle); AAEL006177 (histone acetyltransferase type b catalytic subunit); AAEL001341 (NA); AAEL006937 (structural maintenance of chromosomes 3 s…
Ncrna processing	1.81023e-06	6.49216e-05	-1.87513	Down-regulated	AAEL012582 (RrnaAD, ribosomal RNA adenine dimethylase, putative); AAEL006972 (hepatocellular carcinoma-associated antigen); AAEL006063 (U3 small nucleolar ribonucleoprotein protein imp4); AAEL010832 (Pop5 protein, putative); AAEL004385 (UGA suppressor tRNA-associated antigenic protein, putative); AAEL010949 (NA); AAEL010663 (cleavage and polyadenylation specificity factor); AAEL009542 (Putative r…
Methyltransferase activity	1.24329e-05	0.000314046	-1.88176	Down-regulated	AAEL000844 (ad-003); AAEL012582 (RrnaAD, ribosomal RNA adenine dimethylase, putative); AAEL002998 (NA); AAEL010949 (NA); AAEL003474 (NA); AAEL002888 (williams-beuren syndrome critical region protein); AAEL004773 (leucine carboxyl methyltransferase); AAEL006991 (NA); AAEL004804 (hexaprenyldihydroxybenzoate methyltransferase); AAEL011969 (protein-s isoprenylcysteine o-methyltransferase); AAEL010829…
Dna-templated transcription initiation	0.0016291	0.0097376	-1.9102	Down-regulated	AAEL012582 (RrnaAD, ribosomal RNA adenine dimethylase, putative); AAEL013725 (NA); AAEL012442 (NA); AAEL012220 (NA); AAEL005368 (NA); AAEL002079 (TATA binding protein, putative); AAEL006789 (tbp-associated factor); AAEL012330 (tata-box binding protein); AAEL003945 (transcription initiation factor IIF alpha subunit); AAEL011866 (DNA-directed RNA polymerase III 25 kDa polypeptide); AAEL008363 (tran…
Cell cycle	9.52527e-07	3.9555e-05	-1.96299	Down-regulated	AAEL006080 (DNA repair protein rad51); AAEL008316 (mitotic spindle assembly checkpoint protein mad2); AAEL012899 (meiotic coiled-coil protein, putative); AAEL007939 (NA); AAEL011330 (NA); AAEL001939 (NA); AAEL007045 (NA); AAEL008678 (NA); AAEL003451 (NA); AAEL015042 (NA); AAEL011321 (NA); AAEL009701 (NA); AAEL011653 (thyroid hormone receptor interactor); AAEL012546 (DNA replication licensing fact…
Microtubule organizing center	0.000279779	0.00265959	-1.99934	Down-regulated	AAEL005827 (katanin P80 subunit); AAEL001162 (NA); AAEL008944 (NA); AAEL002847 (NA); AAEL013903 (gamma-tubulin complex component 2 (gcp-2)); AAEL012843 (Tubulin gamma chain [Source:UniProtKB/TrEMBL;Acc:Q16KA0]); AAEL002312 (NA); AAEL013741 (NA); AAEL011685 (ARL2_Bind_BART domain-containing protein [Source:UniProtKB/TrEMBL;Acc:A0A1S4FUE4]); AAEL001491 (NA); AAEL013390 (serine/threonine protein kin…
Rna processing	5.5213e-10	4.84034e-08	-2.02211	Down-regulated	AAEL012582 (RrnaAD, ribosomal RNA adenine dimethylase, putative); AAEL006972 (hepatocellular carcinoma-associated antigen); AAEL011687 (alternative splicing type 3 and, putative); AAEL013113 (metallo-beta-lactamase, putative); AAEL006063 (U3 small nucleolar ribonucleoprotein protein imp4); AAEL010832 (Pop5 protein, putative); AAEL004385 (UGA suppressor tRNA-associated antigenic protein, putative)…
Nuclear lumen	2.51777e-08	1.65543e-06	-2.03955	Down-regulated	AAEL006856 (NA); AAEL006887 (mRNA turnover protein 4 mrt4); AAEL010832 (Pop5 protein, putative); AAEL013725 (NA); AAEL011124 (PHD finger protein); AAEL009542 (Putative ribonucleasep/mrp protein subunit pop1 [Source:UniProtKB/TrEMBL;Acc:A0A0P6JS03]); AAEL015042 (NA); AAEL011399 (NA); AAEL004328 (origin recognition complex subunit); AAEL004439 (NA); AAEL013463 (nucleolar protein 10); AAEL003552 (DN…
Chromosome	1.8711e-08	1.34209e-06	-2.0734	Down-regulated	AAEL006720 (NA); AAEL000201 (DNA replication helicase dna2); AAEL011715 (NA); AAEL003968 (helicase); AAEL011330 (NA); AAEL003950 (helicase); AAEL011358 (origin recognition complex subunit); AAEL001324 (replication factor C large subunit, putative); AAEL015042 (NA); AAEL011321 (NA); AAEL004328 (origin recognition complex subunit); AAEL012499 (Histone H2A [Source:UniProtKB/TrEMBL;Acc:Q16LW9]); AAEL…
Dna damage response	1.05434e-07	6.39901e-06	-2.10449	Down-regulated	AAEL000411 (NA); AAEL006080 (DNA repair protein rad51); AAEL003897 (DNA repair protein xp-c / rad4); AAEL011715 (NA); AAEL003271 (NA); AAEL006963 (NA); AAEL005399 (spindle-b recombination protein spn-b); AAEL011993 (NA); AAEL015060 (Rad51A protein, putative); AAEL001324 (replication factor C large subunit, putative); AAEL011307 (RAD51C protein, putative); AAEL004718 (YqaJ domain-containing protei…
Nuclear protein-containing complex	3.46298e-11	3.41536e-09	-2.15711	Down-regulated	AAEL006856 (NA); AAEL011687 (alternative splicing type 3 and, putative); AAEL003968 (helicase); AAEL003271 (NA); AAEL010663 (cleavage and polyadenylation specificity factor); AAEL003950 (helicase); AAEL009914 (small nuclear ribonucleoprotein sm d2); AAEL013725 (NA); AAEL009542 (Putative ribonucleasep/mrp protein subunit pop1 [Source:UniProtKB/TrEMBL;Acc:A0A0P6JS03]); AAEL011399 (NA); AAEL003908 (…
Dna replication	4.9616e-07	2.36851e-05	-2.19815	Down-regulated	AAEL004302 (NA); AAEL006080 (DNA repair protein rad51); AAEL013237 (pom1); AAEL006788 (replication factor C, 37-kDa subunit, putative); AAEL000201 (DNA replication helicase dna2); AAEL007939 (NA); AAEL006963 (NA); AAEL012545 (Proliferating cell nuclear antigen [Source:UniProtKB/TrEMBL;Acc:Q4PKD7]); AAEL011358 (origin recognition complex subunit); AAEL001324 (replication factor C large subunit, pu…
Catalytic activity, acting on dna	9.06801e-09	7.15466e-07	-2.27195	Down-regulated	AAEL007653 (allantoinase); AAEL006080 (DNA repair protein rad51); AAEL013237 (pom1); AAEL003968 (helicase); AAEL006963 (NA); AAEL005399 (spindle-b recombination protein spn-b); AAEL003950 (helicase); AAEL011993 (NA); AAEL015060 (Rad51A protein, putative); AAEL012418 (deoxyribonuclease ii); AAEL001324 (replication factor C large subunit, putative); AAEL011811 (DNA replication licensing factor MCM3…
Dna metabolic process	4.34232e-12	5.71015e-10	-2.30667	Down-regulated	AAEL004302 (NA); AAEL006080 (DNA repair protein rad51); AAEL013237 (pom1); AAEL006788 (replication factor C, 37-kDa subunit, putative); AAEL000201 (DNA replication helicase dna2); AAEL003897 (DNA repair protein xp-c / rad4); AAEL011715 (NA); AAEL012899 (meiotic coiled-coil protein, putative); AAEL007939 (NA); AAEL003271 (NA); AAEL006963 (NA); AAEL012545 (Proliferating cell nuclear antigen [Source…

## Sheet: ran.wmel
GO term	pval	padj	NES	Enrichment	leadingEdge
Serine-type endopeptidase activity	2.26391e-08	5.24379e-06	1.89174	Up-regulated	AAEL001084 (Clip-Domain Serine Protease family B. Protease homologue.); AAEL013432 (serine protease, putative); AAEL013245 (Clip-Domain Serine Protease family B.); AAEL005093 (Clip-Domain Serine Protease family B.); AAEL002610 (serine protease); AAEL000099 (Clip-Domain Serine Protease family B.); AAEL005431 (Clip-Domain Serine Protease family B.); AAEL002624 (serine protease); AAEL008097 (trypsin…
Sodium channel activity	0.000271499	0.0181452	1.84438	Up-regulated	AAEL014228 (pickpocket 306); AAEL008056 (hyperpolarization activated cyclic nucleotide-gated potassium channel); AAEL005729 (NA)
Extracellular region	3.79792e-08	6.09187e-06	1.80834	Up-regulated	AAEL015458 (transferrin); AAEL003832 (defensin anti-microbial peptide); AAEL013245 (Clip-Domain Serine Protease family B.); AAEL005093 (Clip-Domain Serine Protease family B.); AAEL000099 (Clip-Domain Serine Protease family B.); AAEL005431 (Clip-Domain Serine Protease family B.); AAEL000087 (macroglobulin/complement); AAEL003697 (Serine Protease Inhibitor (serpin) homologue - unlikely to be inhibi…
Response to external stimulus	0.000382597	0.0219173	1.76895	Up-regulated	AAEL003832 (defensin anti-microbial peptide); AAEL009474 (Peptidoglycan Recognition Protein (Short)); AAEL007626 (Gram-Negative Binding Protein (GNBP) or Beta-1 3-Glucan Binding Protein (BGBP).); AAEL003035 (short wavelength sensitive opsin); AAEL004833 (NA); AAEL008543 (Cdc42 homolog Precursor); AAEL012380 (Peptidoglycan Recognition Protein (Long)); AAEL010881 (netrin receptor (unc5)); AAEL01493…
Salt transmembrane transporter activity	0.000223931	0.0163266	1.70921	Up-regulated	AAEL014228 (pickpocket 306); AAEL008056 (hyperpolarization activated cyclic nucleotide-gated potassium channel); AAEL010884 (ADP,ATP carrier protein); AAEL000298 (sodium/chloride dependent amino acid transporter); AAEL005729 (NA); AAEL008494 (mitochondrial carrier protein ymc); AAEL003619 (sodium/chloride dependent amino acid transporter); AAEL008354 (gaba receptor invertebrate); AAEL003626 (sodi…
Nitrogen compound transport	0.00207161	0.0446755	-1.4082	Down-regulated	AAEL001424 (mitochondrial inner membrane protease subunit); AAEL006267 (ras-related protein Rab-3C, putative); AAEL002349 (NA); AAEL014280 (SNAPIN protein homolog [Source:UniProtKB/TrEMBL;Acc:Q16GS5]); AAEL010538 (NA); AAEL010060 (signal recognition particle 68 kda protein); AAEL010860 (NA); AAEL000983 (clathrin coat assembly protein ap19); AAEL004846 (Protein lin-7 homolog [Source:UniProtKB/TrEM…
Intracellular organelle lumen	0.00059626	0.0242723	-1.50551	Down-regulated	AAEL004328 (origin recognition complex subunit); AAEL002785 (DNA polymerase epsilon subunit b); AAEL010060 (signal recognition particle 68 kda protein); AAEL004686 (RuvB-like helicase 1 (EC 3.6.4.12) (Pontin)); AAEL004371 (SWI/SNF related matrix associated actin dependent regulator of chromatin subfamily B member 1 [Source:UniProtKB/TrEMBL;Acc:A0A1S4F7F7]); AAEL006988 (Transcription initiation fa…
Glycosyltransferase activity	0.00174904	0.0446755	-1.55044	Down-regulated	AAEL001152 (beta-1,3-galactosyltransferase-6); AAEL001900 (lactosylceramide 4-alpha-galactosyltransferase (alpha- 1,4-galactosyltransferase)); AAEL006234 (beta 1,3-galactosyltransferase); AAEL005395 (NA); AAEL004974 (beta-1,3-glucuronyltransferase s, p); AAEL000899 (glycosyltransferase); AAEL004163 (O-fucosyltransferase, putative); AAEL005019 (lactosylceramide 4-alpha-galactosyltransferase (alpha…
Chromosome	0.000936528	0.0308855	-1.58614	Down-regulated	AAEL008724 (NA); AAEL004328 (origin recognition complex subunit); AAEL011715 (NA); AAEL002785 (DNA polymerase epsilon subunit b); AAEL000201 (DNA replication helicase dna2); AAEL004467 (NA); AAEL002137 (transcriptional adaptor 2 (ada2)); AAEL003968 (helicase); AAEL003689 (Histone H4 [Source:UniProtKB/TrEMBL;Acc:Q16IE4]); AAEL011321 (NA); AAEL004686 (RuvB-like helicase 1 (EC 3.6.4.12) (Pontin)); A…
Nuclear protein-containing complex	7.27006e-05	0.00971764	-1.62674	Down-regulated	AAEL008724 (NA); AAEL004328 (origin recognition complex subunit); AAEL002785 (DNA polymerase epsilon subunit b); AAEL003968 (helicase); AAEL002752 (anaphase-promoting complex, subunit-5, putative); AAEL004686 (RuvB-like helicase 1 (EC 3.6.4.12) (Pontin)); AAEL009649 (brg-1 associated factor); AAEL004371 (SWI/SNF related matrix associated actin dependent regulator of chromatin subfamily B member 1…
Cell cycle	0.000150329	0.0141476	-1.67933	Down-regulated	AAEL013265 (Sde2_N_Ubi domain-containing protein [Source:UniProtKB/TrEMBL;Acc:A0A1S4FYI9]); AAEL008724 (NA); AAEL006125 (NA); AAEL014408 (m-phase inducer phosphatase(cdc25)); AAEL011376 (mitosis inhibitor protein kinase); AAEL006080 (DNA repair protein rad51); AAEL002752 (anaphase-promoting complex, subunit-5, putative); AAEL008256 (cyclin A3, putative); AAEL007637 (AAA ATPase); AAEL011321 (NA); …
Atp hydrolysis activity	0.000332745	0.0205278	-1.68574	Down-regulated	AAEL008138 (ABC transporter); AAEL000201 (DNA replication helicase dna2); AAEL004743 (multidrug resistance protein 2 (ATP-binding cassette protein c)); AAEL000434 (lipid a export ATP-binding/permease protein msba); AAEL002508 (26S protease regulatory subunit 6a [Source:UniProtKB/TrEMBL;Acc:Q17HZ7]); AAEL003968 (helicase); AAEL006788 (replication factor C, 37-kDa subunit, putative); AAEL007637 (AA…
Cell-cell signaling	0.00219392	0.0446755	-1.75	Down-regulated	AAEL014566 (wingless); AAEL008758 (F-box/SPRY domain-containing protein 1); AAEL008847 (wingless); AAEL010260 (NA); AAEL008234 (dishevelled); AAEL007811 (short-chain dehydrogenase); AAEL004686 (RuvB-like helicase 1 (EC 3.6.4.12) (Pontin)); AAEL004846 (Protein lin-7 homolog [Source:UniProtKB/TrEMBL;Acc:Q0IFH1]); AAEL010263 (NA); AAEL006708 (hedgehog); AAEL002887 (Armadillo segment polarity protein…
Golgi apparatus	9.8608e-05	0.0112977	-1.75742	Down-regulated	AAEL001152 (beta-1,3-galactosyltransferase-6); AAEL004460 (sulfatase); AAEL014771 (NA); AAEL006234 (beta 1,3-galactosyltransferase); AAEL004974 (beta-1,3-glucuronyltransferase s, p); AAEL006450 (integral membrane protein, putative); AAEL004981 (cation-transporting ATPase); AAEL000983 (clathrin coat assembly protein ap19); AAEL013206 (fgf receptor activating protein); AAEL013230 (coatomer delta su…
Peptidase complex	0.000551932	0.0242723	-1.85649	Down-regulated	AAEL006061 (26S proteasome alpha 2 subunit); AAEL002508 (26S protease regulatory subunit 6a [Source:UniProtKB/TrEMBL;Acc:Q17HZ7]); AAEL004563 (26S protease regulatory subunit S10b); AAEL006988 (Transcription initiation factor TFIID subunit 6 [Source:UniProtKB/TrEMBL;Acc:A0A1S4FF60]); AAEL009448 (NA); AAEL013687 (NA); AAEL012122 (26S proteasome regulatory subunit S3 [Source:UniProtKB/TrEMBL;Acc:Q1…

## Sheet: ye.muscle
GO term	pval	padj	NES	Enrichment	leadingEdge
Serine-type endopeptidase activity	2.56888e-13	1.03012e-10	2.07566	Up-regulated	AAEL010270 (NA); AAEL007993 (Clip-Domain Serine Protease family B.); AAEL001098 (clip-domain serine protease, putative); AAEL005792 (Clip-Domain Serine Protease family E. Protease homologue.); AAEL005093 (Clip-Domain Serine Protease family B.); AAEL001084 (Clip-Domain Serine Protease family B. Protease homologue.); AAEL005431 (Clip-Domain Serine Protease family B.); AAEL007992 (trypsin, putative)…
Extracellular region	9.20194e-09	1.22999e-06	1.84567	Up-regulated	AAEL003832 (defensin anti-microbial peptide); AAEL015458 (transferrin); AAEL008473 (cysteine-rich venom protein, putative); AAEL007993 (Clip-Domain Serine Protease family B.); AAEL009537 (NA); AAEL005093 (Clip-Domain Serine Protease family B.); AAEL005431 (Clip-Domain Serine Protease family B.); AAEL000087 (macroglobulin/complement); AAEL011764 (prophenoloxidase); AAEL011763 (prophenoloxidase); A…
Endopeptidase inhibitor activity	0.00148041	0.0252614	1.76518	Up-regulated	AAEL013287 (NA); AAEL001163 (Macroglobulin/complement [Source:UniProtKB/TrEMBL;Acc:A0A1S4EXZ1]); AAEL011777 (Serine Protease Inhibitor (serpin) likely cleavage at K/A.); AAEL003697 (Serine Protease Inhibitor (serpin) homologue - unlikely to be inhibitory.); AAEL002730 (Serine Protease Inhibitor (serpin) likely cleavage at R/V.); AAEL000551 (NA); AAEL014141 (Serine Protease Inhibitor (serpin) like…
Innate immune response	0.000912283	0.0181368	1.752	Up-regulated	AAEL003832 (defensin anti-microbial peptide); AAEL009474 (Peptidoglycan Recognition Protein (Short)); AAEL007626 (Gram-Negative Binding Protein (GNBP) or Beta-1 3-Glucan Binding Protein (BGBP).); AAEL008543 (Cdc42 homolog Precursor); AAEL014931 (sarm1)
Carbohydrate derivative catabolic process	0.00216874	0.0330575	1.71054	Up-regulated	AAEL009474 (Peptidoglycan Recognition Protein (Short)); AAEL013262 (NA); AAEL012268 (brain chitinase and chia); AAEL006518 (cytidine deaminase, putative); AAEL002972 (brain chitinase and chia); AAEL014507 (peptide n-glycanase (pngase))
Carbohydrate binding	0.0021846	0.0330575	1.68117	Up-regulated	AAEL006971 (NA); AAEL014382 (C-Type Lectin (CTL) - mannose binding.); AAEL011621 (C-Type Lectin (CTL) - mannose binding.); AAEL007626 (Gram-Negative Binding Protein (GNBP) or Beta-1 3-Glucan Binding Protein (BGBP).); AAEL006968 (NA); AAEL008099 (Procollagen-lysine,2-oxoglutarate 5-dioxygenase [Source:UniProtKB/TrEMBL;Acc:A0A1S4FIM3]); AAEL001897 (NA); AAEL001882 (NA); AAEL014958 (galactokinase); …
Rna binding	0.00104999	0.0195835	-1.44488	Down-regulated	AAEL002056 (Cytoplasmic tRNA 2-thiolation protein 2); AAEL002719 (NA); AAEL012520 (Nop2p, putative); AAEL012582 (RrnaAD, ribosomal RNA adenine dimethylase, putative); AAEL010362 (NA); AAEL007431 (NA); AAEL010620 (NA); AAEL006972 (hepatocellular carcinoma-associated antigen); AAEL010514 (aminoacyl-tRNA synthetase auxiliary protein, 43kD, putative); AAEL013400 (DEAD box ATP-dependent RNA helicase);…
Ribonucleoprotein complex	3.69429e-05	0.00134674	-1.66708	Down-regulated	AAEL008169 (40S ribosomal protein S12); AAEL007431 (NA); AAEL006735 (Gem-associated protein 2 [Source:UniProtKB/TrEMBL;Acc:Q1HRD2]); AAEL008582 (40S ribosomal protein S2); AAEL003704 (39S ribosomal protein L13, mitochondrial [Source:UniProtKB/TrEMBL;Acc:Q17ET7]); AAEL006549 (NA); AAEL004526 (NA); AAEL009542 (Putative ribonucleasep/mrp protein subunit pop1 [Source:UniProtKB/TrEMBL;Acc:A0A0P6JS03])…
Ribosome	0.000409331	0.0105898	-1.70527	Down-regulated	AAEL008169 (40S ribosomal protein S12); AAEL011814 (mitochondrial ribosomal protein, S30, putative); AAEL008582 (40S ribosomal protein S2); AAEL003704 (39S ribosomal protein L13, mitochondrial [Source:UniProtKB/TrEMBL;Acc:Q17ET7]); AAEL006117 (39S ribosomal protein L12, mitochondrial [Source:UniProtKB/TrEMBL;Acc:Q1HQL1]); AAEL011391 (mitochondrial ribosomal protein, S9, putative); AAEL013771 (mit…
Protein tyrosine kinase activity	0.00292182	0.0421448	-1.71242	Down-regulated	AAEL002404 (receptor protein tyrosine kinase)
Odorant binding	1.45614e-05	0.000558243	-1.8622	Down-regulated	AAEL006424 (37 kDa salivary gland allergen Aed a 2 Precursor (Protein D7)(Allergen Aed a 2)); AAEL004342 (odorant binding protein OBP18); AAEL002606 (odorant binding protein OBP35); AAEL002587 (odorant binding protein OBP11); AAEL005772 (odorant binding protein OBP22); AAEL002617 (odorant binding protein OBP12); AAEL009449 (odorant binding protein (OBP39)); AAEL011730 (odorant-binding protein 99c…
Rna processing	1.60889e-08	1.84333e-06	-1.87624	Down-regulated	AAEL013113 (metallo-beta-lactamase, putative); AAEL002056 (Cytoplasmic tRNA 2-thiolation protein 2); AAEL000978 (NA); AAEL001171 (tRNA-dihydrouridine synthase); AAEL011632 (fk506 binding protein); AAEL002719 (NA); AAEL012582 (RrnaAD, ribosomal RNA adenine dimethylase, putative); AAEL010362 (NA); AAEL007203 (NA); AAEL005898 (tRNA-dihydrouridine synthase); AAEL007431 (NA); AAEL012624 (NA); AAEL0010…
Mitochondrion	9.11378e-10	1.46185e-07	-1.93598	Down-regulated	AAEL003873 (Glycerol-3-phosphate dehydrogenase [Source:UniProtKB/TrEMBL;Acc:Q17E82]); AAEL001943 (mitochondrial ribosomal protein, S34, putative); AAEL001424 (mitochondrial inner membrane protease subunit); AAEL001183 (zinc binding dehydrogenase); AAEL012582 (RrnaAD, ribosomal RNA adenine dimethylase, putative); AAEL003917 (mitochondrial inner membrane protease subunit); AAEL004511 (NA); AAEL0099…
Nuclear lumen	1.08725e-07	7.781e-06	-1.98852	Down-regulated	AAEL000978 (NA); AAEL006856 (NA); AAEL006887 (mRNA turnover protein 4 mrt4); AAEL015455 (WD_REPEATS_REGION domain-containing protein [Source:UniProtKB/TrEMBL;Acc:A0A1S4G4V6]); AAEL001080 (RNA 3' terminal phosphate cyclase); AAEL008942 (NA); AAEL003661 (translation initiation factor); AAEL002140 (transcription initiation factor IIA (TFIIA), gamma chain); AAEL004368 (nucleolar RNA-associated protei…
Ncrna processing	4.65541e-08	4.14849e-06	-1.99934	Down-regulated	AAEL002056 (Cytoplasmic tRNA 2-thiolation protein 2); AAEL000978 (NA); AAEL001171 (tRNA-dihydrouridine synthase); AAEL011632 (fk506 binding protein); AAEL002719 (NA); AAEL012582 (RrnaAD, ribosomal RNA adenine dimethylase, putative); AAEL010362 (NA); AAEL005898 (tRNA-dihydrouridine synthase); AAEL007431 (NA); AAEL012624 (NA); AAEL006972 (hepatocellular carcinoma-associated antigen); AAEL006502 (NA…
Ribosome biogenesis	3.85127e-07	2.20623e-05	-2.01905	Down-regulated	AAEL000978 (NA); AAEL012582 (RrnaAD, ribosomal RNA adenine dimethylase, putative); AAEL006887 (mRNA turnover protein 4 mrt4); AAEL007431 (NA); AAEL001080 (RNA 3' terminal phosphate cyclase); AAEL008942 (NA); AAEL006972 (hepatocellular carcinoma-associated antigen); AAEL003661 (translation initiation factor); AAEL006502 (NA); AAEL004997 (U3 small nucleolar ribonucleoprotein protein imp4); AAEL0017…
Rna modification	5.81206e-07	3.10751e-05	-2.0328	Down-regulated	AAEL002056 (Cytoplasmic tRNA 2-thiolation protein 2); AAEL001171 (tRNA-dihydrouridine synthase); AAEL002719 (NA); AAEL012520 (Nop2p, putative); AAEL012582 (RrnaAD, ribosomal RNA adenine dimethylase, putative); AAEL010362 (NA); AAEL005898 (tRNA-dihydrouridine synthase); AAEL007431 (NA); AAEL012624 (NA); AAEL012932 (Methyltransferase-like protein [Source:UniProtKB/TrEMBL;Acc:Q16KM2]); AAEL002182 (t…
Nucleolus	4.4417e-08	4.14849e-06	-2.14099	Down-regulated	AAEL000978 (NA); AAEL006887 (mRNA turnover protein 4 mrt4); AAEL015455 (WD_REPEATS_REGION domain-containing protein [Source:UniProtKB/TrEMBL;Acc:A0A1S4G4V6]); AAEL001080 (RNA 3' terminal phosphate cyclase); AAEL008942 (NA); AAEL003661 (translation initiation factor); AAEL004368 (nucleolar RNA-associated protein); AAEL006469 (RNA cytidine acetyltransferase [Source:UniProtKB/TrEMBL;Acc:Q176B3]); AA…

## Sheet: ye.head
GO term	pval	padj	NES	Enrichment	leadingEdge
Extracellular region	9.6518e-11	7.74074e-08	1.92775	Up-regulated	AAEL003832 (defensin anti-microbial peptide); AAEL015458 (transferrin); AAEL008473 (cysteine-rich venom protein, putative); AAEL010235 (30 kDa salivary gland allergen Aed a 3 Precursor (Allergen Aed a 3)); AAEL000229 (prosialokinin precursor); AAEL005093 (Clip-Domain Serine Protease family B.); AAEL005431 (Clip-Domain Serine Protease family B.); AAEL007993 (Clip-Domain Serine Protease family B.);…
Serine-type endopeptidase activity	2.55403e-09	1.02417e-06	1.89221	Up-regulated	AAEL010270 (NA); AAEL005093 (Clip-Domain Serine Protease family B.); AAEL005431 (Clip-Domain Serine Protease family B.); AAEL007993 (Clip-Domain Serine Protease family B.); AAEL008619 (NA); AAEL011621 (C-Type Lectin (CTL) - mannose binding.); AAEL005792 (Clip-Domain Serine Protease family E. Protease homologue.); AAEL007992 (trypsin, putative); AAEL015294 (serine-type enodpeptidase,); AAEL001084 …
Negative regulation of protein metabolic process	0.000132016	0.00943346	1.82981	Up-regulated	AAEL008050 (NA); AAEL003182 (Serine Protease Inhibitor (serpin) homologue - unlikely to be inhibitory.); AAEL001163 (Macroglobulin/complement [Source:UniProtKB/TrEMBL;Acc:A0A1S4EXZ1]); AAEL001864 (eukaryotic translation initiation factor 4E binding protein (4EBP)); AAEL014141 (Serine Protease Inhibitor (serpin) likely cleavage at S/M.); AAEL014079 (serine protease inhibitor, serpin); AAEL002730 (…
Carbohydrate binding	0.000343041	0.0139559	1.81565	Up-regulated	AAEL000556 (C-Type Lectin (CTL25)); AAEL006971 (NA); AAEL014382 (C-Type Lectin (CTL) - mannose binding.); AAEL011621 (C-Type Lectin (CTL) - mannose binding.); AAEL007626 (Gram-Negative Binding Protein (GNBP) or Beta-1 3-Glucan Binding Protein (BGBP).); AAEL006968 (NA); AAEL010590 (aldose-1-epimerase); AAEL001882 (NA); AAEL008099 (Procollagen-lysine,2-oxoglutarate 5-dioxygenase [Source:UniProtKB/T…
Hydrolase activity, acting on glycosyl bonds	7.24108e-05	0.00580735	1.80834	Up-regulated	AAEL003723 (C-Type Lysozyme (Lys-A).); AAEL006485 (inosine-uridine preferring nucleoside hydrolase); AAEL008050 (NA); AAEL007064 (Gram-Negative Binding Protein (GNBP) or Beta-1 3-Glucan Binding Protein (BGBP).); AAEL006719 (Alpha-amylase I Precursor (EC 3.2.1.1)(1,4-alpha-D-glucan glucanohydrolase)); AAEL007626 (Gram-Negative Binding Protein (GNBP) or Beta-1 3-Glucan Binding Protein (BGBP).); AAE…
Immune system process	0.00195186	0.0434913	1.75924	Up-regulated	AAEL003832 (defensin anti-microbial peptide); AAEL009474 (Peptidoglycan Recognition Protein (Short)); AAEL010171 (peptidoglycan recognition protein (Long)); AAEL007626 (Gram-Negative Binding Protein (GNBP) or Beta-1 3-Glucan Binding Protein (BGBP).); AAEL010524 (NA); AAEL014931 (sarm1)
Ncrna metabolic process	0.000197176	0.0101986	1.64825	Up-regulated	AAEL000388 (isoleucyl tRNA synthetase); AAEL006794 (dicer-2); AAEL006415 (leucyl-tRNA synthetase); AAEL006577 (aspartyl-tRNA synthetase); AAEL002748 (aspartyl-tRNA synthetase); AAEL001218 (alanyl-tRNA synthetase); AAEL011538 (NA); AAEL011199 (NA); AAEL001200 (Aspartyl-tRNA synthetase [Source:UniProtKB/TrEMBL;Acc:A0A1S4EY33]); AAEL014040 (NA); AAEL001206 (threonyl-tRNA synthetase); AAEL000199 (arg…
Trna metabolic process	0.00234373	0.0481967	1.62034	Up-regulated	AAEL000388 (isoleucyl tRNA synthetase); AAEL006415 (leucyl-tRNA synthetase); AAEL006577 (aspartyl-tRNA synthetase); AAEL002748 (aspartyl-tRNA synthetase); AAEL001218 (alanyl-tRNA synthetase); AAEL011538 (NA); AAEL011199 (NA); AAEL001200 (Aspartyl-tRNA synthetase [Source:UniProtKB/TrEMBL;Acc:A0A1S4EY33]); AAEL014040 (NA); AAEL001206 (threonyl-tRNA synthetase); AAEL005728 (NA); AAEL005688 (glutamyl…
Catalytic activity, acting on rna	0.00118641	0.0297343	1.56772	Up-regulated	AAEL008050 (NA); AAEL000388 (isoleucyl tRNA synthetase); AAEL006794 (dicer-2); AAEL006415 (leucyl-tRNA synthetase); AAEL006577 (aspartyl-tRNA synthetase); AAEL002748 (aspartyl-tRNA synthetase); AAEL007801 (exonuclease); AAEL001218 (alanyl-tRNA synthetase); AAEL011199 (NA); AAEL001200 (Aspartyl-tRNA synthetase [Source:UniProtKB/TrEMBL;Acc:A0A1S4EY33]); AAEL014040 (NA); AAEL001206 (threonyl-tRNA sy…
Membrane protein complex	0.0010459	0.0279604	-1.57488	Down-regulated	AAEL006390 (vacuolar proton ATPases); AAEL000242 (voltage-gated potassium channel); AAEL007143 (voltage-gated potassium channel); AAEL007104 (voltage-gated potassium channel); AAEL009088 (liquid facets); AAEL001424 (mitochondrial inner membrane protease subunit); AAEL002546 (NA); AAEL006685 (G-protein, gamma-subunit, putative); AAEL011476 (NA); AAEL005575 (transient receptor potential channel 4,)…
System process	0.000203464	0.0101986	-1.72935	Down-regulated	AAEL009991 (myosin iii); AAEL005621 (long wavelength sensitive opsin); AAEL006498 (long wavelength sensitive opsin); AAEL005625 (long wavelength sensitive opsin); AAEL009615 (ultraviolet wavelength sensitive opsin); AAEL006685 (G-protein, gamma-subunit, putative); AAEL004006 (acetylcholine receptor protein alpha 1, 2, 3, 4 invertebrate); AAEL002380 (gustatory receptor (Gr1)); AAEL006535 (NA); AAE…
Protein tyrosine kinase activity	0.00180794	0.0434913	-1.79321	Down-regulated	AAEL002404 (receptor protein tyrosine kinase); AAEL010711 (eph receptor tyrosine kinase); AAEL012553 (JAKSTAT pathway signalling Janus Kinase Hopscotch.)
G protein-coupled receptor signaling pathway	1.52455e-06	0.000203781	-1.97656	Down-regulated	AAEL010506 (GTP-binding protein alpha subunit, gna); AAEL005373 (pteropsin); AAEL005621 (long wavelength sensitive opsin); AAEL006498 (long wavelength sensitive opsin); AAEL005625 (long wavelength sensitive opsin); AAEL010950 (NA); AAEL009615 (ultraviolet wavelength sensitive opsin); AAEL006685 (G-protein, gamma-subunit, putative); AAEL009698 (GPCR Orphan/Putative Class A Family); AAEL003035 (sho…

## Sheet: wim.2011
GO term	pval	padj	NES	Enrichment	leadingEdge
Serine hydrolase activity	7.35179e-33	3.60238e-30	2.46519	Up-regulated	AAEL006563 (Vitellogenic carboxypeptidase Precursor (EC 3.4.16.-)); AAEL014386 (clip-domain serine protease, putative); AAEL008404 (Clip-Domain Serine Protease family A.); AAEL006403 (trypsin-beta, putative); AAEL005431 (Clip-Domain Serine Protease family B.); AAEL024934 (NA); AAEL019768 (NA); AAEL000037 (Clip-Domain Serine Protease family B.); AAEL002601 (Clip-Domain Serine Protease family A. Pr…
Endopeptidase inhibitor activity	1.26155e-07	4.57897e-06	2.14422	Up-regulated	AAEL017023 (NA); AAEL001794 (macroglobulin/complement); AAEL001163 (Macroglobulin/complement [Source:UniProtKB/TrEMBL;Acc:A0A1S4EXZ1]); AAEL003413 (F-spondin); AAEL002720 (Serine Protease Inhibitor (serpin) likely cleavage at V/V.); AAEL003697 (Serine Protease Inhibitor (serpin) homologue - unlikely to be inhibitory.); AAEL002730 (Serine Protease Inhibitor (serpin) likely cleavage at R/V.); AAEL0…
Extracellular region	1.1537e-16	1.61518e-14	2.08402	Up-regulated	AAEL022132 (NA); AAEL015458 (transferrin); AAEL009537 (NA); AAEL003832 (defensin anti-microbial peptide); AAEL002490 (NA); AAEL017023 (NA); AAEL009239 (venom allergen); AAEL006563 (Vitellogenic carboxypeptidase Precursor (EC 3.4.16.-)); AAEL020599 (NA); AAEL005431 (Clip-Domain Serine Protease family B.); AAEL003715 (NA); AAEL001794 (macroglobulin/complement); AAEL000037 (Clip-Domain Serine Protea…
Ribosome	1.2111e-10	9.12985e-09	2.08384	Up-regulated	AAEL025362 (60S ribosomal protein L10 [Source:UniProtKB/TrEMBL;Acc:Q1HRT6]); AAEL022104 (Ribosomal protein L3 [Source:UniProtKB/TrEMBL;Acc:Q1HR77]); AAEL006785 (60S ribosomal protein L18a [Source:UniProtKB/TrEMBL;Acc:Q174U3]); AAEL006511 (ubiquitin); AAEL008103 (40S ribosomal protein S8 [Source:UniProtKB/TrEMBL;Acc:Q1HRQ9]); AAEL024536 (Ribosomal protein L19 [Source:UniProtKB/TrEMBL;Acc:Q1HR74]);…
Organic acid biosynthetic process	6.78764e-07	1.90054e-05	2.06092	Up-regulated	AAEL025146 (NA); AAEL003345 (argininosuccinate lyase); AAEL012578 (Phosphoserine aminotransferase [Source:UniProtKB/TrEMBL;Acc:Q1HRL1]); AAEL004701 (Argininosuccinate synthase (EC 6.3.4.5)(Citrulline--aspartate ligase)); AAEL006834 (glutamate semialdehyde dehydrogenase); AAEL011954 (elongase, putative); AAEL003203 (fatty acid desaturase, putative); AAEL022506 (NA); AAEL007033 (pyrroline-5-carboxy…
Respirasome	2.95305e-05	0.000556535	2.0095	Up-regulated	AAEL019719 (NA); AAEL008887 (cytochrome c oxidase,-subunit VIb); AAEL000182 (NA); AAEL014944 (cytochrome c oxidase polypeptide); AAEL003234 (cytochrome c oxidase, subunit VIA, putative); AAEL005170 (cytochrome c oxidase subunit iv); AAEL008697 (cytochrome c oxidase, subunit VB, putative); AAEL005143 (ubiquinone binding protein, putative); AAEL002797 (NA); AAEL001164 (NADH:ubiquinone dehydrogenase…
Lipid transporter activity	5.64939e-05	0.000954553	1.96191	Up-regulated	AAEL025324 (NA); AAEL006138 (NA); AAEL010434 (vitellogenin-A1 precursor); AAEL018103 (NA); AAEL009955 (NA); AAEL026175 (NA); AAEL006126 (NA); AAEL006028 (NA); AAEL008598 (NA)
Inner mitochondrial membrane protein complex	0.000199109	0.00246996	1.90247	Up-regulated	AAEL019719 (NA); AAEL024040 (NA); AAEL005610 (mitochondrial ATP synthase b chain); AAEL000182 (NA); AAEL014944 (cytochrome c oxidase polypeptide); AAEL003234 (cytochrome c oxidase, subunit VIA, putative); AAEL005170 (cytochrome c oxidase subunit iv); AAEL008697 (cytochrome c oxidase, subunit VB, putative); AAEL005143 (ubiquinone binding protein, putative); AAEL004060 (NA); AAEL004423 (mitochondri…
Oxidoreduction-driven active transmembrane transporter activity	0.000346158	0.00376928	1.88642	Up-regulated	AAEL019719 (NA); AAEL014944 (cytochrome c oxidase polypeptide); AAEL003234 (cytochrome c oxidase, subunit VIA, putative); AAEL008697 (cytochrome c oxidase, subunit VB, putative); AAEL005143 (ubiquinone binding protein, putative); AAEL001164 (NADH:ubiquinone dehydrogenase, putative); AAEL009257 (NA); AAEL005946 (NADH-ubiquinone oxidoreductase subunit B14.5b); AAEL008072 (NADH-plastoquinone oxidore…
Generation of precursor metabolites and energy	1.66861e-05	0.000320635	1.86983	Up-regulated	AAEL019719 (NA); AAEL014944 (cytochrome c oxidase polypeptide); AAEL012897 (aconitase, mitochondrial); AAEL009387 (hexokinase); AAEL006721 (2-oxoglutarate dehydrogenase); AAEL005170 (cytochrome c oxidase subunit iv); AAEL008697 (cytochrome c oxidase, subunit VB, putative); AAEL005143 (ubiquinone binding protein, putative); AAEL006467 (alcohol dehydrogenase); AAEL007495 (phosphoglycerate mutase); …
Mitochondrial inner membrane	1.53559e-05	0.000300975	1.85639	Up-regulated	AAEL019719 (NA); AAEL024040 (NA); AAEL005610 (mitochondrial ATP synthase b chain); AAEL008330 (hexaprenyldihydroxybenzoate methyltransferase); AAEL011184 (mitochondrial phosphate carrier protein); AAEL000182 (NA); AAEL010884 (ADP,ATP carrier protein); AAEL014944 (cytochrome c oxidase polypeptide); AAEL008002 (mitochondrial NADH:ubiquinone oxidoreductase ESSS subunit, putative); AAEL010823 (ATP sy…
Organic acid metabolic process	1.21294e-08	6.60381e-07	1.84571	Up-regulated	AAEL010764 (aldehyde dehydrogenase); AAEL025146 (NA); AAEL003345 (argininosuccinate lyase); AAEL012578 (Phosphoserine aminotransferase [Source:UniProtKB/TrEMBL;Acc:Q1HRL1]); AAEL021847 (NA); AAEL013637 (homogentisate 1,2-dioxygenase); AAEL028144 (NA); AAEL014426 (glycine dehydrogenase); AAEL004701 (Argininosuccinate synthase (EC 6.3.4.5)(Citrulline--aspartate ligase)); AAEL002675 (Arginase [Sourc…
Structural constituent of cuticle	5.32078e-05	0.000931137	1.82326	Up-regulated	AAEL011458 (NA); AAEL029005 (NA); AAEL008970 (NA); AAEL000878 (cuticle protein, putative); AAEL015163 (cuticle protein, putative); AAEL013984 (NA); AAEL013513 (NA); AAEL014978 (adult cuticle protein, putative); AAEL007739 (pupal cuticle protein, putative); AAEL008285 (pupal cuticle protein, putative); AAEL003259 (pupal cuticle protein 78E, putative); AAEL003049 (pupal cuticle protein 78E, putativ…
Chitin binding	7.30029e-05	0.00108398	1.80741	Up-regulated	AAEL009537 (NA); AAEL005702 (NA); AAEL002490 (NA); AAEL003715 (NA); AAEL015606 (NA); AAEL002481 (NA); AAEL012645 (NA); AAEL020849 (NA); AAEL008380 (NA); AAEL002959 (brain chitinase and chia); AAEL003425 (NA); AAEL002969 (brain chitinase and chia); AAEL001965 (imaginal disc growth factor); AAEL003419 (NA); AAEL013367 (NA); AAEL025784 (NA); AAEL009192 (Class A Scavenger Receptor (SRCR domain) with …
Proton transmembrane transporter activity	0.000685302	0.00662209	1.79523	Up-regulated	AAEL024430 (NA); AAEL019719 (NA); AAEL024040 (NA); AAEL005610 (mitochondrial ATP synthase b chain); AAEL001503 (sodium/hydrogen exchanger 3 (nhe3)); AAEL003393 (ATP synthase beta subunit); AAEL014944 (cytochrome c oxidase polypeptide); AAEL010823 (ATP synthase delta chain); AAEL003234 (cytochrome c oxidase, subunit VIA, putative); AAEL008697 (cytochrome c oxidase, subunit VB, putative); AAEL00514…
Monooxygenase activity	9.94505e-06	0.000198901	1.76103	Up-regulated	AAEL006784 (cytochrome P450); AAEL025214 (NA); AAEL000834 (dimethylaniline monooxygenase); AAEL008889 (cytochrome P450); AAEL021847 (NA); AAEL014684 (cytochrome P450); AAEL014019 (cytochrome P450); AAEL011463 (cytochrome P450); AAEL002005 (cytochrome P450); AAEL013492 (prophenoloxidase); AAEL003890 (cytochrome P450); AAEL007807 (cytochrome P450); AAEL009123 (cytochrome P450); AAEL013554 (cytochro…
Carbohydrate transmembrane transporter activity	0.00760783	0.037846	1.7436	Up-regulated	AAEL020524 (NA); AAEL014972 (NA); AAEL007138 (sugar transporter); AAEL010485 (sugar transporter); AAEL007139 (Sugar transporter [Source:UniProtKB/TrEMBL;Acc:A0A1S4FFK3]); AAEL016967 (NA); AAEL023753 (NA); AAEL007126 (sugar transporter); AAEL026825 (NA)
Small molecule catabolic process	0.000662139	0.00655451	1.73049	Up-regulated	AAEL010764 (aldehyde dehydrogenase); AAEL002194 (Uricase [Source:UniProtKB/TrEMBL;Acc:Q17J02]); AAEL013637 (homogentisate 1,2-dioxygenase); AAEL028144 (NA); AAEL014426 (glycine dehydrogenase); AAEL010276 (aminomethyltransferase); AAEL008963 (tyrosine aminotransferase); AAEL014556 (NA); AAEL001396 (mandelate racemase); AAEL008701 (myoinositol oxygenase); AAEL001607 (galactose-1-phosphate uridylylt…
Amide biosynthetic process	7.64866e-07	2.06581e-05	1.69893	Up-regulated	AAEL008050 (NA); AAEL004701 (Argininosuccinate synthase (EC 6.3.4.5)(Citrulline--aspartate ligase)); AAEL002675 (Arginase [Source:UniProtKB/TrEMBL;Acc:Q17HI3]); AAEL014556 (NA); AAEL015631 (asparagine synthetase); AAEL026069 (NA); AAEL013613 (pyruvate dehydrogenase); AAEL001864 (eukaryotic translation initiation factor 4E binding protein (4EBP)); AAEL010742 (Elongation factor G, mitochondrial Pre…
Purine ribonucleotide biosynthetic process	0.00177565	0.0134895	1.69783	Up-regulated	AAEL027453 (NA); AAEL024040 (NA); AAEL023379 (NA); AAEL005610 (mitochondrial ATP synthase b chain); AAEL026069 (NA); AAEL003606 (purine biosynthesis protein 6, pur6); AAEL013613 (pyruvate dehydrogenase); AAEL003393 (ATP synthase beta subunit); AAEL010754 (Mitochondrial ATP synthase F chain [Source:UniProtKB/TrEMBL;Acc:Q1HRJ7]); AAEL010823 (ATP synthase delta chain); AAEL001457 (guanylatte cyclase…
Oxidoreductase activity, acting on the aldehyde or oxo group of donors	0.00324486	0.0196942	1.67433	Up-regulated	AAEL010764 (aldehyde dehydrogenase); AAEL001737 (Fatty acyl-CoA reductase [Source:UniProtKB/TrEMBL;Acc:A0A1S4EZM7]); AAEL006834 (glutamate semialdehyde dehydrogenase); AAEL000912 (Fatty acyl-CoA reductase [Source:UniProtKB/TrEMBL;Acc:A0A1S4EX80]); AAEL021335 (NA); AAEL001747 (NA); AAEL013613 (pyruvate dehydrogenase); AAEL026746 (NA); AAEL026448 (NA); AAEL006721 (2-oxoglutarate dehydrogenase); AAE…
Primary active transmembrane transporter activity	0.000777926	0.00740162	1.66594	Up-regulated	AAEL019847 (NA); AAEL019719 (NA); AAEL017188 (NA); AAEL023958 (NA); AAEL010379 (ATP-binding cassette transporter); AAEL027686 (NA); AAEL003518 (calcium-transporting ATPase 2 (ATPase 2)); AAEL021441 (NA); AAEL018334 (NA); AAEL005026 (ATP-dependent bile acid permease); AAEL008635 (ABC transporter); AAEL003393 (ATP synthase beta subunit); AAEL014944 (cytochrome c oxidase polypeptide); AAEL021570 (NA…
Cell adhesion	0.0025947	0.0176583	1.65931	Up-regulated	AAEL021609 (NA); AAEL001794 (macroglobulin/complement); AAEL003413 (F-spondin); AAEL007226 (nidogen); AAEL011566 (cell adhesion molecule); AAEL008773 (laminin A chain, putative); AAEL027881 (NA); AAEL007889 (F-spondin); AAEL021584 (NA); AAEL001196 (cadherin); AAEL024958 (NA); AAEL023243 (NA); AAEL007876 (tyrosine protein kinase with ig domain); AAEL008421 (cadherin); AAEL007401 (roundabout, putat…
Carbohydrate binding	0.00276218	0.0185407	1.64634	Up-regulated	AAEL014382 (C-Type Lectin (CTL) - mannose binding.); AAEL005482 (C-Type Lectin (CTL).); AAEL011622 (serine protease, putative); AAEL006971 (NA); AAEL001882 (NA); AAEL006969 (NA); AAEL006962 (NA); AAEL011621 (C-Type Lectin (CTL) - mannose binding.); AAEL007626 (Gram-Negative Binding Protein (GNBP) or Beta-1 3-Glucan Binding Protein (BGBP).); AAEL006968 (NA); AAEL021200 (NA); AAEL002964 (brain chit…
Response to external stimulus	0.00307133	0.019599	1.64377	Up-regulated	AAEL003832 (defensin anti-microbial peptide); AAEL006498 (long wavelength sensitive opsin); AAEL009615 (ultraviolet wavelength sensitive opsin); AAEL007626 (Gram-Negative Binding Protein (GNBP) or Beta-1 3-Glucan Binding Protein (BGBP).); AAEL007619 (Toll-like receptor); AAEL003035 (short wavelength sensitive opsin); AAEL025888 (NA); AAEL009474 (Peptidoglycan Recognition Protein (Short)); AAEL006…
Carboxylic ester hydrolase activity	0.00520256	0.0277756	1.59051	Up-regulated	AAEL020599 (NA); AAEL005199 (Carboxylic ester hydrolase [Source:UniProtKB/TrEMBL;Acc:A0A1S4F9U8]); AAEL000546 (Carboxylic ester hydrolase [Source:UniProtKB/TrEMBL;Acc:A0A1S4EW56]); AAEL002378 (Carboxylic ester hydrolase [Source:UniProtKB/TrEMBL;Acc:A0A0P6IYI7]); AAEL009679 (secretory Phospholipase A2, putative); AAEL008757 (Carboxylic ester hydrolase [Source:UniProtKB/TrEMBL;Acc:A0A1S4FKP8]); AAE…
Carbohydrate metabolic process	0.00199126	0.014608	1.52226	Up-regulated	AAEL003894 (Gram-Negative Binding Protein (GNBP) or Beta-1 3-Glucan Binding Protein (BGBP).); AAEL000642 (alpha-amylase); AAEL007626 (Gram-Negative Binding Protein (GNBP) or Beta-1 3-Glucan Binding Protein (BGBP).); AAEL010532 (alpha-amylase); AAEL002959 (brain chitinase and chia); AAEL003425 (NA); AAEL007088 (ribitol kinase); AAEL027354 (NA); AAEL002969 (brain chitinase and chia); AAEL001396 (ma…
Hydrolase activity, acting on glycosyl bonds	0.00769287	0.0380758	1.49234	Up-regulated	AAEL003894 (Gram-Negative Binding Protein (GNBP) or Beta-1 3-Glucan Binding Protein (BGBP).); AAEL008050 (NA); AAEL013262 (NA); AAEL007626 (Gram-Negative Binding Protein (GNBP) or Beta-1 3-Glucan Binding Protein (BGBP).); AAEL025888 (NA); AAEL003723 (C-Type Lysozyme (Lys-A).); AAEL008452 (alpha-amylase); AAEL021375 (NA); AAEL004582 (beta-galactosidase); AAEL021742 (NA); AAEL025784 (NA); AAEL01065…
Lipid metabolic process	0.000913988	0.00844392	1.46621	Up-regulated	AAEL022132 (NA); AAEL014916 (lipase 1 precursor); AAEL020599 (NA); AAEL000658 (NA); AAEL022523 (NA); AAEL004278 (NA); AAEL000669 (NA); AAEL001737 (Fatty acyl-CoA reductase [Source:UniProtKB/TrEMBL;Acc:A0A1S4EZM7]); AAEL012341 (lysosomal acid lipase, putative); AAEL015326 (lipase 1 precursor); AAEL011954 (elongase, putative); AAEL009679 (secretory Phospholipase A2, putative); AAEL003203 (fatty aci…
Monoatomic ion transport	0.0025364	0.0173823	1.43068	Up-regulated	AAEL015458 (transferrin); AAEL000751 (Na/Ca exchanger); AAEL000863 (pickpocket 315); AAEL024430 (NA); AAEL005575 (transient receptor potential channel 4,); AAEL000582 (pickpocket 301); AAEL026862 (NA); AAEL014228 (pickpocket 306); AAEL005437 (transient receptor potential channel); AAEL006526 (neurotransmitter gated ion channel); AAEL004958 (NA); AAEL024040 (NA); AAEL006535 (NA); AAEL005610 (mitoc…
Sequence-specific dna binding	0.00409046	0.0236998	-1.43523	Down-regulated	AAEL020468 (NA); AAEL006533 (Ets domain-containing protein); AAEL004696 (NA); AAEL007831 (NA); AAEL009489 (forkhead box protein (AaegFOXM1)); AAEL002810 (DNA replication licensing factor MCM5); AAEL018129 (NA); AAEL001155 (NA); AAEL020543 (NA); AAEL009584 (elg, drosophila); AAEL008260 (NA); AAEL013626 (NA); AAEL018187 (NA); AAEL019431 (ecdysone receptor); AAEL023585 (NA); AAEL007279 (NA); AAEL018…
Protein dimerization activity	0.00101637	0.00881451	-1.54635	Down-regulated	AAEL026917 (NA); AAEL008346 (achaete-scute complex protein T3, putative); AAEL022659 (NA); AAEL003685 (Histone H3 [Source:UniProtKB/TrEMBL;Acc:Q16N56]); AAEL019635 (Histone H3 [Source:UniProtKB/TrEMBL;Acc:Q16N56]); AAEL001428 (transcription factor Hairy, putative); AAEL019637 (NA); AAEL003669 (Histone H2A [Source:UniProtKB/TrEMBL;Acc:Q17ER3]); AAEL026460 (Histone H3 [Source:UniProtKB/TrEMBL;Acc:Q…
Transferase complex	0.000251578	0.00297043	-1.58256	Down-regulated	AAEL011715 (NA); AAEL007672 (myst histone acetyltransferase); AAEL002785 (DNA polymerase epsilon subunit b); AAEL014536 (embryonic ectoderm development protein); AAEL008755 (DNA-directed RNA polymerase II subunit); AAEL010913 (structural maintenance of chromosomes 5 smc5); AAEL008247 (DNA polymerase alpha catalytic subunit); AAEL002581 (structural maintenance of chromosomes 6 smc6); AAEL021024 (N…
Microtubule cytoskeleton	0.000328668	0.00361904	-1.6247	Down-regulated	AAEL022945 (NA); AAEL023884 (NA); AAEL010568 (chromosome-associated kinesin KIF4A (chromokinesin)); AAEL004172 (tubulin alpha chain); AAEL010803 (ncd); AAEL002847 (NA); AAEL000697 (HYLS1_C domain-containing protein [Source:UniProtKB/TrEMBL;Acc:A0A1S4EWM1]); AAEL012424 (tubulin alpha chain); AAEL026111 (NA); AAEL000885 (cytoplasmic dynein heavy chain); AAEL009227 (kinesin heavy chain); AAEL002714 …
Macromolecule methylation	0.00398237	0.0233696	-1.62526	Down-regulated	AAEL026494 (NA); AAEL013813 (NA); AAEL006787 (NA); AAEL014536 (embryonic ectoderm development protein); AAEL002998 (NA); AAEL012582 (RrnaAD, ribosomal RNA adenine dimethylase, putative); AAEL008941 (NA); AAEL003540 (NA); AAEL000674 (RNA m5u methyltransferase); AAEL006013 (huntingtin interacting protein); AAEL010349 (tRNA (guanine-N2-)-methyltransferase, putative); AAEL012520 (Nop2p, putative); AA…
Transcription coregulator activity	0.00700916	0.0357759	-1.6521	Down-regulated	AAEL012582 (RrnaAD, ribosomal RNA adenine dimethylase, putative); AAEL005721 (NA); AAEL012437 (NA); AAEL000903 (Enhancer of yellow 2 transcription factor [Source:UniProtKB/Swiss-Prot;Acc:Q17MZ8]); AAEL013616 (NA); AAEL001260 (mediator of RNA polymerase II transcription subunit 20 (Med20)); AAEL014368 (sap18); AAEL019425 (NA); AAEL023902 (NA); AAEL002284 (mediator of RNA polymerase II transcriptio…
Negative regulation of gene expression	0.00181035	0.0135431	-1.69285	Down-regulated	AAEL025133 (NA); AAEL013025 (NA); AAEL018177 (NA); AAEL013692 (PIWI); AAEL008098 (PIWI); AAEL005525 (NA); AAEL006177 (histone acetyltransferase type b catalytic subunit); AAEL007698 (PIWI); AAEL004420 (NA); AAEL026536 (NA); AAEL005453 (NA); AAEL001426 (poly(a)-specific ribonuclease (deadenylation nuclease)); AAEL001397 (ribonuclease); AAEL011111 (NA); AAEL023716 (NA); AAEL001939 (NA); AAEL006867 …
Protein serine/threonine kinase activity	6.77717e-05	0.00105423	-1.72251	Down-regulated	AAEL004700 (cdkl1/4); AAEL002569 (serine/threonine kinase); AAEL001976 (cAMP-dependent protein kinase catalytic subunit); AAEL008621 (cdk1); AAEL023423 (NA); AAEL018254 (NA); AAEL006712 (serine/threonine protein kinase); AAEL010835 (mitogen-activated protein kinase kinase kinase); AAEL009880 (serine/threonine protein kinase); AAEL013390 (serine/threonine protein kinase); AAEL007632 (myosin light …
Regulation of organelle organization	0.0039214	0.0231504	-1.75173	Down-regulated	AAEL008316 (mitotic spindle assembly checkpoint protein mad2); AAEL007007 (DNA replication licensing factor MCM2); AAEL008021 (specifically Rac-associated protein, putative); AAEL025729 (NA); AAEL006712 (serine/threonine protein kinase); AAEL006125 (NA); AAEL019921 (NA); AAEL012840 (stathmin); AAEL000984 (NA); AAEL025664 (NA); AAEL018342 (NA); AAEL026717 (NA); AAEL018119 (NA); AAEL022080 (NA); AA…
Protein heterodimerization activity	0.00413275	0.0236998	-1.75307	Down-regulated	AAEL003685 (Histone H3 [Source:UniProtKB/TrEMBL;Acc:Q16N56]); AAEL019635 (Histone H3 [Source:UniProtKB/TrEMBL;Acc:Q16N56]); AAEL019637 (NA); AAEL003669 (Histone H2A [Source:UniProtKB/TrEMBL;Acc:Q17ER3]); AAEL026460 (Histone H3 [Source:UniProtKB/TrEMBL;Acc:Q16N56]); AAEL015682 (Histone H2B [Source:UniProtKB/TrEMBL;Acc:Q17ER2]); AAEL003689 (Histone H4 [Source:UniProtKB/TrEMBL;Acc:Q16IE4]); AAEL0100…
Mrna metabolic process	5.95631e-06	0.000126895	-1.80262	Down-regulated	AAEL025133 (NA); AAEL013813 (NA); AAEL006197 (NA); AAEL005525 (NA); AAEL007877 (NA); AAEL011744 (DEAD box ATP-dependent RNA helicase); AAEL004420 (NA); AAEL015199 (WD-repeat protein); AAEL009878 (VIR_N domain-containing protein [Source:UniProtKB/TrEMBL;Acc:A0A1S4FNT9]); AAEL001382 (small nuclear ribonucleoprotein sm d1); AAEL003938 (mRNA cleavage stimulating factor, 50kD-subunit, putative); AAEL0…
Reproduction	0.00309984	0.019599	-1.80438	Down-regulated	AAEL004388 (heme peroxidase); AAEL011653 (thyroid hormone receptor interactor); AAEL009789 (NA); AAEL006830 (yellow protein precursor); AAEL004386 (chorion peroxidase); AAEL015042 (NA); AAEL023716 (NA); AAEL001939 (NA); AAEL012059 (NA); AAEL008595 (Protein maelstrom homolog [Source:UniProtKB/Swiss-Prot;Acc:Q16YA8]); AAEL023601 (NA); AAEL002317 (Insulin-like receptor Precursor (MIR)(EC 2.7.10.1));…
Rna catabolic process	0.00123621	0.010505	-1.81942	Down-regulated	AAEL025133 (NA); AAEL005525 (NA); AAEL003510 (ribonuclease hi large subunit); AAEL010249 (NA); AAEL006799 (NA); AAEL004420 (NA); AAEL026536 (NA); AAEL001426 (poly(a)-specific ribonuclease (deadenylation nuclease)); AAEL005870 (flap endonuclease-1); AAEL001397 (ribonuclease); AAEL011111 (NA); AAEL006867 (NA); AAEL001187 (NA); AAEL026717 (NA); AAEL000659 (exosome complex exonuclease rrp43 (ribosoma…
Histone modification	0.000802642	0.00756336	-1.82665	Down-regulated	AAEL026494 (NA); AAEL002891 (NA); AAEL007672 (myst histone acetyltransferase); AAEL006177 (histone acetyltransferase type b catalytic subunit); AAEL014536 (embryonic ectoderm development protein); AAEL019662 (NA); AAEL009382 (lysine-specific demethylase NO66 (EC 1.14.11.27)(Nucleolar protein 66)); AAEL014072 (tip60); AAEL006013 (huntingtin interacting protein); AAEL010107 (NA); AAEL021963 (NA); A…
Intracellular protein-containing complex	5.44415e-07	1.61675e-05	-1.86366	Down-regulated	AAEL010832 (Pop5 protein, putative); AAEL007672 (myst histone acetyltransferase); AAEL010249 (NA); AAEL002785 (DNA polymerase epsilon subunit b); AAEL008755 (DNA-directed RNA polymerase II subunit); AAEL008247 (DNA polymerase alpha catalytic subunit); AAEL021024 (NA); AAEL006865 (NA); AAEL002752 (anaphase-promoting complex, subunit-5, putative); AAEL025969 (NA); AAEL004698 (DNA primase large subu…
Nuclear pore	0.00240343	0.016824	-1.92543	Down-regulated	AAEL004053 (Nucleoporin NUP53 [Source:UniProtKB/TrEMBL;Acc:Q17DT3]); AAEL026104 (NA); AAEL012489 (NA); AAEL010355 (NA); AAEL001029 (NA); AAEL003908 (nuclear pore complex protein nup107); AAEL005635 (nucleoporin); AAEL000903 (Enhancer of yellow 2 transcription factor [Source:UniProtKB/Swiss-Prot;Acc:Q17MZ8]); AAEL012793 (NA); AAEL014733 (nuclear pore complex protein nup214); AAEL021548 (NA); AAEL0…
Post-translational protein modification	4.36298e-07	1.42524e-05	-1.93971	Down-regulated	AAEL026494 (NA); AAEL002891 (NA); AAEL023699 (NA); AAEL007672 (myst histone acetyltransferase); AAEL006177 (histone acetyltransferase type b catalytic subunit); AAEL014536 (embryonic ectoderm development protein); AAEL019662 (NA); AAEL000193 (Histone-lysine N-methyltransferase [Source:UniProtKB/TrEMBL;Acc:Q17PZ6]); AAEL009382 (lysine-specific demethylase NO66 (EC 1.14.11.27)(Nucleolar protein 66)…
Regulatory ncrna-mediated gene silencing	0.00154476	0.0121109	-1.94492	Down-regulated	AAEL013025 (NA); AAEL018177 (NA); AAEL013692 (PIWI); AAEL008098 (PIWI); AAEL007698 (PIWI); AAEL023716 (NA); AAEL001939 (NA); AAEL008595 (Protein maelstrom homolog [Source:UniProtKB/Swiss-Prot;Acc:Q16YA8]); AAEL007823 (PIWI); AAEL013227 (PIWI); AAEL018151 (NA); AAEL009839 (Nuclear cap-binding protein subunit 1 (80 kDa nuclear cap-binding protein)(NCBP 80 kDa subunit)(CBP80)); AAEL007447 (NA)
Catalytic activity, acting on a nucleic acid	1.92974e-11	1.57595e-09	-1.96362	Down-regulated	AAEL013025 (NA); AAEL018177 (NA); AAEL002810 (DNA replication licensing factor MCM5); AAEL013813 (NA); AAEL018312 (Structure-specific endonuclease subunit SLX1 homolog [Source:UniProtKB/TrEMBL;Acc:A0A1S4G7M6]); AAEL011811 (DNA replication licensing factor MCM3); AAEL004171 (NA); AAEL008148 (8-oxoguanine DNA glycosylase); AAEL013822 (NA); AAEL017186 (ATP-dependent DNA helicase PIF1 [Source:UniProt…
Nuclear protein-containing complex	6.70798e-10	4.10864e-08	-1.96455	Down-regulated	AAEL018312 (Structure-specific endonuclease subunit SLX1 homolog [Source:UniProtKB/TrEMBL;Acc:A0A1S4G7M6]); AAEL006197 (NA); AAEL003950 (helicase); AAEL004328 (origin recognition complex subunit); AAEL020543 (NA); AAEL012361 (NA); AAEL002785 (DNA polymerase epsilon subunit b); AAEL014536 (embryonic ectoderm development protein); AAEL004371 (SWI/SNF related matrix associated actin dependent regula…
Protein-dna complex organization	6.79727e-08	2.89623e-06	-2.23054	Down-regulated	AAEL024089 (NA); AAEL019637 (NA); AAEL006211 (NA); AAEL003950 (helicase); AAEL002647 (steroid receptor-interacting snf2 domain protein); AAEL007672 (myst histone acetyltransferase); AAEL006177 (histone acetyltransferase type b catalytic subunit); AAEL019574 (NA); AAEL013940 (chromatin assembly factor i P60 subunit); AAEL023212 (NA); AAEL004371 (SWI/SNF related matrix associated actin dependent re…
Chromosome organization	3.94268e-08	2.03359e-06	-2.39552	Down-regulated	AAEL015201 (NA); AAEL002810 (DNA replication licensing factor MCM5); AAEL011811 (DNA replication licensing factor MCM3); AAEL017186 (ATP-dependent DNA helicase PIF1 [Source:UniProtKB/TrEMBL;Acc:J9HF21]); AAEL000201 (DNA replication helicase dna2); AAEL008316 (mitotic spindle assembly checkpoint protein mad2); AAEL007007 (DNA replication licensing factor MCM2); AAEL009789 (NA); AAEL006177 (histone…
Catalytic activity, acting on dna	1.57198e-10	1.03052e-08	-2.47347	Down-regulated	AAEL002810 (DNA replication licensing factor MCM5); AAEL018312 (Structure-specific endonuclease subunit SLX1 homolog [Source:UniProtKB/TrEMBL;Acc:A0A1S4G7M6]); AAEL011811 (DNA replication licensing factor MCM3); AAEL004171 (NA); AAEL008148 (8-oxoguanine DNA glycosylase); AAEL013822 (NA); AAEL017186 (ATP-dependent DNA helicase PIF1 [Source:UniProtKB/TrEMBL;Acc:J9HF21]); AAEL005888 (DNA polymerase …
Cell cycle	1.34142e-14	1.64323e-12	-2.60403	Down-regulated	AAEL015201 (NA); AAEL027380 (NA); AAEL007939 (NA); AAEL002810 (DNA replication licensing factor MCM5); AAEL003451 (NA); AAEL009611 (NA); AAEL011321 (NA); AAEL008256 (cyclin A3, putative); AAEL014084 (kinesin eg-5); AAEL007045 (NA); AAEL011653 (thyroid hormone receptor interactor); AAEL008116 (NA); AAEL008316 (mitotic spindle assembly checkpoint protein mad2); AAEL002714 (kinesin-like protein KIF2…
Dna damage response	3.04433e-14	2.98345e-12	-2.62138	Down-regulated	AAEL027380 (NA); AAEL002250 (terminal deoxycytidyl transferase rev1); AAEL018312 (Structure-specific endonuclease subunit SLX1 homolog [Source:UniProtKB/TrEMBL;Acc:A0A1S4G7M6]); AAEL004171 (NA); AAEL008148 (8-oxoguanine DNA glycosylase); AAEL013822 (NA); AAEL003893 (DNA repair protein xp-c / rad4); AAEL017186 (ATP-dependent DNA helicase PIF1 [Source:UniProtKB/TrEMBL;Acc:J9HF21]); AAEL007291 (repl…
Chromosome	6.86496e-17	1.12128e-14	-2.68837	Down-regulated	AAEL012580 (3-hydroxyisobutyrate dehydrogenase); AAEL003685 (Histone H3 [Source:UniProtKB/TrEMBL;Acc:Q16N56]); AAEL019635 (Histone H3 [Source:UniProtKB/TrEMBL;Acc:Q16N56]); AAEL015201 (NA); AAEL019637 (NA); AAEL003669 (Histone H2A [Source:UniProtKB/TrEMBL;Acc:Q17ER3]); AAEL026460 (Histone H3 [Source:UniProtKB/TrEMBL;Acc:Q16N56]); AAEL011358 (origin recognition complex subunit); AAEL015682 (Histon…
Dna metabolic process	1.01918e-21	1.99759e-19	-2.74269	Down-regulated	AAEL011631 (NA); AAEL027380 (NA); AAEL011358 (origin recognition complex subunit); AAEL007939 (NA); AAEL002250 (terminal deoxycytidyl transferase rev1); AAEL002810 (DNA replication licensing factor MCM5); AAEL001781 (origin recognition complex subunit); AAEL018312 (Structure-specific endonuclease subunit SLX1 homolog [Source:UniProtKB/TrEMBL;Acc:A0A1S4G7M6]); AAEL011811 (DNA replication licensing…
Dna replication	2.20631e-14	2.40242e-12	-2.87921	Down-regulated	AAEL011358 (origin recognition complex subunit); AAEL007939 (NA); AAEL002810 (DNA replication licensing factor MCM5); AAEL001781 (origin recognition complex subunit); AAEL011811 (DNA replication licensing factor MCM3); AAEL012545 (Proliferating cell nuclear antigen [Source:UniProtKB/TrEMBL;Acc:Q4PKD7]); AAEL007291 (replication factor A, 14kD-subunit, putative); AAEL005888 (DNA polymerase theta); …

## Sheet: wim.2014
GO term	pval	padj	NES	Enrichment	leadingEdge
Serine hydrolase activity	6.35201e-25	3.11884e-22	2.405	Up-regulated	AAEL014386 (clip-domain serine protease, putative); AAEL024934 (NA); AAEL005431 (Clip-Domain Serine Protease family B.); AAEL000037 (Clip-Domain Serine Protease family B.); AAEL008404 (Clip-Domain Serine Protease family A.); AAEL005093 (Clip-Domain Serine Protease family B.); AAEL019768 (NA); AAEL013245 (Clip-Domain Serine Protease family B.); AAEL002580 (NA); AAEL002585 (serine protease); AAEL00…
Structural constituent of ribosome	9.37199e-14	7.07946e-12	2.36534	Up-regulated	AAEL025362 (60S ribosomal protein L10 [Source:UniProtKB/TrEMBL;Acc:Q1HRT6]); AAEL022104 (Ribosomal protein L3 [Source:UniProtKB/TrEMBL;Acc:Q1HR77]); AAEL024536 (Ribosomal protein L19 [Source:UniProtKB/TrEMBL;Acc:Q1HR74]); AAEL008103 (40S ribosomal protein S8 [Source:UniProtKB/TrEMBL;Acc:Q1HRQ9]); AAEL006511 (ubiquitin); AAEL008188 (60S ribosomal protein L6 [Source:UniProtKB/TrEMBL;Acc:Q16ZH3]); A…
Ribosome	1.84367e-13	1.2932e-11	2.32892	Up-regulated	AAEL025362 (60S ribosomal protein L10 [Source:UniProtKB/TrEMBL;Acc:Q1HRT6]); AAEL022104 (Ribosomal protein L3 [Source:UniProtKB/TrEMBL;Acc:Q1HR77]); AAEL024536 (Ribosomal protein L19 [Source:UniProtKB/TrEMBL;Acc:Q1HR74]); AAEL008103 (40S ribosomal protein S8 [Source:UniProtKB/TrEMBL;Acc:Q1HRQ9]); AAEL006511 (ubiquitin); AAEL010821 (60S ribosomal protein LP0); AAEL008188 (60S ribosomal protein L6 …
Respirasome	9.13119e-08	2.77247e-06	2.29468	Up-regulated	AAEL019719 (NA); AAEL008887 (cytochrome c oxidase,-subunit VIb); AAEL002737 (cytochrome c oxidase, subunit VIIC, putative); AAEL005170 (cytochrome c oxidase subunit iv); AAEL014944 (cytochrome c oxidase polypeptide); AAEL003234 (cytochrome c oxidase, subunit VIA, putative); AAEL001164 (NADH:ubiquinone dehydrogenase, putative); AAEL005143 (ubiquinone binding protein, putative); AAEL008697 (cytochr…
Electron transport chain	1.67599e-06	3.57788e-05	2.20253	Up-regulated	AAEL019719 (NA); AAEL002737 (cytochrome c oxidase, subunit VIIC, putative); AAEL005170 (cytochrome c oxidase subunit iv); AAEL014944 (cytochrome c oxidase polypeptide); AAEL005143 (ubiquinone binding protein, putative); AAEL008697 (cytochrome c oxidase, subunit VB, putative); AAEL011871 (cytochrome C1); AAEL003675 (ubiquinol-cytochrome c reductase iron-sulfur subunit); AAEL007681 (NADH-ubiquinone…
Inner mitochondrial membrane protein complex	1.42357e-06	3.10654e-05	2.17957	Up-regulated	AAEL019719 (NA); AAEL024040 (NA); AAEL011476 (NA); AAEL005610 (mitochondrial ATP synthase b chain); AAEL002737 (cytochrome c oxidase, subunit VIIC, putative); AAEL005170 (cytochrome c oxidase subunit iv); AAEL014944 (cytochrome c oxidase polypeptide); AAEL003234 (cytochrome c oxidase, subunit VIA, putative); AAEL005143 (ubiquinone binding protein, putative); AAEL008697 (cytochrome c oxidase, subu…
Organic acid biosynthetic process	6.02137e-08	1.95947e-06	2.15552	Up-regulated	AAEL003345 (argininosuccinate lyase); AAEL025146 (NA); AAEL011954 (elongase, putative); AAEL012578 (Phosphoserine aminotransferase [Source:UniProtKB/TrEMBL;Acc:Q1HRL1]); AAEL004701 (Argininosuccinate synthase (EC 6.3.4.5)(Citrulline--aspartate ligase)); AAEL006834 (glutamate semialdehyde dehydrogenase); AAEL001194 (fatty acid synthase); AAEL003203 (fatty acid desaturase, putative); AAEL026357 (NA…
Mitochondrial inner membrane	6.18571e-08	1.95947e-06	2.12234	Up-regulated	AAEL019719 (NA); AAEL024040 (NA); AAEL011476 (NA); AAEL005610 (mitochondrial ATP synthase b chain); AAEL008330 (hexaprenyldihydroxybenzoate methyltransferase); AAEL011184 (mitochondrial phosphate carrier protein); AAEL002737 (cytochrome c oxidase, subunit VIIC, putative); AAEL008002 (mitochondrial NADH:ubiquinone oxidoreductase ESSS subunit, putative); AAEL005170 (cytochrome c oxidase subunit iv)…
Electron transfer activity	6.36143e-06	0.000119867	2.1124	Up-regulated	AAEL019719 (NA); AAEL002683 (aldehyde oxidase); AAEL002737 (cytochrome c oxidase, subunit VIIC, putative); AAEL014944 (cytochrome c oxidase polypeptide); AAEL003234 (cytochrome c oxidase, subunit VIA, putative); AAEL001164 (NADH:ubiquinone dehydrogenase, putative); AAEL005143 (ubiquinone binding protein, putative); AAEL008697 (cytochrome c oxidase, subunit VB, putative); AAEL011871 (cytochrome C1…
Endopeptidase inhibitor activity	9.96036e-06	0.000165781	2.10878	Up-regulated	AAEL017023 (NA); AAEL001794 (macroglobulin/complement); AAEL003413 (F-spondin); AAEL003697 (Serine Protease Inhibitor (serpin) homologue - unlikely to be inhibitory.); AAEL002720 (Serine Protease Inhibitor (serpin) likely cleavage at V/V.); AAEL001163 (Macroglobulin/complement [Source:UniProtKB/TrEMBL;Acc:A0A1S4EXZ1]); AAEL002731 (Serine Protease Inhibitor (serpin) homologue - unlikely to be inhi…
Extracellular region	4.37528e-15	4.29653e-13	2.08135	Up-regulated	AAEL009537 (NA); AAEL015458 (transferrin); AAEL003832 (defensin anti-microbial peptide); AAEL003715 (NA); AAEL022132 (NA); AAEL009239 (venom allergen); AAEL002490 (NA); AAEL017023 (NA); AAEL005431 (Clip-Domain Serine Protease family B.); AAEL000037 (Clip-Domain Serine Protease family B.); AAEL012651 (NA); AAEL001794 (macroglobulin/complement); AAEL020599 (NA); AAEL005093 (Clip-Domain Serine Prote…
Oxidoreduction-driven active transmembrane transporter activity	2.57301e-05	0.000382833	2.04613	Up-regulated	AAEL019719 (NA); AAEL002737 (cytochrome c oxidase, subunit VIIC, putative); AAEL014944 (cytochrome c oxidase polypeptide); AAEL003234 (cytochrome c oxidase, subunit VIA, putative); AAEL001164 (NADH:ubiquinone dehydrogenase, putative); AAEL005143 (ubiquinone binding protein, putative); AAEL008697 (cytochrome c oxidase, subunit VB, putative); AAEL003675 (ubiquinol-cytochrome c reductase iron-sulfur…
Alpha-amino acid metabolic process	1.13729e-05	0.000186136	2.01808	Up-regulated	AAEL003345 (argininosuccinate lyase); AAEL002675 (Arginase [Source:UniProtKB/TrEMBL;Acc:Q17HI3]); AAEL025146 (NA); AAEL014426 (glycine dehydrogenase); AAEL012578 (Phosphoserine aminotransferase [Source:UniProtKB/TrEMBL;Acc:Q1HRL1]); AAEL004701 (Argininosuccinate synthase (EC 6.3.4.5)(Citrulline--aspartate ligase)); AAEL010276 (aminomethyltransferase); AAEL000213 (d-amino acid oxidase); AAEL006834…
Organic acid metabolic process	9.43877e-09	3.56495e-07	1.98488	Up-regulated	AAEL010764 (aldehyde dehydrogenase); AAEL003345 (argininosuccinate lyase); AAEL002675 (Arginase [Source:UniProtKB/TrEMBL;Acc:Q17HI3]); AAEL025146 (NA); AAEL014426 (glycine dehydrogenase); AAEL011954 (elongase, putative); AAEL012578 (Phosphoserine aminotransferase [Source:UniProtKB/TrEMBL;Acc:Q1HRL1]); AAEL004701 (Argininosuccinate synthase (EC 6.3.4.5)(Citrulline--aspartate ligase)); AAEL009593 (…
Proton transmembrane transporter activity	6.64558e-05	0.000805674	1.97691	Up-regulated	AAEL024430 (NA); AAEL019719 (NA); AAEL024040 (NA); AAEL005610 (mitochondrial ATP synthase b chain); AAEL001503 (sodium/hydrogen exchanger 3 (nhe3)); AAEL002737 (cytochrome c oxidase, subunit VIIC, putative); AAEL003393 (ATP synthase beta subunit); AAEL014944 (cytochrome c oxidase polypeptide); AAEL003234 (cytochrome c oxidase, subunit VIA, putative); AAEL010823 (ATP synthase delta chain); AAEL012…
Vitamin binding	0.000176904	0.00172	1.90905	Up-regulated	AAEL025146 (NA); AAEL009593 (NA); AAEL028144 (NA); AAEL001194 (fatty acid synthase); AAEL008963 (tyrosine aminotransferase); AAEL022506 (NA); AAEL026231 (NA); AAEL026380 (NA); AAEL002228 (fatty acid synthase); AAEL010480 (serine-pyruvate aminotransferase); AAEL028013 (NA); AAEL007542 (glutamate decarboxylase); AAEL008160 (fatty acid synthase); AAEL010951 (glutamate decarboxylase); AAEL013169 (NA)…
Proton motive force-driven atp synthesis	0.000648137	0.00444754	1.87656	Up-regulated	AAEL024040 (NA); AAEL005610 (mitochondrial ATP synthase b chain); AAEL003393 (ATP synthase beta subunit); AAEL010823 (ATP synthase delta chain); AAEL012740 (ATPase subunit, putative); AAEL004423 (mitochondrial F0 ATP synthase D chain, putative); AAEL004060 (NA); AAEL008848 (ATP synthase gamma subunit); AAEL009964 (NA); AAEL002813 (coupling factor, putative); AAEL020429 (NA); AAEL012175 (ATP synth…
Structural constituent of cuticle	0.000179319	0.00172638	1.84481	Up-regulated	AAEL009791 (cuticle protein, putative); AAEL029005 (NA); AAEL000878 (cuticle protein, putative); AAEL013513 (NA); AAEL008970 (NA); AAEL004746 (structural contituent of cuticle); AAEL013984 (NA); AAEL003259 (pupal cuticle protein 78E, putative); AAEL007739 (pupal cuticle protein, putative); AAEL017262 (NA); AAEL003235 (NA); AAEL013515 (pupal cuticle protein, putative); AAEL008764 (cuticle protein,…
Amide biosynthetic process	4.42014e-08	1.49675e-06	1.82229	Up-regulated	AAEL008050 (NA); AAEL002675 (Arginase [Source:UniProtKB/TrEMBL;Acc:Q17HI3]); AAEL004701 (Argininosuccinate synthase (EC 6.3.4.5)(Citrulline--aspartate ligase)); AAEL014556 (NA); AAEL026069 (NA); AAEL015631 (asparagine synthetase); AAEL001864 (eukaryotic translation initiation factor 4E binding protein (4EBP)); AAEL025362 (60S ribosomal protein L10 [Source:UniProtKB/TrEMBL;Acc:Q1HRT6]); AAEL013613…
Primary active transmembrane transporter activity	0.000370918	0.00311317	1.81765	Up-regulated	AAEL019719 (NA); AAEL021441 (NA); AAEL019847 (NA); AAEL023958 (NA); AAEL017188 (NA); AAEL021570 (NA); AAEL027686 (NA); AAEL003518 (calcium-transporting ATPase 2 (ATPase 2)); AAEL010379 (ATP-binding cassette transporter); AAEL002737 (cytochrome c oxidase, subunit VIIC, putative); AAEL003393 (ATP synthase beta subunit); AAEL014944 (cytochrome c oxidase polypeptide); AAEL003234 (cytochrome c oxidase…
Structural molecule activity	2.65854e-07	6.87023e-06	1.79256	Up-regulated	AAEL009791 (cuticle protein, putative); AAEL029005 (NA); AAEL000878 (cuticle protein, putative); AAEL013513 (NA); AAEL008970 (NA); AAEL004746 (structural contituent of cuticle); AAEL013984 (NA); AAEL003259 (pupal cuticle protein 78E, putative); AAEL000419 (NA); AAEL007739 (pupal cuticle protein, putative); AAEL024751 (NA); AAEL017262 (NA); AAEL003235 (NA); AAEL022932 (NA); AAEL013515 (pupal cutic…
Heme binding	3.5539e-05	0.000498561	1.77352	Up-regulated	AAEL002354 (heme peroxidase); AAEL014684 (cytochrome P450); AAEL011941 (oxidase/peroxidase); AAEL008889 (cytochrome P450); AAEL004278 (NA); AAEL011463 (cytochrome P450); AAEL009123 (cytochrome P450); AAEL013554 (cytochrome P450); AAEL014019 (cytochrome P450); AAEL003890 (cytochrome P450); AAEL001292 (cytochrome P450); AAEL023379 (NA); AAEL002005 (cytochrome P450); AAEL007807 (cytochrome P450); AA…
Calcium channel activity	0.00469262	0.0212357	1.76013	Up-regulated	AAEL005575 (transient receptor potential channel 4,); AAEL005437 (transient receptor potential channel); AAEL018317 (NA); AAEL019865 (NA)
Oxidoreductase activity, acting on the aldehyde or oxo group of donors	0.00348131	0.0168406	1.75403	Up-regulated	AAEL010764 (aldehyde dehydrogenase); AAEL021335 (NA); AAEL001737 (Fatty acyl-CoA reductase [Source:UniProtKB/TrEMBL;Acc:A0A1S4EZM7]); AAEL006834 (glutamate semialdehyde dehydrogenase); AAEL000912 (Fatty acyl-CoA reductase [Source:UniProtKB/TrEMBL;Acc:A0A1S4EX80]); AAEL000910 (Fatty acyl-CoA reductase [Source:UniProtKB/TrEMBL;Acc:Q17MZ2]); AAEL001747 (NA); AAEL013613 (pyruvate dehydrogenase); AAEL…
Carboxylic ester hydrolase activity	0.000636672	0.00443346	1.73686	Up-regulated	AAEL020599 (NA); AAEL005199 (Carboxylic ester hydrolase [Source:UniProtKB/TrEMBL;Acc:A0A1S4F9U8]); AAEL002378 (Carboxylic ester hydrolase [Source:UniProtKB/TrEMBL;Acc:A0A0P6IYI7]); AAEL008757 (Carboxylic ester hydrolase [Source:UniProtKB/TrEMBL;Acc:A0A1S4FKP8]); AAEL000546 (Carboxylic ester hydrolase [Source:UniProtKB/TrEMBL;Acc:A0A1S4EW56]); AAEL027829 (NA); AAEL004724 (Carboxylic ester hydrolas…
Membrane protein complex	4.31475e-05	0.000550271	1.72635	Up-regulated	AAEL021609 (NA); AAEL021173 (NA); AAEL005575 (transient receptor potential channel 4,); AAEL005437 (transient receptor potential channel); AAEL019719 (NA); AAEL024040 (NA); AAEL011476 (NA); AAEL005610 (mitochondrial ATP synthase b chain); AAEL006685 (G-protein, gamma-subunit, putative); AAEL018317 (NA); AAEL023176 (NA); AAEL008887 (cytochrome c oxidase,-subunit VIb); AAEL010754 (Mitochondrial ATP…
Chitin binding	0.00130032	0.00778604	1.72082	Up-regulated	AAEL009537 (NA); AAEL003715 (NA); AAEL002490 (NA); AAEL012651 (NA); AAEL020849 (NA); AAEL015606 (NA); AAEL002481 (NA); AAEL012645 (NA); AAEL019698 (NA); AAEL013222 (NA); AAEL003425 (NA); AAEL002959 (brain chitinase and chia); AAEL012013 (NA); AAEL001965 (imaginal disc growth factor); AAEL006349 (NA); AAEL002969 (brain chitinase and chia); AAEL003419 (NA); AAEL013367 (NA); AAEL025784 (NA); AAEL019…
Ribonucleoprotein complex	2.24623e-05	0.000344656	1.68875	Up-regulated	AAEL014964 (NA); AAEL025362 (60S ribosomal protein L10 [Source:UniProtKB/TrEMBL;Acc:Q1HRT6]); AAEL022104 (Ribosomal protein L3 [Source:UniProtKB/TrEMBL;Acc:Q1HR77]); AAEL024536 (Ribosomal protein L19 [Source:UniProtKB/TrEMBL;Acc:Q1HR74]); AAEL008103 (40S ribosomal protein S8 [Source:UniProtKB/TrEMBL;Acc:Q1HRQ9]); AAEL006511 (ubiquitin); AAEL010821 (60S ribosomal protein LP0); AAEL008188 (60S ribo…
Lipid transporter activity	0.00965685	0.0367559	1.64595	Up-regulated	AAEL025324 (NA); AAEL026175 (NA); AAEL009955 (NA); AAEL018103 (NA); AAEL006028 (NA); AAEL029014 (NA)
Hydrolase activity, hydrolyzing o-glycosyl compounds	0.00423323	0.0197954	1.63369	Up-regulated	AAEL003894 (Gram-Negative Binding Protein (GNBP) or Beta-1 3-Glucan Binding Protein (BGBP).); AAEL003712 (C-Type Lysozyme (Lys-E).); AAEL007626 (Gram-Negative Binding Protein (GNBP) or Beta-1 3-Glucan Binding Protein (BGBP).); AAEL013262 (NA); AAEL021375 (NA); AAEL025888 (NA); AAEL010653 (alpha-l-fucosidase); AAEL021742 (NA); AAEL003723 (C-Type Lysozyme (Lys-A).); AAEL017132 (C-Type Lysozyme (Lys…
Response to external stimulus	0.00585714	0.0254501	1.6285	Up-regulated	AAEL003832 (defensin anti-microbial peptide); AAEL006498 (long wavelength sensitive opsin); AAEL009615 (ultraviolet wavelength sensitive opsin); AAEL003035 (short wavelength sensitive opsin); AAEL007626 (Gram-Negative Binding Protein (GNBP) or Beta-1 3-Glucan Binding Protein (BGBP).); AAEL005621 (long wavelength sensitive opsin); AAEL006259 (long wavelength sensitive opsin); AAEL025888 (NA); AAEL…
Cell adhesion	0.00549196	0.0244032	1.58937	Up-regulated	AAEL021609 (NA); AAEL021173 (NA); AAEL001794 (macroglobulin/complement); AAEL007226 (nidogen); AAEL003413 (F-spondin); AAEL001196 (cadherin); AAEL007455 (thrombospondin); AAEL027881 (NA); AAEL011566 (cell adhesion molecule); AAEL002130 (ecdysone inducible protein L2, putative); AAEL008773 (laminin A chain, putative); AAEL020702 (NA); AAEL023243 (NA); AAEL007889 (F-spondin); AAEL020299 (NA); AAEL0…
Carbohydrate binding	0.00831662	0.0328462	1.58552	Up-regulated	AAEL014382 (C-Type Lectin (CTL) - mannose binding.); AAEL011622 (serine protease, putative); AAEL007626 (Gram-Negative Binding Protein (GNBP) or Beta-1 3-Glucan Binding Protein (BGBP).); AAEL006969 (NA); AAEL005482 (C-Type Lectin (CTL).); AAEL001882 (NA); AAEL006971 (NA); AAEL006962 (NA); AAEL011621 (C-Type Lectin (CTL) - mannose binding.); AAEL006968 (NA); AAEL009850 (Galectin [Source:UniProtKB/…
Monoatomic ion transport	0.000567638	0.00403928	1.52999	Up-regulated	AAEL015458 (transferrin); AAEL005575 (transient receptor potential channel 4,); AAEL026862 (NA); AAEL005437 (transient receptor potential channel); AAEL000863 (pickpocket 315); AAEL008090 (glutamate receptor, ionotropic, n-methyl d-aspartate epsilon (nmda epsilon)); AAEL024430 (NA); AAEL004958 (NA); AAEL000582 (pickpocket 301); AAEL010396 (secreted ferritin G subunit precursor, putative); AAEL024…
Carbohydrate metabolic process	0.00346329	0.0168364	1.51901	Up-regulated	AAEL003894 (Gram-Negative Binding Protein (GNBP) or Beta-1 3-Glucan Binding Protein (BGBP).); AAEL007626 (Gram-Negative Binding Protein (GNBP) or Beta-1 3-Glucan Binding Protein (BGBP).); AAEL000642 (alpha-amylase); AAEL021375 (NA); AAEL007088 (ribitol kinase); AAEL003425 (NA); AAEL002959 (brain chitinase and chia); AAEL001965 (imaginal disc growth factor); AAEL010653 (alpha-l-fucosidase); AAEL02…
Microtubule cytoskeleton	0.00408655	0.0193864	-1.51266	Down-regulated	AAEL024064 (NA); AAEL011685 (ARL2_Bind_BART domain-containing protein [Source:UniProtKB/TrEMBL;Acc:A0A1S4FUE4]); AAEL010568 (chromosome-associated kinesin KIF4A (chromokinesin)); AAEL004172 (tubulin alpha chain); AAEL001162 (NA); AAEL009227 (kinesin heavy chain); AAEL023884 (NA); AAEL012424 (tubulin alpha chain); AAEL002847 (NA); AAEL026111 (NA); AAEL008944 (NA); AAEL007312 (NA); AAEL019569 (NA);…
Odorant binding	0.00836207	0.0328462	-1.55591	Down-regulated	AAEL024226 (NA); AAEL000051 (odorant binding protein OBP3); AAEL009449 (odorant binding protein (OBP39)); AAEL008013 (odorant binding protein OBP38); AAEL014082 (odorant binding protein OBP34); AAEL015313 (odorant binding protein OBP59); AAEL015566 (odorant binding protein OBP62); AAEL005776 (odorant receptor obligate co-receptor (Orco)); AAEL012377 (odorant binding protein OBP55); AAEL017079 (Od…
Protein phosphorylation	0.000234026	0.00208921	-1.56435	Down-regulated	AAEL020655 (NA); AAEL010374 (tyrosine-protein kinase transmembrane receptor); AAEL006841 (rage-1); AAEL004477 (cell division control protein); AAEL012659 (protein serine/threonine kinase, putative); AAEL010711 (eph receptor tyrosine kinase); AAEL014844 (NA); AAEL018039 (NA); AAEL001559 (NA); AAEL008621 (cdk1); AAEL004700 (cdkl1/4); AAEL002569 (serine/threonine kinase); AAEL018254 (NA); AAEL025845…
Protein dimerization activity	0.000693893	0.00457317	-1.61905	Down-regulated	AAEL026917 (NA); AAEL027812 (NA); AAEL021229 (Histone H2B [Source:UniProtKB/TrEMBL;Acc:Q17EF1]); AAEL015682 (Histone H2B [Source:UniProtKB/TrEMBL;Acc:Q17ER2]); AAEL019637 (NA); AAEL003689 (Histone H4 [Source:UniProtKB/TrEMBL;Acc:Q16IE4]); AAEL001428 (transcription factor Hairy, putative); AAEL026460 (Histone H3 [Source:UniProtKB/TrEMBL;Acc:Q16N56]); AAEL009284 (centromere protein-A, putative); AA…
Organelle organization	9.18766e-06	0.000158286	-1.64182	Down-regulated	AAEL023345 (NA); AAEL015201 (NA); AAEL024064 (NA); AAEL002810 (DNA replication licensing factor MCM5); AAEL004172 (tubulin alpha chain); AAEL017186 (ATP-dependent DNA helicase PIF1 [Source:UniProtKB/TrEMBL;Acc:J9HF21]); AAEL011811 (DNA replication licensing factor MCM3); AAEL007007 (DNA replication licensing factor MCM2); AAEL008021 (specifically Rac-associated protein, putative); AAEL009789 (NA)…
Negative regulation of cellular process	0.000141422	0.00144663	-1.69064	Down-regulated	AAEL008098 (PIWI); AAEL013025 (NA); AAEL013692 (PIWI); AAEL007007 (DNA replication licensing factor MCM2); AAEL007698 (PIWI); AAEL008316 (mitotic spindle assembly checkpoint protein mad2); AAEL025729 (NA); AAEL018254 (NA); AAEL018177 (NA); AAEL005286 (NA); AAEL025664 (NA); AAEL009382 (lysine-specific demethylase NO66 (EC 1.14.11.27)(Nucleolar protein 66)); AAEL005453 (NA); AAEL005525 (NA); AAEL00…
Macromolecule methylation	0.0025069	0.0133792	-1.69784	Down-regulated	AAEL026494 (NA); AAEL012582 (RrnaAD, ribosomal RNA adenine dimethylase, putative); AAEL013813 (NA); AAEL013905 (NA); AAEL006787 (NA); AAEL014536 (embryonic ectoderm development protein); AAEL006013 (huntingtin interacting protein); AAEL013974 (NA); AAEL003540 (NA); AAEL010414 (set domain protein); AAEL010349 (tRNA (guanine-N2-)-methyltransferase, putative); AAEL019732 (NA); AAEL006782 (histone-ar…
Rna processing	3.78963e-07	9.30354e-06	-1.74498	Down-regulated	AAEL010832 (Pop5 protein, putative); AAEL012582 (RrnaAD, ribosomal RNA adenine dimethylase, putative); AAEL006197 (NA); AAEL010663 (cleavage and polyadenylation specificity factor); AAEL013813 (NA); AAEL004355 (NA); AAEL013142 (NA); AAEL015199 (WD-repeat protein); AAEL009878 (VIR_N domain-containing protein [Source:UniProtKB/TrEMBL;Acc:A0A1S4FNT9]); AAEL009061 (rrm/rnp domain); AAEL007877 (NA); A…
Transferase complex	5.95497e-05	0.000730973	-1.79176	Down-regulated	AAEL011715 (NA); AAEL012057 (enhancer of polycomb); AAEL008247 (DNA polymerase alpha catalytic subunit); AAEL010913 (structural maintenance of chromosomes 5 smc5); AAEL002785 (DNA polymerase epsilon subunit b); AAEL026846 (NA); AAEL002800 (DNA polymerase epsilon, catalytic subunit); AAEL009851 (DNA polymerase zeta catalytic subunit); AAEL025969 (NA); AAEL010107 (NA); AAEL007672 (myst histone acet…
Transcription coregulator activity	0.00116666	0.00711588	-1.81208	Down-regulated	AAEL012582 (RrnaAD, ribosomal RNA adenine dimethylase, putative); AAEL019425 (NA); AAEL012437 (NA); AAEL023902 (NA); AAEL027318 (NA); AAEL017391 (NA); AAEL019475 (NA); AAEL027616 (NA); AAEL009265 (NA); AAEL001260 (mediator of RNA polymerase II transcription subunit 20 (Med20)); AAEL024141 (NA); AAEL014203 (nervy); AAEL013616 (NA); AAEL005721 (NA); AAEL001883 (Mediator of RNA polymerase II transcr…
Exonuclease activity	0.00314651	0.015893	-1.87097	Down-regulated	AAEL006209 (exonuclease); AAEL005870 (flap endonuclease-1); AAEL001426 (poly(a)-specific ribonuclease (deadenylation nuclease)); AAEL010932 (RNAse h); AAEL009650 (NA); AAEL012676 (NA); AAEL023601 (NA); AAEL026717 (NA); AAEL026470 (NA); AAEL008814 (NA); AAEL001397 (ribonuclease); AAEL010007 (NA); AAEL006744 (Exonuclease nef-sp [Source:UniProtKB/TrEMBL;Acc:A0A1S4FEG0]); AAEL001761 (exonuclease); AA…
Intracellular protein-containing complex	6.20746e-07	1.45136e-05	-1.90635	Down-regulated	AAEL010832 (Pop5 protein, putative); AAEL012057 (enhancer of polycomb); AAEL008247 (DNA polymerase alpha catalytic subunit); AAEL002785 (DNA polymerase epsilon subunit b); AAEL026846 (NA); AAEL002800 (DNA polymerase epsilon, catalytic subunit); AAEL009851 (DNA polymerase zeta catalytic subunit); AAEL025969 (NA); AAEL010249 (NA); AAEL010107 (NA); AAEL007672 (myst histone acetyltransferase); AAEL02…
Nucleocytoplasmic transport	0.000815051	0.00530053	-1.94734	Down-regulated	AAEL012960 (importin alpha); AAEL026104 (NA); AAEL004053 (Nucleoporin NUP53 [Source:UniProtKB/TrEMBL;Acc:Q17DT3]); AAEL012489 (NA); AAEL003908 (nuclear pore complex protein nup107); AAEL001029 (NA); AAEL007521 (importin beta-2); AAEL020592 (NA); AAEL001706 (p15-2a protein, putative); AAEL000782 (NA); AAEL003573 (transportin); AAEL006050 (nuclear RNA export factor 2 (NXF2), putative); AAEL010355 (…
Tubulin binding	0.000165329	0.00162353	-1.95574	Down-regulated	AAEL024064 (NA); AAEL010568 (chromosome-associated kinesin KIF4A (chromokinesin)); AAEL009227 (kinesin heavy chain); AAEL014084 (kinesin eg-5); AAEL007312 (NA); AAEL004244 (NA); AAEL010803 (ncd); AAEL002714 (kinesin-like protein KIF23 (mitotic kinesin-like protein 1)); AAEL008863 (protein regulator of cytokinesis 1 prc1); AAEL005303 (beta-tubulin cofactor d); AAEL008678 (NA); AAEL010942 (kinesin-…
Spindle	0.00280287	0.0144106	-1.97724	Down-regulated	AAEL024064 (NA); AAEL028185 (NA); AAEL013741 (NA); AAEL007637 (AAA ATPase); AAEL019921 (NA); AAEL003546 (gamma-tubulin complex component 4 (gcp-4)); AAEL022467 (NA); AAEL022460 (NA); AAEL002312 (NA); AAEL002006 (NA); AAEL005493 (Septin [Source:UniProtKB/TrEMBL;Acc:A0A1S4FB03]); AAEL006653 (NA); AAEL009274 (NA)
Regulation of organelle organization	0.000638308	0.00443346	-1.98897	Down-regulated	AAEL007007 (DNA replication licensing factor MCM2); AAEL008021 (specifically Rac-associated protein, putative); AAEL008316 (mitotic spindle assembly checkpoint protein mad2); AAEL025729 (NA); AAEL012840 (stathmin); AAEL006125 (NA); AAEL025664 (NA); AAEL006712 (serine/threonine protein kinase); AAEL000984 (NA); AAEL019921 (NA); AAEL018342 (NA); AAEL022080 (NA); AAEL026717 (NA); AAEL011794 (NA); AA…
Nuclear lumen	1.88016e-07	5.01409e-06	-2.00399	Down-regulated	AAEL010832 (Pop5 protein, putative); AAEL018312 (Structure-specific endonuclease subunit SLX1 homolog [Source:UniProtKB/TrEMBL;Acc:A0A1S4G7M6]); AAEL007291 (replication factor A, 14kD-subunit, putative); AAEL002785 (DNA polymerase epsilon subunit b); AAEL004328 (origin recognition complex subunit); AAEL012389 (NA); AAEL005870 (flap endonuclease-1); AAEL026846 (NA); AAEL015199 (WD-repeat protein);…
Rna catabolic process	0.000225408	0.00204954	-2.00764	Down-regulated	AAEL003510 (ribonuclease hi large subunit); AAEL005870 (flap endonuclease-1); AAEL005525 (NA); AAEL010249 (NA); AAEL011111 (NA); AAEL001426 (poly(a)-specific ribonuclease (deadenylation nuclease)); AAEL001187 (NA); AAEL006799 (NA); AAEL026536 (NA); AAEL004420 (NA); AAEL000922 (polyribonucleotide nucleotidyltransferase); AAEL026717 (NA); AAEL008814 (NA); AAEL021977 (NA); AAEL006867 (NA); AAEL00065…
Post-translational protein modification	1.36135e-07	3.9319e-06	-2.01532	Down-regulated	AAEL026494 (NA); AAEL008177 (NA); AAEL023699 (NA); AAEL019662 (NA); AAEL005774 (hect type E3 ubiquitin ligase); AAEL011287 (ubiquitin specific protease); AAEL002891 (NA); AAEL020236 (NA); AAEL009666 (set domain protein); AAEL009382 (lysine-specific demethylase NO66 (EC 1.14.11.27)(Nucleolar protein 66)); AAEL015199 (WD-repeat protein); AAEL006208 (NA); AAEL021805 (NA); AAEL014072 (tip60); AAEL010…
Reproductive process	0.000472823	0.00351752	-2.01766	Down-regulated	AAEL004388 (heme peroxidase); AAEL011653 (thyroid hormone receptor interactor); AAEL004386 (chorion peroxidase); AAEL006830 (yellow protein precursor); AAEL009789 (NA); AAEL010097 (NA); AAEL001939 (NA); AAEL023716 (NA); AAEL012059 (NA); AAEL015042 (NA); AAEL023601 (NA); AAEL008595 (Protein maelstrom homolog [Source:UniProtKB/Swiss-Prot;Acc:Q16YA8]); AAEL018151 (NA); AAEL011794 (NA)
Histone modification	6.81064e-05	0.000815615	-2.08564	Down-regulated	AAEL026494 (NA); AAEL008177 (NA); AAEL019662 (NA); AAEL002891 (NA); AAEL009666 (set domain protein); AAEL009382 (lysine-specific demethylase NO66 (EC 1.14.11.27)(Nucleolar protein 66)); AAEL014072 (tip60); AAEL010107 (NA); AAEL007672 (myst histone acetyltransferase); AAEL014536 (embryonic ectoderm development protein); AAEL006013 (huntingtin interacting protein); AAEL017391 (NA); AAEL010414 (set …
Regulatory ncrna-mediated gene silencing	0.000459407	0.00347029	-2.08589	Down-regulated	AAEL008098 (PIWI); AAEL013025 (NA); AAEL013692 (PIWI); AAEL007698 (PIWI); AAEL018177 (NA); AAEL019609 (NA); AAEL001939 (NA); AAEL023716 (NA); AAEL007447 (NA); AAEL001612 (dicer-1); AAEL008595 (Protein maelstrom homolog [Source:UniProtKB/Swiss-Prot;Acc:Q16YA8]); AAEL018151 (NA); AAEL007823 (PIWI); AAEL009839 (Nuclear cap-binding protein subunit 1 (80 kDa nuclear cap-binding protein)(NCBP 80 kDa su…
Catalytic activity, acting on a nucleic acid	5.25095e-13	3.43762e-11	-2.09883	Down-regulated	AAEL023345 (NA); AAEL005888 (DNA polymerase theta); AAEL013025 (NA); AAEL002810 (DNA replication licensing factor MCM5); AAEL013822 (NA); AAEL004171 (NA); AAEL019574 (NA); AAEL010832 (Pop5 protein, putative); AAEL012582 (RrnaAD, ribosomal RNA adenine dimethylase, putative); AAEL017186 (ATP-dependent DNA helicase PIF1 [Source:UniProtKB/TrEMBL;Acc:J9HF21]); AAEL011811 (DNA replication licensing fac…
Mrna metabolic process	5.98589e-10	3.09376e-08	-2.2447	Down-regulated	AAEL006197 (NA); AAEL013813 (NA); AAEL004355 (NA); AAEL015199 (WD-repeat protein); AAEL005525 (NA); AAEL013905 (NA); AAEL009878 (VIR_N domain-containing protein [Source:UniProtKB/TrEMBL;Acc:A0A1S4FNT9]); AAEL009061 (rrm/rnp domain); AAEL007877 (NA); AAEL011111 (NA); AAEL011382 (116 kda U5 small nuclear ribonucleoprotein component [Source:UniProtKB/TrEMBL;Acc:Q16Q70]); AAEL001426 (poly(a)-specific…
Protein-dna complex organization	4.08686e-09	1.67221e-07	-2.39902	Down-regulated	AAEL019637 (NA); AAEL024089 (NA); AAEL019574 (NA); AAEL023212 (NA); AAEL000263 (Zinc finger protein jing homolog); AAEL007069 (NA); AAEL012187 (lethal(3)malignant brain tumor); AAEL002647 (steroid receptor-interacting snf2 domain protein); AAEL006211 (NA); AAEL003950 (helicase); AAEL027384 (NA); AAEL007726 (NA); AAEL018118 (NA); AAEL003968 (helicase); AAEL009382 (lysine-specific demethylase NO66 …
Nuclear protein-containing complex	3.37459e-15	3.68205e-13	-2.40382	Down-regulated	AAEL006197 (NA); AAEL018312 (Structure-specific endonuclease subunit SLX1 homolog [Source:UniProtKB/TrEMBL;Acc:A0A1S4G7M6]); AAEL010663 (cleavage and polyadenylation specificity factor); AAEL003950 (helicase); AAEL002785 (DNA polymerase epsilon subunit b); AAEL004328 (origin recognition complex subunit); AAEL012389 (NA); AAEL004355 (NA); AAEL028129 (Putative nuclear transcription factor y subunit…
Chromosome organization	1.7983e-09	8.82963e-08	-2.56657	Down-regulated	AAEL023345 (NA); AAEL015201 (NA); AAEL002810 (DNA replication licensing factor MCM5); AAEL017186 (ATP-dependent DNA helicase PIF1 [Source:UniProtKB/TrEMBL;Acc:J9HF21]); AAEL011811 (DNA replication licensing factor MCM3); AAEL007007 (DNA replication licensing factor MCM2); AAEL009789 (NA); AAEL008316 (mitotic spindle assembly checkpoint protein mad2); AAEL000201 (DNA replication helicase dna2); AA…
Catalytic activity, acting on dna	7.04719e-12	4.32521e-10	-2.65003	Down-regulated	AAEL023345 (NA); AAEL005888 (DNA polymerase theta); AAEL002810 (DNA replication licensing factor MCM5); AAEL013822 (NA); AAEL004171 (NA); AAEL019574 (NA); AAEL017186 (ATP-dependent DNA helicase PIF1 [Source:UniProtKB/TrEMBL;Acc:J9HF21]); AAEL011811 (DNA replication licensing factor MCM3); AAEL003906 (endonuclease iii); AAEL007007 (DNA replication licensing factor MCM2); AAEL018312 (Structure-spec…
Dna damage response	3.20087e-15	3.68205e-13	-2.66918	Down-regulated	AAEL023345 (NA); AAEL005888 (DNA polymerase theta); AAEL027380 (NA); AAEL013822 (NA); AAEL004171 (NA); AAEL011715 (NA); AAEL002250 (terminal deoxycytidyl transferase rev1); AAEL017186 (ATP-dependent DNA helicase PIF1 [Source:UniProtKB/TrEMBL;Acc:J9HF21]); AAEL003893 (DNA repair protein xp-c / rad4); AAEL003906 (endonuclease iii); AAEL018312 (Structure-specific endonuclease subunit SLX1 homolog [S…
Cell cycle	2.50094e-15	3.50847e-13	-2.75281	Down-regulated	AAEL015201 (NA); AAEL024064 (NA); AAEL007939 (NA); AAEL002810 (DNA replication licensing factor MCM5); AAEL027380 (NA); AAEL008256 (cyclin A3, putative); AAEL014084 (kinesin eg-5); AAEL011653 (thyroid hormone receptor interactor); AAEL009789 (NA); AAEL008316 (mitotic spindle assembly checkpoint protein mad2); AAEL008944 (NA); AAEL018254 (NA); AAEL008247 (DNA polymerase alpha catalytic subunit); A…
Dna replication	2.64929e-14	2.3651e-12	-2.92233	Down-regulated	AAEL005888 (DNA polymerase theta); AAEL007939 (NA); AAEL002810 (DNA replication licensing factor MCM5); AAEL024197 (NA); AAEL001781 (origin recognition complex subunit); AAEL011811 (DNA replication licensing factor MCM3); AAEL007007 (DNA replication licensing factor MCM2); AAEL007291 (replication factor A, 14kD-subunit, putative); AAEL000201 (DNA replication helicase dna2); AAEL020957 (NA); AAEL0…
Dna metabolic process	5.84941e-24	1.91471e-21	-2.9224	Down-regulated	AAEL023345 (NA); AAEL005888 (DNA polymerase theta); AAEL007939 (NA); AAEL011631 (NA); AAEL002810 (DNA replication licensing factor MCM5); AAEL027380 (NA); AAEL013822 (NA); AAEL004171 (NA); AAEL024197 (NA); AAEL011715 (NA); AAEL001781 (origin recognition complex subunit); AAEL002250 (terminal deoxycytidyl transferase rev1); AAEL017186 (ATP-dependent DNA helicase PIF1 [Source:UniProtKB/TrEMBL;Acc:J…
Chromosome	1.48677e-21	2.43334e-19	-2.9599	Down-regulated	AAEL012580 (3-hydroxyisobutyrate dehydrogenase); AAEL021229 (Histone H2B [Source:UniProtKB/TrEMBL;Acc:Q17EF1]); AAEL015201 (NA); AAEL010580 (3-hydroxyisobutyrate dehydrogenase, putative); AAEL015682 (Histone H2B [Source:UniProtKB/TrEMBL;Acc:Q17ER2]); AAEL019637 (NA); AAEL003689 (Histone H4 [Source:UniProtKB/TrEMBL;Acc:Q16IE4]); AAEL011715 (NA); AAEL001781 (origin recognition complex subunit); AAE…

## Sheet: wim.2017
GO term	pval	padj	NES	Enrichment	leadingEdge
Serine hydrolase activity	1.04742e-34	5.15853e-32	2.78167	Up-regulated	AAEL013245 (Clip-Domain Serine Protease family B.); AAEL014386 (clip-domain serine protease, putative); AAEL000037 (Clip-Domain Serine Protease family B.); AAEL019768 (NA); AAEL008404 (Clip-Domain Serine Protease family A.); AAEL002601 (Clip-Domain Serine Protease family A. Protease homologue.); AAEL005431 (Clip-Domain Serine Protease family B.); AAEL002610 (serine protease); AAEL002585 (serine p…
Endopeptidase inhibitor activity	3.4122e-09	1.05032e-07	2.3933	Up-regulated	AAEL017023 (NA); AAEL001794 (macroglobulin/complement); AAEL001163 (Macroglobulin/complement [Source:UniProtKB/TrEMBL;Acc:A0A1S4EXZ1]); AAEL019468 (NA); AAEL003413 (F-spondin); AAEL019959 (NA); AAEL002720 (Serine Protease Inhibitor (serpin) likely cleavage at V/V.); AAEL003697 (Serine Protease Inhibitor (serpin) homologue - unlikely to be inhibitory.); AAEL008607 (tep3); AAEL014078 (serine protea…
Respirasome	2.18381e-08	5.66066e-07	2.39101	Up-regulated	AAEL019719 (NA); AAEL002737 (cytochrome c oxidase, subunit VIIC, putative); AAEL007681 (NADH-ubiquinone oxidoreductase flavoprotein 1 (ndufv1)); AAEL008887 (cytochrome c oxidase,-subunit VIb); AAEL005143 (ubiquinone binding protein, putative); AAEL005170 (cytochrome c oxidase subunit iv); AAEL003234 (cytochrome c oxidase, subunit VIA, putative); AAEL001164 (NADH:ubiquinone dehydrogenase, putative…
Organic acid biosynthetic process	6.03306e-10	2.47607e-08	2.36232	Up-regulated	AAEL003345 (argininosuccinate lyase); AAEL025146 (NA); AAEL004701 (Argininosuccinate synthase (EC 6.3.4.5)(Citrulline--aspartate ligase)); AAEL004573 (delta(9)-desaturase 2, putative); AAEL006834 (glutamate semialdehyde dehydrogenase); AAEL011954 (elongase, putative); AAEL007033 (pyrroline-5-carboxylate reductase); AAEL003203 (fatty acid desaturase, putative); AAEL001194 (fatty acid synthase); AA…
Generation of precursor metabolites and energy	3.66218e-10	1.60242e-08	2.35172	Up-regulated	AAEL019719 (NA); AAEL020590 (NA); AAEL026806 (NA); AAEL012897 (aconitase, mitochondrial); AAEL002737 (cytochrome c oxidase, subunit VIIC, putative); AAEL007681 (NADH-ubiquinone oxidoreductase flavoprotein 1 (ndufv1)); AAEL009387 (hexokinase); AAEL006721 (2-oxoglutarate dehydrogenase); AAEL007495 (phosphoglycerate mutase); AAEL005143 (ubiquinone binding protein, putative); AAEL005170 (cytochrome c…
Electron transport chain	7.06617e-08	1.54671e-06	2.31789	Up-regulated	AAEL019719 (NA); AAEL026806 (NA); AAEL002737 (cytochrome c oxidase, subunit VIIC, putative); AAEL007681 (NADH-ubiquinone oxidoreductase flavoprotein 1 (ndufv1)); AAEL005143 (ubiquinone binding protein, putative); AAEL005170 (cytochrome c oxidase subunit iv); AAEL014944 (cytochrome c oxidase polypeptide); AAEL008871 (succinate dehydrogenase); AAEL005946 (NADH-ubiquinone oxidoreductase subunit B14.…
Mitochondrial inner membrane	7.31268e-10	2.88119e-08	2.26428	Up-regulated	AAEL019719 (NA); AAEL024040 (NA); AAEL008330 (hexaprenyldihydroxybenzoate methyltransferase); AAEL005610 (mitochondrial ATP synthase b chain); AAEL011184 (mitochondrial phosphate carrier protein); AAEL002737 (cytochrome c oxidase, subunit VIIC, putative); AAEL007681 (NADH-ubiquinone oxidoreductase flavoprotein 1 (ndufv1)); AAEL008002 (mitochondrial NADH:ubiquinone oxidoreductase ESSS subunit, put…
Electron transfer activity	4.73111e-07	8.79272e-06	2.25183	Up-regulated	AAEL019719 (NA); AAEL002683 (aldehyde oxidase); AAEL026806 (NA); AAEL002737 (cytochrome c oxidase, subunit VIIC, putative); AAEL007681 (NADH-ubiquinone oxidoreductase flavoprotein 1 (ndufv1)); AAEL005143 (ubiquinone binding protein, putative); AAEL003234 (cytochrome c oxidase, subunit VIA, putative); AAEL001164 (NADH:ubiquinone dehydrogenase, putative); AAEL014944 (cytochrome c oxidase polypeptid…
Oxidoreduction-driven active transmembrane transporter activity	7.56773e-07	1.24237e-05	2.25161	Up-regulated	AAEL019719 (NA); AAEL026806 (NA); AAEL002737 (cytochrome c oxidase, subunit VIIC, putative); AAEL007681 (NADH-ubiquinone oxidoreductase flavoprotein 1 (ndufv1)); AAEL005143 (ubiquinone binding protein, putative); AAEL003234 (cytochrome c oxidase, subunit VIA, putative); AAEL001164 (NADH:ubiquinone dehydrogenase, putative); AAEL014944 (cytochrome c oxidase polypeptide); AAEL010840 (NA); AAEL005946…
Inner mitochondrial membrane protein complex	7.36457e-07	1.22951e-05	2.23778	Up-regulated	AAEL019719 (NA); AAEL024040 (NA); AAEL005610 (mitochondrial ATP synthase b chain); AAEL002737 (cytochrome c oxidase, subunit VIIC, putative); AAEL005143 (ubiquinone binding protein, putative); AAEL005170 (cytochrome c oxidase subunit iv); AAEL003234 (cytochrome c oxidase, subunit VIA, putative); AAEL014944 (cytochrome c oxidase polypeptide); AAEL000182 (NA); AAEL011476 (NA); AAEL008697 (cytochrom…
Organic acid metabolic process	1.78029e-13	1.59416e-11	2.2363	Up-regulated	AAEL010764 (aldehyde dehydrogenase); AAEL003345 (argininosuccinate lyase); AAEL025146 (NA); AAEL014426 (glycine dehydrogenase); AAEL004701 (Argininosuccinate synthase (EC 6.3.4.5)(Citrulline--aspartate ligase)); AAEL004573 (delta(9)-desaturase 2, putative); AAEL006834 (glutamate semialdehyde dehydrogenase); AAEL013637 (homogentisate 1,2-dioxygenase); AAEL000213 (d-amino acid oxidase); AAEL011954 …
Extracellular region	2.60627e-17	3.6674e-15	2.23271	Up-regulated	AAEL009537 (NA); AAEL015458 (transferrin); AAEL003832 (defensin anti-microbial peptide); AAEL017023 (NA); AAEL022132 (NA); AAEL002490 (NA); AAEL013245 (Clip-Domain Serine Protease family B.); AAEL020599 (NA); AAEL001794 (macroglobulin/complement); AAEL000037 (Clip-Domain Serine Protease family B.); AAEL005431 (Clip-Domain Serine Protease family B.); AAEL005093 (Clip-Domain Serine Protease family …
Mitochondrial membrane	8.02401e-10	3.03986e-08	2.19921	Up-regulated	AAEL019719 (NA); AAEL024040 (NA); AAEL008330 (hexaprenyldihydroxybenzoate methyltransferase); AAEL005610 (mitochondrial ATP synthase b chain); AAEL014526 (sideroflexin 1,2,3); AAEL009810 (sideroflexin 1,2,3); AAEL011184 (mitochondrial phosphate carrier protein); AAEL002737 (cytochrome c oxidase, subunit VIIC, putative); AAEL007681 (NADH-ubiquinone oxidoreductase flavoprotein 1 (ndufv1)); AAEL0231…
Ribosome	1.77428e-10	8.73833e-09	2.19749	Up-regulated	AAEL022104 (Ribosomal protein L3 [Source:UniProtKB/TrEMBL;Acc:Q1HR77]); AAEL024536 (Ribosomal protein L19 [Source:UniProtKB/TrEMBL;Acc:Q1HR74]); AAEL008188 (60S ribosomal protein L6 [Source:UniProtKB/TrEMBL;Acc:Q16ZH3]); AAEL006511 (ubiquitin); AAEL008103 (40S ribosomal protein S8 [Source:UniProtKB/TrEMBL;Acc:Q1HRQ9]); AAEL000032 (40S ribosomal protein S6 [Source:UniProtKB/Swiss-Prot;Acc:Q9U761])…
Alpha-amino acid metabolic process	1.06024e-07	2.2703e-06	2.18257	Up-regulated	AAEL003345 (argininosuccinate lyase); AAEL025146 (NA); AAEL014426 (glycine dehydrogenase); AAEL004701 (Argininosuccinate synthase (EC 6.3.4.5)(Citrulline--aspartate ligase)); AAEL006834 (glutamate semialdehyde dehydrogenase); AAEL013637 (homogentisate 1,2-dioxygenase); AAEL000213 (d-amino acid oxidase); AAEL007033 (pyrroline-5-carboxylate reductase); AAEL010276 (aminomethyltransferase); AAEL00896…
Structural constituent of ribosome	2.28939e-09	8.05373e-08	2.16702	Up-regulated	AAEL022104 (Ribosomal protein L3 [Source:UniProtKB/TrEMBL;Acc:Q1HR77]); AAEL024536 (Ribosomal protein L19 [Source:UniProtKB/TrEMBL;Acc:Q1HR74]); AAEL008188 (60S ribosomal protein L6 [Source:UniProtKB/TrEMBL;Acc:Q16ZH3]); AAEL006511 (ubiquitin); AAEL008103 (40S ribosomal protein S8 [Source:UniProtKB/TrEMBL;Acc:Q1HRQ9]); AAEL000032 (40S ribosomal protein S6 [Source:UniProtKB/Swiss-Prot;Acc:Q9U761])…
Purine nucleoside triphosphate biosynthetic process	0.000149339	0.00103591	2.03657	Up-regulated	AAEL024040 (NA); AAEL005610 (mitochondrial ATP synthase b chain); AAEL003393 (ATP synthase beta subunit); AAEL010754 (Mitochondrial ATP synthase F chain [Source:UniProtKB/TrEMBL;Acc:Q1HRJ7]); AAEL010823 (ATP synthase delta chain); AAEL012359 (nucleoside-diphosphate kinase NBR-A, putative); AAEL004423 (mitochondrial F0 ATP synthase D chain, putative); AAEL027453 (NA); AAEL008848 (ATP synthase gamm…
Oxidoreductase complex	0.000125786	0.000938632	2.03578	Up-regulated	AAEL003873 (Glycerol-3-phosphate dehydrogenase [Source:UniProtKB/TrEMBL;Acc:Q17E82]); AAEL007681 (NADH-ubiquinone oxidoreductase flavoprotein 1 (ndufv1)); AAEL012974 (Glycine cleavage system H protein [Source:UniProtKB/TrEMBL;Acc:Q0IE94]); AAEL005143 (ubiquinone binding protein, putative); AAEL001593 (glycerol-3-phosphate dehydrogenase); AAEL000182 (NA); AAEL008871 (succinate dehydrogenase); AAEL…
Proton transmembrane transporter activity	3.07762e-05	0.000294316	2.0276	Up-regulated	AAEL019719 (NA); AAEL024040 (NA); AAEL005610 (mitochondrial ATP synthase b chain); AAEL002737 (cytochrome c oxidase, subunit VIIC, putative); AAEL003393 (ATP synthase beta subunit); AAEL005143 (ubiquinone binding protein, putative); AAEL010823 (ATP synthase delta chain); AAEL001503 (sodium/hydrogen exchanger 3 (nhe3)); AAEL003234 (cytochrome c oxidase, subunit VIA, putative); AAEL014944 (cytochro…
Primary active transmembrane transporter activity	2.58846e-06	3.44545e-05	2.01182	Up-regulated	AAEL019719 (NA); AAEL017188 (NA); AAEL023958 (NA); AAEL021441 (NA); AAEL019847 (NA); AAEL027686 (NA); AAEL005026 (ATP-dependent bile acid permease); AAEL026806 (NA); AAEL010379 (ATP-binding cassette transporter); AAEL008635 (ABC transporter); AAEL003518 (calcium-transporting ATPase 2 (ATPase 2)); AAEL018334 (NA); AAEL002737 (cytochrome c oxidase, subunit VIIC, putative); AAEL003393 (ATP synthase …
Carboxylic ester hydrolase activity	1.73848e-05	0.000182171	1.99341	Up-regulated	AAEL020599 (NA); AAEL005199 (Carboxylic ester hydrolase [Source:UniProtKB/TrEMBL;Acc:A0A1S4F9U8]); AAEL002378 (Carboxylic ester hydrolase [Source:UniProtKB/TrEMBL;Acc:A0A0P6IYI7]); AAEL000546 (Carboxylic ester hydrolase [Source:UniProtKB/TrEMBL;Acc:A0A1S4EW56]); AAEL009679 (secretory Phospholipase A2, putative); AAEL008757 (Carboxylic ester hydrolase [Source:UniProtKB/TrEMBL;Acc:A0A1S4FKP8]); AAE…
Mitochondrion	3.09403e-09	1.01587e-07	1.95526	Up-regulated	AAEL014426 (glycine dehydrogenase); AAEL005866 (succinate dehydrogenase assembly factor 2, mitochondrial precursor (SDH assembly factor 2)); AAEL006834 (glutamate semialdehyde dehydrogenase); AAEL019719 (NA); AAEL010276 (aminomethyltransferase); AAEL003873 (Glycerol-3-phosphate dehydrogenase [Source:UniProtKB/TrEMBL;Acc:Q17E82]); AAEL024040 (NA); AAEL014361 (amidase); AAEL008330 (hexaprenyldihydr…
Small molecule catabolic process	7.33413e-05	0.000620245	1.951	Up-regulated	AAEL010764 (aldehyde dehydrogenase); AAEL014426 (glycine dehydrogenase); AAEL002194 (Uricase [Source:UniProtKB/TrEMBL;Acc:Q17J02]); AAEL013637 (homogentisate 1,2-dioxygenase); AAEL008701 (myoinositol oxygenase); AAEL014556 (NA); AAEL010276 (aminomethyltransferase); AAEL008963 (tyrosine aminotransferase); AAEL025432 (Cytidine deaminase [Source:UniProtKB/TrEMBL;Acc:Q0IF52]); AAEL028144 (NA); AAEL00…
Membrane protein complex	1.19538e-06	1.89912e-05	1.89854	Up-regulated	AAEL021609 (NA); AAEL021173 (NA); AAEL005575 (transient receptor potential channel 4,); AAEL005437 (transient receptor potential channel); AAEL019719 (NA); AAEL024040 (NA); AAEL005610 (mitochondrial ATP synthase b chain); AAEL018334 (NA); AAEL006685 (G-protein, gamma-subunit, putative); AAEL002737 (cytochrome c oxidase, subunit VIIC, putative); AAEL003393 (ATP synthase beta subunit); AAEL018317 (…
Proton transmembrane transport	0.000526031	0.00289464	1.88776	Up-regulated	AAEL024040 (NA); AAEL005610 (mitochondrial ATP synthase b chain); AAEL003393 (ATP synthase beta subunit); AAEL010754 (Mitochondrial ATP synthase F chain [Source:UniProtKB/TrEMBL;Acc:Q1HRJ7]); AAEL010823 (ATP synthase delta chain); AAEL003675 (ubiquinol-cytochrome c reductase iron-sulfur subunit); AAEL004423 (mitochondrial F0 ATP synthase D chain, putative); AAEL008848 (ATP synthase gamma subunit)…
Vitamin binding	0.000216417	0.00141172	1.86071	Up-regulated	AAEL025146 (NA); AAEL008963 (tyrosine aminotransferase); AAEL001194 (fatty acid synthase); AAEL022506 (NA); AAEL028144 (NA); AAEL009593 (NA); AAEL026231 (NA); AAEL007542 (glutamate decarboxylase); AAEL010480 (serine-pyruvate aminotransferase); AAEL008160 (fatty acid synthase); AAEL028013 (NA); AAEL002228 (fatty acid synthase); AAEL007038 (prolyl 4-hydroxylase alpha subunit 1); AAEL006721 (2-oxogl…
Carbohydrate metabolic process	1.36234e-06	2.06446e-05	1.85312	Up-regulated	AAEL003894 (Gram-Negative Binding Protein (GNBP) or Beta-1 3-Glucan Binding Protein (BGBP).); AAEL000642 (alpha-amylase); AAEL002959 (brain chitinase and chia); AAEL007626 (Gram-Negative Binding Protein (GNBP) or Beta-1 3-Glucan Binding Protein (BGBP).); AAEL001965 (imaginal disc growth factor); AAEL007088 (ribitol kinase); AAEL014537 (maltose phosphorylase); AAEL015051 (glycoside hydrolases); AA…
Oxidoreductase activity, acting on ch-oh group of donors	0.00028875	0.00180733	1.84974	Up-regulated	AAEL005769 (glucose dehydrogenase); AAEL011130 (alcohol dehydrogenase); AAEL027263 (NA); AAEL005790 (malic enzyme); AAEL026344 (NA); AAEL011126 (alcohol dehydrogenase); AAEL001194 (fatty acid synthase); AAEL012689 (Glucose-methanol-choline (gmc) oxidoreductase [Source:UniProtKB/TrEMBL;Acc:A0A1S4FWX8]); AAEL003873 (Glycerol-3-phosphate dehydrogenase [Source:UniProtKB/TrEMBL;Acc:Q17E82]); AAEL02818…
Eukaryotic translation initiation factor 3 complex	0.00222335	0.0090496	1.82486	Up-regulated	AAEL024775 (NA); AAEL007718 (Eukaryotic translation initiation factor 3 subunit B (eIF3b)(Eukaryotic translation initiation factor 3 subunit 9)); AAEL009101 (Eukaryotic translation initiation factor 3 subunit F (eIF3f)(Eukaryotic translation initiation factor 3 subunit 5)); AAEL007945 (Eukaryotic translation initiation factor 3 subunit H (eIF3h)); AAEL002334 (eukaryotic translation initiation fac…
Oxidoreductase activity, acting on the aldehyde or oxo group of donors	0.00093536	0.00458373	1.82374	Up-regulated	AAEL010764 (aldehyde dehydrogenase); AAEL006834 (glutamate semialdehyde dehydrogenase); AAEL001737 (Fatty acyl-CoA reductase [Source:UniProtKB/TrEMBL;Acc:A0A1S4EZM7]); AAEL000912 (Fatty acyl-CoA reductase [Source:UniProtKB/TrEMBL;Acc:A0A1S4EX80]); AAEL013613 (pyruvate dehydrogenase); AAEL021335 (NA); AAEL001747 (NA); AAEL026448 (NA); AAEL026746 (NA); AAEL006721 (2-oxoglutarate dehydrogenase); AAE…
Monooxygenase activity	6.56515e-06	8.29061e-05	1.81966	Up-regulated	AAEL000813 (dimethylaniline monooxygenase); AAEL000834 (dimethylaniline monooxygenase); AAEL015116 (prophenoloxidase); AAEL008889 (cytochrome P450); AAEL020579 (NA); AAEL008701 (myoinositol oxygenase); AAEL011763 (prophenoloxidase); AAEL014019 (cytochrome P450); AAEL011764 (prophenoloxidase); AAEL021847 (NA); AAEL014619 (cytochrome P450); AAEL007807 (cytochrome P450); AAEL011463 (cytochrome P450)…
Carbohydrate binding	0.000388938	0.00226689	1.80708	Up-regulated	AAEL014382 (C-Type Lectin (CTL) - mannose binding.); AAEL001882 (NA); AAEL005482 (C-Type Lectin (CTL).); AAEL006969 (NA); AAEL011622 (serine protease, putative); AAEL007626 (Gram-Negative Binding Protein (GNBP) or Beta-1 3-Glucan Binding Protein (BGBP).); AAEL006971 (NA); AAEL006962 (NA); AAEL001897 (NA); AAEL011621 (C-Type Lectin (CTL) - mannose binding.); AAEL006968 (NA); AAEL005749 (lysosomal …
Purine-containing compound metabolic process	7.72504e-05	0.000634097	1.80246	Up-regulated	AAEL002194 (Uricase [Source:UniProtKB/TrEMBL;Acc:Q17J02]); AAEL014556 (NA); AAEL026069 (NA); AAEL013613 (pyruvate dehydrogenase); AAEL024040 (NA); AAEL005610 (mitochondrial ATP synthase b chain); AAEL020382 (Acetyl-coenzyme A synthetase [Source:UniProtKB/TrEMBL;Acc:Q16EU8]); AAEL003393 (ATP synthase beta subunit); AAEL003606 (purine biosynthesis protein 6, pur6); AAEL010754 (Mitochondrial ATP syn…
Amide biosynthetic process	1.77392e-06	2.56958e-05	1.78281	Up-regulated	AAEL008050 (NA); AAEL004701 (Argininosuccinate synthase (EC 6.3.4.5)(Citrulline--aspartate ligase)); AAEL014556 (NA); AAEL026069 (NA); AAEL013613 (pyruvate dehydrogenase); AAEL002675 (Arginase [Source:UniProtKB/TrEMBL;Acc:Q17HI3]); AAEL010742 (Elongation factor G, mitochondrial Precursor (EF-Gmt)(Elongation factor G 1, mitochondrial)(mEF-G 1)(Elongation factor G1)); AAEL020382 (Acetyl-coenzyme A …
Iron ion binding	8.86108e-05	0.000692711	1.73095	Up-regulated	AAEL008889 (cytochrome P450); AAEL008701 (myoinositol oxygenase); AAEL010396 (secreted ferritin G subunit precursor, putative); AAEL014019 (cytochrome P450); AAEL012425 (sterol desaturase); AAEL021847 (NA); AAEL014619 (cytochrome P450); AAEL007807 (cytochrome P450); AAEL011463 (cytochrome P450); AAEL010393 (ferritin subunit, putative); AAEL014684 (cytochrome P450); AAEL003890 (cytochrome P450); A…
Carbohydrate transmembrane transporter activity	0.00911592	0.0296016	1.72898	Up-regulated	AAEL020524 (NA); AAEL014972 (NA); AAEL016967 (NA); AAEL007139 (Sugar transporter [Source:UniProtKB/TrEMBL;Acc:A0A1S4FFK3]); AAEL010478 (sugar transporter); AAEL026825 (NA); AAEL010485 (sugar transporter); AAEL011368 (sugar transporter); AAEL007138 (sugar transporter); AAEL023753 (NA); AAEL007126 (sugar transporter)
Calcium channel activity	0.00437004	0.0160018	1.72453	Up-regulated	AAEL005575 (transient receptor potential channel 4,); AAEL005437 (transient receptor potential channel); AAEL018317 (NA); AAEL019865 (NA)
Hydrolase activity, acting on glycosyl bonds	0.000983259	0.00473183	1.71066	Up-regulated	AAEL008050 (NA); AAEL003894 (Gram-Negative Binding Protein (GNBP) or Beta-1 3-Glucan Binding Protein (BGBP).); AAEL007626 (Gram-Negative Binding Protein (GNBP) or Beta-1 3-Glucan Binding Protein (BGBP).); AAEL003723 (C-Type Lysozyme (Lys-A).); AAEL025888 (NA); AAEL013262 (NA); AAEL015051 (glycoside hydrolases); AAEL021375 (NA); AAEL004582 (beta-galactosidase); AAEL017132 (C-Type Lysozyme (Lys-C).…
Transition metal ion transport	0.00866285	0.0285381	1.70961	Up-regulated	AAEL015458 (transferrin); AAEL010396 (secreted ferritin G subunit precursor, putative); AAEL010393 (ferritin subunit, putative); AAEL003518 (calcium-transporting ATPase 2 (ATPase 2)); AAEL004335 (secreted ferritin G subunit precursor, putative); AAEL007385 (Ferritin subunit Precursor (EC 1.16.3.1)(Ferritin heavy chain-like protein)(AeFer(H))); AAEL002158 (secreted ferritin G subunit precursor, pu…
Structural constituent of cuticle	0.00101793	0.00484378	1.69074	Up-regulated	AAEL008970 (NA); AAEL029005 (NA); AAEL013984 (NA); AAEL003259 (pupal cuticle protein 78E, putative); AAEL000878 (cuticle protein, putative); AAEL013513 (NA); AAEL013515 (pupal cuticle protein, putative); AAEL006749 (NA); AAEL008764 (cuticle protein, putative); AAEL017262 (NA); AAEL004951 (NA); AAEL003235 (NA); AAEL013517 (pupal cuticle protein 78E, putative); AAEL008289 (pupal cuticle protein 78E…
Cell adhesion	0.00208186	0.00865244	1.66244	Up-regulated	AAEL021609 (NA); AAEL001794 (macroglobulin/complement); AAEL021173 (NA); AAEL007226 (nidogen); AAEL003413 (F-spondin); AAEL011566 (cell adhesion molecule); AAEL008773 (laminin A chain, putative); AAEL007455 (thrombospondin); AAEL007889 (F-spondin); AAEL027881 (NA); AAEL023243 (NA); AAEL024958 (NA); AAEL021584 (NA); AAEL002130 (ecdysone inducible protein L2, putative); AAEL022609 (NA); AAEL020702 …
Lipid transport	0.00526873	0.0188033	1.63737	Up-regulated	AAEL025324 (NA); AAEL009955 (NA); AAEL018103 (NA); AAEL006138 (NA); AAEL026175 (NA); AAEL010434 (vitellogenin-A1 precursor); AAEL009679 (secretory Phospholipase A2, putative); AAEL004120 (Niemann-Pick Type C-2, putative); AAEL006028 (NA); AAEL006126 (NA); AAEL016972 (NA); AAEL020314 (NA); AAEL008789 (apolipophorin-III, putative); AAEL008598 (NA); AAEL012056 (oxysterol-binding protein related prot…
Chitin binding	0.00241366	0.00974367	1.63697	Up-regulated	AAEL009537 (NA); AAEL002490 (NA); AAEL015606 (NA); AAEL002481 (NA); AAEL002959 (brain chitinase and chia); AAEL001965 (imaginal disc growth factor); AAEL005748 (elastase, putative); AAEL002969 (brain chitinase and chia); AAEL003425 (NA); AAEL006151 (serine protease, putative); AAEL009192 (Class A Scavenger Receptor (SRCR domain) with Serine Protease domain.); AAEL013222 (NA); AAEL003419 (NA); AAE…
Lipid metabolic process	8.81084e-05	0.000692711	1.61564	Up-regulated	AAEL022132 (NA); AAEL020599 (NA); AAEL022523 (NA); AAEL004278 (NA); AAEL004573 (delta(9)-desaturase 2, putative); AAEL012407 (Lysosomal acid lipase, putative [Source:UniProtKB/TrEMBL;Acc:A0A1S4FWD1]); AAEL000669 (NA); AAEL011954 (elongase, putative); AAEL009679 (secretory Phospholipase A2, putative); AAEL022520 (NA); AAEL012425 (sterol desaturase); AAEL006027 (lipase); AAEL012341 (lysosomal acid …
Exopeptidase activity	0.00605223	0.0209173	1.59649	Up-regulated	AAEL006323 (NA); AAEL009291 (retinoid-inducible serine carboxypeptidase (serine carboxypeptidase); AAEL002696 (NA); AAEL012110 (protease m1 zinc metalloprotease); AAEL006542 (retinoid-inducible serine carboxypeptidase (serine carboxypeptidase); AAEL005490 (microsomal dipeptidase); AAEL020195 (NA); AAEL006563 (Vitellogenic carboxypeptidase Precursor (EC 3.4.16.-)); AAEL011658 (plasma glutamate car…
Udp-glycosyltransferase activity	0.00791744	0.0264362	1.59142	Up-regulated	AAEL001822 (glucosyl/glucuronosyl transferases); AAEL021590 (NA); AAEL005138 (glucosyl/glucuronosyl transferases); AAEL008751 (glucosyl/glucuronosyl transferases); AAEL014244 (glucosyl/glucuronosyl transferases); AAEL005903 (UDP-glucuronosyltransferase, putative); AAEL010366 (glucosyl/glucuronosyl transferases); AAEL005375 (glucosyl/glucuronosyl transferases); AAEL003076 (glucosyl/glucuronosyl tr…
Monoatomic ion transport	0.000147207	0.00103571	1.59003	Up-regulated	AAEL002916 (NA); AAEL015458 (transferrin); AAEL000863 (pickpocket 315); AAEL005575 (transient receptor potential channel 4,); AAEL004958 (NA); AAEL005437 (transient receptor potential channel); AAEL026862 (NA); AAEL010396 (secreted ferritin G subunit precursor, putative); AAEL000582 (pickpocket 301); AAEL006526 (neurotransmitter gated ion channel); AAEL010393 (ferritin subunit, putative); AAEL006…
Response to external stimulus	0.0100202	0.0318694	1.55241	Up-regulated	AAEL003832 (defensin anti-microbial peptide); AAEL009615 (ultraviolet wavelength sensitive opsin); AAEL006498 (long wavelength sensitive opsin); AAEL007626 (Gram-Negative Binding Protein (GNBP) or Beta-1 3-Glucan Binding Protein (BGBP).); AAEL003035 (short wavelength sensitive opsin); AAEL025888 (NA); AAEL009474 (Peptidoglycan Recognition Protein (Short)); AAEL007624 (IMD pathway signalling NF-ka…
Flavin adenine dinucleotide binding	0.0104094	0.0328631	1.53518	Up-regulated	AAEL005769 (glucose dehydrogenase); AAEL000813 (dimethylaniline monooxygenase); AAEL000834 (dimethylaniline monooxygenase); AAEL000213 (d-amino acid oxidase); AAEL027263 (NA); AAEL026344 (NA); AAEL002683 (aldehyde oxidase); AAEL012689 (Glucose-methanol-choline (gmc) oxidoreductase [Source:UniProtKB/TrEMBL;Acc:A0A1S4FWX8]); AAEL014768 (glutamate synthase); AAEL004146 (cryptochrome 1); AAEL020127 (…
Cell projection	0.00883553	0.02901	-1.50594	Down-regulated	AAEL007641 (NA); AAEL011774 (sarcolemmal associated protein, putative); AAEL009149 (kinectin, putative); AAEL001463 (NA); AAEL018048 (NA); AAEL019569 (NA); AAEL017098 (NA); AAEL001444 (NA); AAEL000697 (HYLS1_C domain-containing protein [Source:UniProtKB/TrEMBL;Acc:A0A1S4EWM1])
Negative regulation of cellular process	0.000946271	0.00461424	-1.5691	Down-regulated	AAEL028201 (NA); AAEL025133 (NA); AAEL013025 (NA); AAEL021759 (NA); AAEL025729 (NA); AAEL008098 (PIWI); AAEL013692 (PIWI); AAEL025664 (NA); AAEL018177 (NA); AAEL005525 (NA); AAEL007007 (DNA replication licensing factor MCM2); AAEL018254 (NA); AAEL005453 (NA); AAEL005286 (NA); AAEL011118 (Dual specificity protein kinase [Source:UniProtKB/TrEMBL;Acc:A0A1S4FSD2]); AAEL009382 (lysine-specific demethy…
Microtubule cytoskeleton	0.00132405	0.00606602	-1.64442	Down-regulated	AAEL023884 (NA); AAEL001162 (NA); AAEL010568 (chromosome-associated kinesin KIF4A (chromokinesin)); AAEL004172 (tubulin alpha chain); AAEL009227 (kinesin heavy chain); AAEL010803 (ncd); AAEL026111 (NA); AAEL004244 (NA); AAEL007810 (NA); AAEL007312 (NA); AAEL002847 (NA); AAEL008678 (NA); AAEL013390 (serine/threonine protein kinase); AAEL019569 (NA); AAEL000697 (HYLS1_C domain-containing protein [S…
Transcription coregulator activity	0.00222219	0.0090496	-1.70204	Down-regulated	AAEL019475 (NA); AAEL027318 (NA); AAEL017391 (NA); AAEL014203 (nervy); AAEL012437 (NA); AAEL012582 (RrnaAD, ribosomal RNA adenine dimethylase, putative); AAEL005721 (NA); AAEL019425 (NA); AAEL024141 (NA); AAEL009265 (NA); AAEL023902 (NA); AAEL001260 (mediator of RNA polymerase II transcription subunit 20 (Med20)); AAEL013616 (NA); AAEL003539 (WD-repeat protein); AAEL027616 (NA); AAEL028220 (NA); …
Protein phosphorylation	2.46906e-06	3.37781e-05	-1.74067	Down-regulated	AAEL002395 (Cyclin-dependent kinase (Cdk8)); AAEL014844 (NA); AAEL020655 (NA); AAEL027029 (Cell division control protein [Source:UniProtKB/TrEMBL;Acc:A0A1S4F7Q0]); AAEL012659 (protein serine/threonine kinase, putative); AAEL010374 (tyrosine-protein kinase transmembrane receptor); AAEL025845 (NA); AAEL001559 (NA); AAEL010711 (eph receptor tyrosine kinase); AAEL025353 (NA); AAEL002569 (serine/threo…
Enzyme binding	0.00135096	0.00613225	-1.75721	Down-regulated	AAEL008021 (specifically Rac-associated protein, putative); AAEL006188 (NA); AAEL013905 (NA); AAEL028110 (NA); AAEL010543 (NA); AAEL007521 (importin beta-2); AAEL005390 (importin); AAEL003573 (transportin); AAEL012751 (NA); AAEL018059 (NA); AAEL001549 (protein kinase c); AAEL008269 (NA); AAEL013275 (importin beta-1); AAEL018119 (NA); AAEL004035 (importin 11 (imp11) (ran-binding protein 11)); AAEL…
Aminoacyltransferase activity	0.000335418	0.00200234	-1.80102	Down-regulated	AAEL015042 (NA); AAEL011413 (NA); AAEL021805 (NA); AAEL025969 (NA); AAEL020236 (NA); AAEL015199 (WD-repeat protein); AAEL007797 (NA); AAEL007701 (NA); AAEL003271 (NA); AAEL019965 (NA); AAEL005774 (hect type E3 ubiquitin ligase); AAEL009509 (zinc finger protein); AAEL014519 (cbl-d); AAEL000730 (E3 ubiquitin protein ligase [Source:UniProtKB/TrEMBL;Acc:A0A1S4EWP4]); AAEL009242 (NA); AAEL019854 (NA);…
Microtubule organizing center	0.000888819	0.00439943	-1.80969	Down-regulated	AAEL001162 (NA); AAEL007312 (NA); AAEL002847 (NA); AAEL013390 (serine/threonine protein kinase); AAEL019569 (NA); AAEL000697 (HYLS1_C domain-containing protein [Source:UniProtKB/TrEMBL;Acc:A0A1S4EWM1]); AAEL008944 (NA); AAEL019921 (NA); AAEL013741 (NA); AAEL005827 (katanin P80 subunit); AAEL009360 (serine/threonine-protein kinase PLK4 (EC 2.7.11.21)(Polo-like kinase 4)(PLK-4)(Serine/threonine-pro…
Regulation of organelle organization	0.00145292	0.0065602	-1.81486	Down-regulated	AAEL025729 (NA); AAEL025664 (NA); AAEL007007 (DNA replication licensing factor MCM2); AAEL012840 (stathmin); AAEL000984 (NA); AAEL008021 (specifically Rac-associated protein, putative); AAEL006712 (serine/threonine protein kinase); AAEL008316 (mitotic spindle assembly checkpoint protein mad2); AAEL006125 (NA); AAEL019921 (NA); AAEL018342 (NA); AAEL022080 (NA); AAEL011794 (NA); AAEL018119 (NA); AA…
Rna catabolic process	0.000797425	0.00402802	-1.81783	Down-regulated	AAEL025133 (NA); AAEL005525 (NA); AAEL010249 (NA); AAEL020073 (NA); AAEL003510 (ribonuclease hi large subunit); AAEL011111 (NA); AAEL004420 (NA); AAEL006799 (NA); AAEL001187 (NA); AAEL005870 (flap endonuclease-1); AAEL008814 (NA); AAEL000922 (polyribonucleotide nucleotidyltransferase); AAEL000659 (exosome complex exonuclease rrp43 (ribosomal RNA processing protein 43)); AAEL026536 (NA); AAEL00139…
Protein alkylation	0.000844925	0.00422463	-1.82673	Down-regulated	AAEL026494 (NA); AAEL027087 (NA); AAEL019732 (NA); AAEL014536 (embryonic ectoderm development protein); AAEL004290 (histone-lysine n-methyltransferase); AAEL010414 (set domain protein); AAEL006013 (huntingtin interacting protein); AAEL006782 (histone-arginine methyltransferase CARMER); AAEL019535 (NA); AAEL008027 (NA); AAEL002998 (NA); AAEL024670 (NA); AAEL021474 (Protein arginine N-methyltransfe…
Rna processing	2.97014e-08	7.15577e-07	-1.84094	Down-regulated	AAEL025133 (NA); AAEL013813 (NA); AAEL006197 (NA); AAEL010663 (cleavage and polyadenylation specificity factor); AAEL013142 (NA); AAEL019945 (NA); AAEL023666 (NA); AAEL015199 (WD-repeat protein); AAEL009061 (rrm/rnp domain); AAEL012582 (RrnaAD, ribosomal RNA adenine dimethylase, putative); AAEL004355 (NA); AAEL025004 (NA); AAEL027527 (NA); AAEL010832 (Pop5 protein, putative); AAEL011111 (NA); AAE…
Microtubule binding	0.000675566	0.00348394	-1.87474	Down-regulated	AAEL002173 (NA); AAEL010568 (chromosome-associated kinesin KIF4A (chromokinesin)); AAEL014084 (kinesin eg-5); AAEL009227 (kinesin heavy chain); AAEL010803 (ncd); AAEL004244 (NA); AAEL007312 (NA); AAEL008678 (NA); AAEL022590 (NA); AAEL002714 (kinesin-like protein KIF23 (mitotic kinesin-like protein 1)); AAEL001986 (kinesin-like protein KIF1B); AAEL003162 (formin 1,2/cappuccino); AAEL019921 (NA); A…
Nuclear pore	0.000641463	0.00334307	-1.90915	Down-regulated	AAEL026104 (NA); AAEL003908 (nuclear pore complex protein nup107); AAEL004053 (Nucleoporin NUP53 [Source:UniProtKB/TrEMBL;Acc:Q17DT3]); AAEL021548 (NA); AAEL012489 (NA); AAEL001029 (NA); AAEL005635 (nucleoporin); AAEL010355 (NA); AAEL014733 (nuclear pore complex protein nup214); AAEL012793 (NA); AAEL008557 (NA); AAEL012989 (Nuclear pore complex protein Nup85 [Source:UniProtKB/TrEMBL;Acc:Q16KI2]);…
Nuclear lumen	1.39588e-06	2.08324e-05	-1.94454	Down-regulated	AAEL019475 (NA); AAEL015042 (NA); AAEL006660 (DNA replication complex GINS protein PSF2 [Source:UniProtKB/TrEMBL;Acc:Q175H4]); AAEL018312 (Structure-specific endonuclease subunit SLX1 homolog [Source:UniProtKB/TrEMBL;Acc:A0A1S4G7M6]); AAEL026846 (NA); AAEL011124 (PHD finger protein); AAEL004439 (NA); AAEL004328 (origin recognition complex subunit); AAEL002785 (DNA polymerase epsilon subunit b); A…
Protein dimerization activity	2.81733e-06	3.7001e-05	-1.95506	Down-regulated	AAEL026917 (NA); AAEL026518 (NA); AAEL003685 (Histone H3 [Source:UniProtKB/TrEMBL;Acc:Q16N56]); AAEL019635 (Histone H3 [Source:UniProtKB/TrEMBL;Acc:Q16N56]); AAEL021229 (Histone H2B [Source:UniProtKB/TrEMBL;Acc:Q17EF1]); AAEL026460 (Histone H3 [Source:UniProtKB/TrEMBL;Acc:Q16N56]); AAEL027325 (Histone H4 [Source:UniProtKB/TrEMBL;Acc:Q16IE4]); AAEL019637 (NA); AAEL015682 (Histone H2B [Source:UniPr…
Odorant binding	1.82046e-05	0.000188753	-1.95536	Down-regulated	AAEL020825 (NA); AAEL010418 (odorant receptor (Or27)); AAEL011583 (odorant receptor); AAEL000051 (odorant binding protein OBP3); AAEL008012 (NA); AAEL014082 (odorant binding protein OBP34); AAEL004339 (odorant binding protein OBP17); AAEL005776 (odorant receptor obligate co-receptor (Orco)); AAEL009449 (odorant binding protein (OBP39)); AAEL017079 (Odorant receptor [Source:UniProtKB/TrEMBL;Acc:J9…
Macromolecule methylation	4.95149e-05	0.000443384	-1.98813	Down-regulated	AAEL026494 (NA); AAEL013813 (NA); AAEL003540 (NA); AAEL027087 (NA); AAEL019732 (NA); AAEL013905 (NA); AAEL006787 (NA); AAEL014536 (embryonic ectoderm development protein); AAEL004290 (histone-lysine n-methyltransferase); AAEL010414 (set domain protein); AAEL006013 (huntingtin interacting protein); AAEL012582 (RrnaAD, ribosomal RNA adenine dimethylase, putative); AAEL006782 (histone-arginine methy…
Reproductive process	0.000114163	0.000871712	-2.00202	Down-regulated	AAEL004388 (heme peroxidase); AAEL006830 (yellow protein precursor); AAEL006985 (dopachrome-conversion enzyme (DCE), putative); AAEL011653 (thyroid hormone receptor interactor); AAEL004386 (chorion peroxidase); AAEL009789 (NA); AAEL010097 (NA); AAEL015042 (NA); AAEL004390 (heme peroxidase); AAEL001939 (NA); AAEL008595 (Protein maelstrom homolog [Source:UniProtKB/Swiss-Prot;Acc:Q16YA8]); AAEL02371…
Protein serine/threonine kinase activity	6.45233e-07	1.10328e-05	-2.05149	Down-regulated	AAEL002395 (Cyclin-dependent kinase (Cdk8)); AAEL001559 (NA); AAEL002569 (serine/threonine kinase); AAEL023423 (NA); AAEL008621 (cdk1); AAEL018254 (NA); AAEL013390 (serine/threonine protein kinase); AAEL001976 (cAMP-dependent protein kinase catalytic subunit); AAEL018039 (NA); AAEL010835 (mitogen-activated protein kinase kinase kinase); AAEL007632 (myosin light chain kinase); AAEL009880 (serine/t…
Catalytic activity, acting on a nucleic acid	1.34878e-12	8.76852e-11	-2.06403	Down-regulated	AAEL023345 (NA); AAEL005888 (DNA polymerase theta); AAEL013822 (NA); AAEL013025 (NA); AAEL026343 (NA); AAEL019574 (NA); AAEL002810 (DNA replication licensing factor MCM5); AAEL003906 (endonuclease iii); AAEL011811 (DNA replication licensing factor MCM3); AAEL017186 (ATP-dependent DNA helicase PIF1 [Source:UniProtKB/TrEMBL;Acc:J9HF21]); AAEL018118 (NA); AAEL009411 (DNA-binding protein smubp-2); AA…
Mrna metabolic process	2.97854e-08	7.15577e-07	-2.08108	Down-regulated	AAEL025133 (NA); AAEL013813 (NA); AAEL005525 (NA); AAEL006197 (NA); AAEL013905 (NA); AAEL020073 (NA); AAEL023666 (NA); AAEL015199 (WD-repeat protein); AAEL009061 (rrm/rnp domain); AAEL004355 (NA); AAEL011111 (NA); AAEL011744 (DEAD box ATP-dependent RNA helicase); AAEL019934 (NA); AAEL009878 (VIR_N domain-containing protein [Source:UniProtKB/TrEMBL;Acc:A0A1S4FNT9]); AAEL011382 (116 kda U5 small nu…
Nucleosome	3.46841e-05	0.0003223	-2.08677	Down-regulated	AAEL003685 (Histone H3 [Source:UniProtKB/TrEMBL;Acc:Q16N56]); AAEL019635 (Histone H3 [Source:UniProtKB/TrEMBL;Acc:Q16N56]); AAEL021229 (Histone H2B [Source:UniProtKB/TrEMBL;Acc:Q17EF1]); AAEL026460 (Histone H3 [Source:UniProtKB/TrEMBL;Acc:Q16N56]); AAEL027325 (Histone H4 [Source:UniProtKB/TrEMBL;Acc:Q16IE4]); AAEL019637 (NA); AAEL015682 (Histone H2B [Source:UniProtKB/TrEMBL;Acc:Q17ER2]); AAEL0036…
Detection of stimulus involved in sensory perception	2.47137e-05	0.00024102	-2.0907	Down-regulated	AAEL020825 (NA); AAEL010418 (odorant receptor (Or27)); AAEL011583 (odorant receptor); AAEL005776 (odorant receptor obligate co-receptor (Orco)); AAEL017079 (Odorant receptor [Source:UniProtKB/TrEMBL;Acc:J9HTA3])
Protein heterodimerization activity	2.20062e-05	0.000225793	-2.10981	Down-regulated	AAEL003685 (Histone H3 [Source:UniProtKB/TrEMBL;Acc:Q16N56]); AAEL019635 (Histone H3 [Source:UniProtKB/TrEMBL;Acc:Q16N56]); AAEL021229 (Histone H2B [Source:UniProtKB/TrEMBL;Acc:Q17EF1]); AAEL026460 (Histone H3 [Source:UniProtKB/TrEMBL;Acc:Q16N56]); AAEL027325 (Histone H4 [Source:UniProtKB/TrEMBL;Acc:Q16IE4]); AAEL019637 (NA); AAEL015682 (Histone H2B [Source:UniProtKB/TrEMBL;Acc:Q17ER2]); AAEL0036…
Histone modification	8.69455e-06	0.00010573	-2.12005	Down-regulated	AAEL026494 (NA); AAEL008177 (NA); AAEL007672 (myst histone acetyltransferase); AAEL002891 (NA); AAEL009666 (set domain protein); AAEL017391 (NA); AAEL019662 (NA); AAEL014072 (tip60); AAEL009382 (lysine-specific demethylase NO66 (EC 1.14.11.27)(Nucleolar protein 66)); AAEL019732 (NA); AAEL014536 (embryonic ectoderm development protein); AAEL004290 (histone-lysine n-methyltransferase); AAEL010414 (…
Sensory perception of chemical stimulus	3.13194e-06	4.05916e-05	-2.13182	Down-regulated	AAEL020825 (NA); AAEL010418 (odorant receptor (Or27)); AAEL011583 (odorant receptor); AAEL005776 (odorant receptor obligate co-receptor (Orco)); AAEL017079 (Odorant receptor [Source:UniProtKB/TrEMBL;Acc:J9HTA3]); AAEL005374 (Class B Scavenger Receptor (CD36 domain))
Post-translational protein modification	7.57434e-09	2.13163e-07	-2.16102	Down-regulated	AAEL026494 (NA); AAEL023699 (NA); AAEL008177 (NA); AAEL006208 (NA); AAEL011287 (ubiquitin specific protease); AAEL007672 (myst histone acetyltransferase); AAEL021209 (NA); AAEL002891 (NA); AAEL021805 (NA); AAEL009666 (set domain protein); AAEL017391 (NA); AAEL019662 (NA); AAEL014072 (tip60); AAEL009382 (lysine-specific demethylase NO66 (EC 1.14.11.27)(Nucleolar protein 66)); AAEL019732 (NA); AAEL…
Nuclear protein-containing complex	9.28481e-13	6.53253e-11	-2.17868	Down-regulated	AAEL018312 (Structure-specific endonuclease subunit SLX1 homolog [Source:UniProtKB/TrEMBL;Acc:A0A1S4G7M6]); AAEL026846 (NA); AAEL003950 (helicase); AAEL004439 (NA); AAEL004328 (origin recognition complex subunit); AAEL002785 (DNA polymerase epsilon subunit b); AAEL026104 (NA); AAEL004698 (DNA primase large subunit); AAEL006197 (NA); AAEL010663 (cleavage and polyadenylation specificity factor); AA…
Protein-dna complex organization	1.87088e-10	8.77531e-09	-2.43463	Down-regulated	AAEL019637 (NA); AAEL023212 (NA); AAEL019574 (NA); AAEL000263 (Zinc finger protein jing homolog); AAEL018118 (NA); AAEL020636 (NA); AAEL005453 (NA); AAEL003950 (helicase); AAEL013940 (chromatin assembly factor i P60 subunit); AAEL007672 (myst histone acetyltransferase); AAEL007726 (NA); AAEL027384 (NA); AAEL012187 (lethal(3)malignant brain tumor); AAEL014072 (tip60); AAEL009382 (lysine-specific d…
Catalytic activity, acting on dna	3.52584e-11	1.92942e-09	-2.49816	Down-regulated	AAEL023345 (NA); AAEL005888 (DNA polymerase theta); AAEL013822 (NA); AAEL019574 (NA); AAEL002810 (DNA replication licensing factor MCM5); AAEL003906 (endonuclease iii); AAEL011811 (DNA replication licensing factor MCM3); AAEL017186 (ATP-dependent DNA helicase PIF1 [Source:UniProtKB/TrEMBL;Acc:J9HF21]); AAEL018118 (NA); AAEL008247 (DNA polymerase alpha catalytic subunit); AAEL018312 (Structure-spe…
Chromosome organization	3.74169e-10	1.60242e-08	-2.50659	Down-regulated	AAEL023345 (NA); AAEL015201 (NA); AAEL009789 (NA); AAEL002810 (DNA replication licensing factor MCM5); AAEL011811 (DNA replication licensing factor MCM3); AAEL017186 (ATP-dependent DNA helicase PIF1 [Source:UniProtKB/TrEMBL;Acc:J9HF21]); AAEL025664 (NA); AAEL007007 (DNA replication licensing factor MCM2); AAEL000201 (DNA replication helicase dna2); AAEL009438 (regulator of telomere elongation hel…
Chromosome	1.71333e-20	3.37527e-18	-2.81929	Down-regulated	AAEL028201 (NA); AAEL003685 (Histone H3 [Source:UniProtKB/TrEMBL;Acc:Q16N56]); AAEL012580 (3-hydroxyisobutyrate dehydrogenase); AAEL019635 (Histone H3 [Source:UniProtKB/TrEMBL;Acc:Q16N56]); AAEL021229 (Histone H2B [Source:UniProtKB/TrEMBL;Acc:Q17EF1]); AAEL026460 (Histone H3 [Source:UniProtKB/TrEMBL;Acc:Q16N56]); AAEL027325 (Histone H4 [Source:UniProtKB/TrEMBL;Acc:Q16IE4]); AAEL019637 (NA); AAEL0…
Dna replication	2.09148e-14	2.06011e-12	-2.83018	Down-regulated	AAEL007939 (NA); AAEL005888 (DNA polymerase theta); AAEL001781 (origin recognition complex subunit); AAEL002810 (DNA replication licensing factor MCM5); AAEL011811 (DNA replication licensing factor MCM3); AAEL010855 (cdc6); AAEL021866 (Putative origin recognition complex subunit 5 [Source:UniProtKB/TrEMBL;Acc:A0A0P6ITX9]); AAEL020636 (NA); AAEL008247 (DNA polymerase alpha catalytic subunit); AAEL…
Cell cycle	1.81427e-19	2.97842e-17	-2.83054	Down-regulated	AAEL028201 (NA); AAEL002395 (Cyclin-dependent kinase (Cdk8)); AAEL015201 (NA); AAEL007939 (NA); AAEL007045 (NA); AAEL011653 (thyroid hormone receptor interactor); AAEL014084 (kinesin eg-5); AAEL009789 (NA); AAEL027380 (NA); AAEL002810 (DNA replication licensing factor MCM5); AAEL003451 (NA); AAEL025664 (NA); AAEL014408 (m-phase inducer phosphatase(cdc25)); AAEL007810 (NA); AAEL008256 (cyclin A3, …
Dna metabolic process	1.78878e-24	4.40487e-22	-2.84559	Down-regulated	AAEL024457 (NA); AAEL023345 (NA); AAEL003893 (DNA repair protein xp-c / rad4); AAEL007939 (NA); AAEL002250 (terminal deoxycytidyl transferase rev1); AAEL005888 (DNA polymerase theta); AAEL013822 (NA); AAEL001781 (origin recognition complex subunit); AAEL011631 (NA); AAEL026343 (NA); AAEL027380 (NA); AAEL002810 (DNA replication licensing factor MCM5); AAEL003906 (endonuclease iii); AAEL011811 (DNA…

## Sheet: boe.car.4
GO term	pval	padj	NES	Enrichment	leadingEdge
Structural constituent of ribosome	1.58297e-10	1.54973e-07	2.07266	Up-regulated	AAEL025999 (40S ribosomal protein S17 [Source:UniProtKB/TrEMBL;Acc:Q52UT2]); AAEL028178 (NA); AAEL009825 (60S ribosomal protein L13a [Source:UniProtKB/TrEMBL;Acc:Q16US7]); AAEL019789 (40S ribosomal protein S3a [Source:UniProtKB/Swiss-Prot;Acc:Q1HRR3]); AAEL002639 (60S ribosomal protein L36 [Source:UniProtKB/TrEMBL;Acc:Q17HK5]); AAEL002534 (60S ribosomal protein L10 [Source:UniProtKB/TrEMBL;Acc:Q1…
Ribosome	1.44862e-09	4.72734e-07	2.01408	Up-regulated	AAEL025999 (40S ribosomal protein S17 [Source:UniProtKB/TrEMBL;Acc:Q52UT2]); AAEL028178 (NA); AAEL009825 (60S ribosomal protein L13a [Source:UniProtKB/TrEMBL;Acc:Q16US7]); AAEL019789 (40S ribosomal protein S3a [Source:UniProtKB/Swiss-Prot;Acc:Q1HRR3]); AAEL002639 (60S ribosomal protein L36 [Source:UniProtKB/TrEMBL;Acc:Q17HK5]); AAEL002534 (60S ribosomal protein L10 [Source:UniProtKB/TrEMBL;Acc:Q1…
Monooxygenase activity	1.37868e-09	4.72734e-07	1.96453	Up-regulated	AAEL014613 (cytochrome P450); AAEL001292 (cytochrome P450); AAEL014830 (cytochrome P450); AAEL009133 (cytochrome P450); AAEL001807 (cytochrome P450); AAEL014893 (cytochrome P450); AAEL013554 (cytochrome P450); AAEL012765 (cytochrome P450); AAEL019688 (NA); AAEL014617 (cytochrome P450); AAEL021861 (NA); AAEL014609 (cytochrome P450); AAEL017366 (NA); AAEL010946 (cytochrome P450); AAEL013798 (cytoch…
Tetrapyrrole binding	2.09341e-08	5.12361e-06	1.90963	Up-regulated	AAEL014613 (cytochrome P450); AAEL001292 (cytochrome P450); AAEL014830 (cytochrome P450); AAEL009133 (cytochrome P450); AAEL001807 (cytochrome P450); AAEL014893 (cytochrome P450); AAEL013554 (cytochrome P450); AAEL012765 (cytochrome P450); AAEL012636 (cytochrome b5, putative); AAEL014617 (cytochrome P450); AAEL021861 (NA); AAEL014609 (cytochrome P450); AAEL004278 (NA); AAEL017366 (NA); AAEL010946…
Udp-glycosyltransferase activity	0.000554113	0.0271238	1.75772	Up-regulated	AAEL008560 (glucosyl/glucuronosyl transferases); AAEL014371 (glucosyl/glucuronosyl transferases); AAEL005138 (glucosyl/glucuronosyl transferases); AAEL027016 (NA); AAEL003076 (glucosyl/glucuronosyl transferases); AAEL011937 (glucosyl/glucuronosyl transferases); AAEL001816 (glucosyl/glucuronosyl transferases); AAEL008751 (glucosyl/glucuronosyl transferases); AAEL010366 (glucosyl/glucuronosyl trans…
Respirasome	0.000380126	0.0218908	1.74664	Up-regulated	AAEL019719 (NA); AAEL019718 (NA); AAEL000182 (NA); AAEL008887 (cytochrome c oxidase,-subunit VIb); AAEL002737 (cytochrome c oxidase, subunit VIIC, putative); AAEL014944 (cytochrome c oxidase polypeptide); AAEL003675 (ubiquinol-cytochrome c reductase iron-sulfur subunit); AAEL004457 (cytochrome c); AAEL001164 (NADH:ubiquinone dehydrogenase, putative); AAEL010801 (Cytochrome b-c1 complex subunit 6 …
Oxidoreductase activity, acting on ch-oh group of donors	0.000215215	0.0131685	1.74563	Up-regulated	AAEL004015 (glucose dehydrogenase); AAEL009193 (glucose dehydrogenase); AAEL012457 (alcohol dehydrogenase); AAEL004009 (glucose dehydrogenase); AAEL011126 (alcohol dehydrogenase); AAEL001194 (fatty acid synthase); AAEL020590 (NA); AAEL005790 (malic enzyme); AAEL028182 (NA); AAEL011112 (alcohol dehydrogenase); AAEL011129 (alcohol dehydrogenase); AAEL001091 (Malic enzyme [Source:UniProtKB/TrEMBL;Ac…
Serine hydrolase activity	6.7195e-07	7.30932e-05	1.67302	Up-regulated	AAEL007818 (Trypsin 3A1 Precursor (EC 3.4.21.4)); AAEL001703 (juvenile hormone-regulated chymotrypsin-like serine protease); AAEL022646 (Larval chymotrypsin-like protein [Source:UniProtKB/TrEMBL;Acc:Q8T639]); AAEL006425 (trypsin); AAEL003060 (female-specific chymotrypsin); AAEL013857 (NA); AAEL013628 (trypsin-eta, putative); AAEL013623 (trypsin); AAEL008784 (serine-type enodpeptidase,); AAEL01370…
Primary active transmembrane transporter activity	0.000656585	0.0292654	1.64529	Up-regulated	AAEL006390 (vacuolar proton ATPases); AAEL019719 (NA); AAEL015644 (NA); AAEL019718 (NA); AAEL005026 (ATP-dependent bile acid permease); AAEL008632 (ABC transporter); AAEL008635 (ABC transporter); AAEL003703 (scarlet protein); AAEL021441 (NA); AAEL019463 (NA); AAEL019641 (NA); AAEL023524 (NA); AAEL011025 (vacuolar ATP synthase subunit ac39); AAEL012552 (NADH-ubiquinone oxidoreductase); AAEL003393 …
System process	0.00126362	0.0475802	1.60879	Up-regulated	AAEL013217 (odorant receptor (Or31)); AAEL013190 (gustatory receptor Gr22); AAEL023626 (NA); AAEL006003 (odorant receptor); AAEL005322 (Rh7-like sensitivity opsin); AAEL007940 (gustatory receptor Gr77); AAEL005776 (odorant receptor obligate co-receptor (Orco)); AAEL002417 (troponin t, invertebrate); AAEL026967 (NA); AAEL003322 (protein phosphatase-7); AAEL019502 (NA); AAEL007935 (gustatory recept…
Plasma membrane	3.25168e-05	0.00244876	1.55208	Up-regulated	AAEL013217 (odorant receptor (Or31)); AAEL013190 (gustatory receptor Gr22); AAEL023409 (NA); AAEL017567 (NA); AAEL010868 (sugar transporter); AAEL010917 (organic anion transporter); AAEL003958 (neurotransmitter gated ion channel); AAEL012796 (GPCR Growth Hormone Releasing Hormone Family); AAEL027822 (NA); AAEL014972 (NA); AAEL006003 (odorant receptor); AAEL011325 (gonadotropin-releasing hormone r…
Hydrolase activity, acting on ester bonds	0.000507858	0.026168	1.46185	Up-regulated	AAEL003298 (alkaline phosphatase); AAEL004933 (lysosomal acid lipase, putative); AAEL001837 (Lipase [Source:UniProtKB/TrEMBL;Acc:A0A1S4EZX5]); AAEL013365 (lysosomal acid lipase, putative); AAEL005199 (Carboxylic ester hydrolase [Source:UniProtKB/TrEMBL;Acc:A0A1S4F9U8]); AAEL008757 (Carboxylic ester hydrolase [Source:UniProtKB/TrEMBL;Acc:A0A1S4FKP8]); AAEL010326 (Phosphotriesterase-related protein…
Monoatomic ion transmembrane transporter activity	0.00097387	0.0409118	1.44541	Up-regulated	AAEL023176 (NA); AAEL024160 (NA); AAEL019744 (NA); AAEL003958 (neurotransmitter gated ion channel); AAEL004919 (NA); AAEL006390 (vacuolar proton ATPases); AAEL013263 (high affinity copper transporter, putative); AAEL000863 (pickpocket 315); AAEL024757 (NA); AAEL019719 (NA); AAEL012037 (sulphate transporter); AAEL009810 (sideroflexin 1,2,3); AAEL001503 (sodium/hydrogen exchanger 3 (nhe3)); AAEL019…
Nuclear protein-containing complex	0.00065765	0.0292654	-1.69657	Down-regulated	AAEL025162 (NA); AAEL006197 (NA); AAEL003271 (NA); AAEL005245 (DNA repair protein rad50); AAEL006856 (NA); AAEL003140 (retinoblastoma binding protein); AAEL012361 (NA); AAEL006193 (Mediator of RNA polymerase II transcription subunit 4 (Med4)); AAEL027036 (NA); AAEL004552 (NA); AAEL005635 (nucleoporin); AAEL028155 (NA); AAEL020583 (NA); AAEL000118 (Cleavage and polyadenylation specificity factor s…

## Sheet: boe.car.7
GO term	pval	padj	NES	Enrichment	leadingEdge
Structural constituent of ribosome	9.46535e-13	9.26657e-10	2.37253	Up-regulated	AAEL019789 (40S ribosomal protein S3a [Source:UniProtKB/Swiss-Prot;Acc:Q1HRR3]); AAEL002639 (60S ribosomal protein L36 [Source:UniProtKB/TrEMBL;Acc:Q17HK5]); AAEL002534 (60S ribosomal protein L10 [Source:UniProtKB/TrEMBL;Acc:Q1HRT6]); AAEL025999 (40S ribosomal protein S17 [Source:UniProtKB/TrEMBL;Acc:Q52UT2]); AAEL017516 (NA); AAEL005266 (40S ribosomal protein S14 [Source:UniProtKB/Swiss-Prot;Acc…
Ribosome	5.23465e-12	2.56236e-09	2.33382	Up-regulated	AAEL019789 (40S ribosomal protein S3a [Source:UniProtKB/Swiss-Prot;Acc:Q1HRR3]); AAEL002639 (60S ribosomal protein L36 [Source:UniProtKB/TrEMBL;Acc:Q17HK5]); AAEL002534 (60S ribosomal protein L10 [Source:UniProtKB/TrEMBL;Acc:Q1HRT6]); AAEL025999 (40S ribosomal protein S17 [Source:UniProtKB/TrEMBL;Acc:Q52UT2]); AAEL017516 (NA); AAEL005266 (40S ribosomal protein S14 [Source:UniProtKB/Swiss-Prot;Acc…
Monoatomic ion transmembrane transporter activity	1.56277e-09	5.09984e-07	2.00356	Up-regulated	AAEL026145 (pickpocket 307); AAEL014009 (pickpocket 101); AAEL025294 (NA); AAEL002575 (pickpocket 103); AAEL003958 (neurotransmitter gated ion channel); AAEL025794 (NA); AAEL027230 (NA); AAEL019719 (NA); AAEL009886 (sodium-coupled cation-chloride cotransporter); AAEL006526 (neurotransmitter gated ion channel); AAEL000863 (pickpocket 315); AAEL006390 (vacuolar proton ATPases); AAEL019718 (NA); AAE…
Respirasome	0.00121445	0.0335351	1.93393	Up-regulated	AAEL019719 (NA); AAEL019718 (NA); AAEL008887 (cytochrome c oxidase,-subunit VIb); AAEL003675 (ubiquinol-cytochrome c reductase iron-sulfur subunit); AAEL000182 (NA); AAEL014944 (cytochrome c oxidase polypeptide); AAEL002737 (cytochrome c oxidase, subunit VIIC, putative); AAEL005170 (cytochrome c oxidase subunit iv); AAEL008871 (succinate dehydrogenase); AAEL005143 (ubiquinone binding protein, put…
Mitochondrial inner membrane	0.000699705	0.0220971	1.90664	Up-regulated	AAEL010884 (ADP,ATP carrier protein); AAEL019719 (NA); AAEL019718 (NA); AAEL011184 (mitochondrial phosphate carrier protein); AAEL011476 (NA); AAEL003675 (ubiquinol-cytochrome c reductase iron-sulfur subunit); AAEL000182 (NA); AAEL014944 (cytochrome c oxidase polypeptide); AAEL002737 (cytochrome c oxidase, subunit VIIC, putative); AAEL012845 (Mitochondrial import inner membrane translocase subuni…
Oxidoreductase activity, acting on ch-oh group of donors	0.00123316	0.0335351	1.87567	Up-regulated	AAEL004013 (glucose dehydrogenase); AAEL024696 (NA); AAEL011112 (alcohol dehydrogenase); AAEL009193 (glucose dehydrogenase); AAEL004009 (glucose dehydrogenase); AAEL011129 (alcohol dehydrogenase); AAEL001194 (fatty acid synthase); AAEL001091 (Malic enzyme [Source:UniProtKB/TrEMBL;Acc:A0A1S4EXR8]); AAEL011126 (alcohol dehydrogenase); AAEL008160 (fatty acid synthase); AAEL003873 (Glycerol-3-phospha…
Monooxygenase activity	4.95961e-05	0.0025555	1.8644	Up-regulated	AAEL014613 (cytochrome P450); AAEL009133 (cytochrome P450); AAEL014619 (cytochrome P450); AAEL017366 (NA); AAEL014830 (cytochrome P450); AAEL001807 (cytochrome P450); AAEL006058 (cytochrome P450); AAEL010154 (cytochrome P450); AAEL012765 (cytochrome P450); AAEL021861 (NA); AAEL013798 (cytochrome P450); AAEL013554 (cytochrome P450); AAEL007010 (cytochrome P450); AAEL023509 (NA); AAEL005775 (cytoch…
Generation of precursor metabolites and energy	0.000836454	0.0248148	1.85372	Up-regulated	AAEL019719 (NA); AAEL019718 (NA); AAEL012552 (NADH-ubiquinone oxidoreductase); AAEL003675 (ubiquinol-cytochrome c reductase iron-sulfur subunit); AAEL014944 (cytochrome c oxidase polypeptide); AAEL002737 (cytochrome c oxidase, subunit VIIC, putative); AAEL010814 (isocitrate dehydrogenase); AAEL005170 (cytochrome c oxidase subunit iv); AAEL008871 (succinate dehydrogenase); AAEL005143 (ubiquinone b…
Structural molecule activity	1.23757e-06	0.000173083	1.81265	Up-regulated	AAEL004748 (pupal cuticle protein, putative); AAEL025011 (NA); AAEL004764 (pupal cuticle protein, putative); AAEL011032 (NA); AAEL011029 (NA); AAEL013511 (NA); AAEL008869 (pupal cuticle protein 78E, putative); AAEL006179 (tubulin alpha chain); AAEL000878 (cuticle protein, putative); AAEL007194 (pupal cuticle protein, putative); AAEL019789 (40S ribosomal protein S3a [Source:UniProtKB/Swiss-Prot;Ac…
Ribonucleoprotein complex	4.1158e-05	0.00223854	1.75174	Up-regulated	AAEL019789 (40S ribosomal protein S3a [Source:UniProtKB/Swiss-Prot;Acc:Q1HRR3]); AAEL002639 (60S ribosomal protein L36 [Source:UniProtKB/TrEMBL;Acc:Q17HK5]); AAEL002534 (60S ribosomal protein L10 [Source:UniProtKB/TrEMBL;Acc:Q1HRT6]); AAEL025999 (40S ribosomal protein S17 [Source:UniProtKB/TrEMBL;Acc:Q52UT2]); AAEL017516 (NA); AAEL005266 (40S ribosomal protein S14 [Source:UniProtKB/Swiss-Prot;Acc…
Amide biosynthetic process	1.00336e-05	0.000701636	1.72914	Up-regulated	AAEL002675 (Arginase [Source:UniProtKB/TrEMBL;Acc:Q17HI3]); AAEL019789 (40S ribosomal protein S3a [Source:UniProtKB/Swiss-Prot;Acc:Q1HRR3]); AAEL026069 (NA); AAEL002639 (60S ribosomal protein L36 [Source:UniProtKB/TrEMBL;Acc:Q17HK5]); AAEL013613 (pyruvate dehydrogenase); AAEL002534 (60S ribosomal protein L10 [Source:UniProtKB/TrEMBL;Acc:Q1HRT6]); AAEL025999 (40S ribosomal protein S17 [Source:UniP…

[truncated: 2 more sheets: boe.mid.4, boe.mid.7]
