# Supplementary material for: Unveiling Wolbachia transcriptomic signature in the arboviral vector Aedes aegypti
Source: Front Cell Infect Microbiol. 2025 Apr 28;15:1538459. doi: 10.3389/fcimb.2025.1538459 (PMC12066770; doi:10.3389/fcimb.2025.1538459)
Supplement: Supplementary Table 4 — Meta-analysis results. Significant results from meta-analysis of p-values derived from GSEA and differential expression analyses. [file Table4.xlsx]

## Sheet: GOterms_combined_pvalues
GO term	Normalized Enrichment Score												p-value												# significant tests (p<0.05)
	wim.2011	wim.2014	wim.2017	ran.wmel	ran.wmelpop	ye.head	ye.muscle	kam	boe.car.4	boe.car.7	boe.mid.4	boe.mid.7	wim.2011	wim.2014	wim.2017	ran.wmel	ran.wmelpop	ye.head	ye.muscle	kam	boe.car.4	boe.car.7	boe.mid.4	boe.mid.7
Respirasome	1.95914	2.26687	2.39062	1.4222	1.91557	-1.60737	-1.49886	1.60332	1.77993	1.95892	2.20683	2.06935	6.08889e-05	6.98063e-08	2.09632e-08	0.0714286	2.40361e-05	0.0139831	0.0316477	0.0290625	0.000382131	0.00384328	8.45146e-06	3.17004e-05	11
Serine hydrolase activity	2.46005	2.38646	2.75456	1.82144	1.91351	1.86222	2.03947	2.16786	1.6825	1.38004	-1.08778	-1.43362	1.83151e-31	4.5271e-24	3.45251e-34	3.45754e-08	7.02547e-15	1.7975e-08	1.86639e-12	5.76758e-13	9.13158e-07	0.0115332	0.230769	0.000822182	11
Serine-type peptidase activity	2.46005	2.38646	2.75456	1.82144	1.91351	1.86222	2.03947	2.16786	1.6825	1.38004	-1.08778	-1.43362	1.83151e-31	4.5271e-24	3.45251e-34	3.45754e-08	7.02547e-15	1.7975e-08	1.86639e-12	5.76758e-13	9.13158e-07	0.0115332	0.230769	0.000822182	11
Serine-type endopeptidase activity	2.4498	2.38215	2.73797	1.88294	1.93792	1.89288	2.08161	2.18664	1.67153	1.39826	-1.08541	-1.46191	4.81356e-30	3.1343e-22	2.08496e-33	4.98313e-09	5.66522e-15	5.60457e-09	1.36415e-13	1.08594e-12	1.31321e-06	0.0183258	0.250749	0.000741735	11
Respiratory chain complex	1.74999	2.06181	2.15893	1.14759	1.74033	-1.57408	-1.27031	1.54175	1.59959	1.73941	1.85733	1.85965	0.00284286	6.22017e-05	8.7219e-06	0.297297	0.00254204	0.024701	0.168203	0.0493421	0.0108899	0.00378317	0.00176849	0.00192011	10
Serine-type endopeptidase inhibitor activity	1.92144	1.95173	2.17749	1.64353	1.83066	1.85368	1.68914	1.72898	1.53853	1.48089	-1.02579	-1.40348	5.11782e-05	0.000178842	1.46469e-06	0.00591215	0.000165876	0.000456882	0.00383671	0.00956868	0.0219586	0.0364964	0.452742	0.0794045	10
Oxidoreduction-driven active transmembrane transporter activity	1.83563	2.031	2.23529	1.36365	1.77991	-1.57634	-1.43697	1.37875	1.5931	1.79024	1.68604	1.86909	0.000340655	2.56878e-05	7.04359e-07	0.093207	0.000765096	0.0186125	0.059633	0.112228	0.0146972	0.011385	0.00965434	0.00249881	9
Oxidative phosphorylation	1.71326	1.98606	2.12178	1.25729	1.75355	-1.53379	-1.32732	1.47991	1.63882	1.78367	1.72488	1.75677	0.00447879	8.06696e-05	1.40496e-05	0.189573	0.00130131	0.0260572	0.123853	0.0686767	0.00929181	0.00341644	0.00618875	0.00354615	9
Atp synthesis coupled electron transport	1.69086	1.95663	2.09111	1.25472	1.73482	-1.53316	-1.35199	1.4877	1.64263	1.75788	1.74738	1.79038	0.00349038	0.000256398	1.73259e-05	0.201288	0.00134863	0.0372451	0.10917	0.0662252	0.00795697	0.00135206	0.003757	0.0029171	9
Respiratory electron transport chain	1.68532	1.91855	2.11506	1.19559	1.73566	-1.53893	-1.34992	1.33654	1.60313	1.76085	1.83827	1.79078	0.00602832	0.000570185	2.1477e-05	0.255814	0.00195783	0.0414372	0.104019	0.136513	0.0104828	0.00332807	0.00203681	0.00399825	9
Negative regulation of catalytic activity	1.81093	1.81478	2.03234	1.55833	1.79016	1.85597	1.63612	1.65511	1.44584	1.26863	-1.04595	-1.40201	0.000526325	0.00155483	2.79532e-05	0.0271928	0.000490516	0.000553017	0.00927256	0.0199398	0.0437666	0.14521	0.415691	0.0815558	9
Negative regulation of molecular function	1.76695	1.78937	2.0088	1.51654	1.81486	1.85416	1.62383	1.6333	1.44351	1.31131	-1.03563	-1.38851	0.000949896	0.00242722	4.42664e-05	0.0265449	0.000400184	0.000299378	0.010589	0.0191113	0.0473684	0.113869	0.427071	0.0843672	9
Negative regulation of protein metabolic process	1.68465	1.68807	1.95386	1.47257	1.89454	1.86042	1.69122	1.78884	1.39349	1.21321	-1.02474	-1.29869	0.00182203	0.00382697	9.35065e-05	0.0325821	1.24746e-05	0.000194878	0.00252767	0.00534323	0.0459921	0.18448	0.457079	0.12544	9
Electron transfer activity	1.88875	2.07071	2.2406	0.993158	1.81163	-1.16819	-1.42274	1.27099	1.6948	1.81958	1.98134	1.63826	0.000104823	1.06046e-05	4.5724e-07	0.471429	0.000186005	0.26361	0.038386	0.165138	0.00205407	0.0110943	0.000126513	0.0063602	9
Mitochondrial inner membrane	1.83498	2.07479	2.26215	0.971223	1.54583	-1.16683	-1.86715	0.98503	1.53032	1.91345	2.22912	2.15203	1.72336e-05	8.83122e-08	3.68228e-09	0.516443	0.0029207	0.148515	1.88397e-05	0.477912	0.00478861	0.000417329	1.97191e-10	1.42007e-09	9
Biological process involved in interspecies interaction between organisms	1.58074	1.44292	1.51493	1.75171	1.85011	1.65597	1.78151	2.11462	-1.23658	-1.12554	1.40648	-1.19813	0.00860038	0.0506329	0.039295	0.00200943	0.000154198	0.00993657	0.000556748	5.92971e-06	0.177419	0.242515	0.0455166	0.223338	8
Defense response to other organism	1.58074	1.44292	1.51493	1.75171	1.85011	1.65597	1.78151	2.11462	-1.23658	-1.12554	1.40648	-1.19813	0.00860038	0.0506329	0.039295	0.00200943	0.000154198	0.00993657	0.000556748	5.92971e-06	0.177419	0.242515	0.0455166	0.223338	8
Response to biotic stimulus	1.58074	1.44292	1.51493	1.75171	1.85011	1.65597	1.78151	2.11462	-1.23658	-1.12554	1.40648	-1.19813	0.00860038	0.0506329	0.039295	0.00200943	0.000154198	0.00993657	0.000556748	5.92971e-06	0.177419	0.242515	0.0455166	0.223338	8
Response to external biotic stimulus	1.58074	1.44292	1.51493	1.75171	1.85011	1.65597	1.78151	2.11462	-1.23658	-1.12554	1.40648	-1.19813	0.00860038	0.0506329	0.039295	0.00200943	0.000154198	0.00993657	0.000556748	5.92971e-06	0.177419	0.242515	0.0455166	0.223338	8
Response to other organism	1.58074	1.44292	1.51493	1.75171	1.85011	1.65597	1.78151	2.11462	-1.23658	-1.12554	1.40648	-1.19813	0.00860038	0.0506329	0.039295	0.00200943	0.000154198	0.00993657	0.000556748	5.92971e-06	0.177419	0.242515	0.0455166	0.223338	8
Mitochondrial respirasome	1.73509	2.05175	2.09145	1.11159	1.68131	-1.47538	-1.32729	1.41526	1.56581	1.689	1.77661	1.76269	0.00283849	8.52697e-05	3.26511e-05	0.325282	0.00319363	0.0659091	0.120087	0.0927152	0.0193008	0.00284506	0.00436467	0.0106656	8
Aerobic electron transport chain	1.63949	1.98281	2.01806	1.34557	1.69394	-1.35642	-1.12822	1.49456	1.59132	1.7779	1.71442	1.75477	0.00939959	0.000321129	0.000162262	0.1136	0.00353646	0.121281	0.33114	0.065	0.0140844	0.00210801	0.00894878	0.0111891	8
Mitochondrial atp synthesis coupled electron transport	1.63949	1.98281	2.01806	1.34557	1.69394	-1.35642	-1.12822	1.49456	1.59132	1.7779	1.71442	1.75477	0.00939959	0.000321129	0.000162262	0.1136	0.00353646	0.121281	0.33114	0.065	0.0140844	0.00210801	0.00894878	0.0111891	8
Carbohydrate transmembrane transporter activity	1.67469	1.56985	1.70718	1.07465	1.59922	-1.52222	-1.25439	1.50303	1.54359	1.58379	1.68298	1.26372	0.00810528	0.0427729	0.009512	0.379705	0.0161585	0.0278223	0.211066	0.0570934	0.0297737	0.0189694	0.00917619	0.193772	8
Sugar transmembrane transporter activity	1.67469	1.56985	1.70718	1.07465	1.59922	-1.52222	-1.25439	1.50303	1.54359	1.58379	1.68298	1.26372	0.00810528	0.0427729	0.009512	0.379705	0.0161585	0.0278223	0.211066	0.0570934	0.0297737	0.0189694	0.00917619	0.193772	8
Oxidoreductase complex	1.7373	1.9191	2.0215	1.43963	1.72328	-1.17244	-0.974087	1.14415	1.42476	1.54254	1.70858	1.69541	0.00273036	0.000826739	0.000148977	0.0499195	0.00180261	0.247727	0.480349	0.309603	0.0739191	0.0120884	0.00930318	0.0182803	8
Dna replication	-2.85749	-2.91945	-2.83735	-1.17786	-2.27455	1.56056	1.10855	-1.96288	-1.67031	-1.44265	-1.53798	-0.966776	1.10474e-14	1.52522e-14	6.10314e-14	0.189922	4.80328e-07	0.0228187	0.324117	2.88694e-05	0.0493421	0.181208	0.00824809	0.516384	8
Channel activity	1.23756	1.33034	1.32362	1.4131	1.42347	-1.19838	1.17445	1.68939	1.32163	1.99825	-1.09445	-1.21394	0.114807	0.0456062	0.0420054	0.0227693	0.0161985	0.106671	0.177989	0.001146	0.0343008	3.82275e-06	0.264646	0.128733	7
Passive transmembrane transporter activity	1.23756	1.33034	1.32362	1.4131	1.42347	-1.19838	1.17445	1.68939	1.32163	1.99825	-1.09445	-1.21394	0.114807	0.0456062	0.0420054	0.0227693	0.0161985	0.106671	0.177989	0.001146	0.0343008	3.82275e-06	0.264646	0.128733	7
Carbohydrate transmembrane transport	1.62863	1.47401	1.59153	1.07465	1.59922	-1.52222	-1.25439	1.50303	1.55082	1.50384	1.63739	1.05087	0.0119821	0.0645646	0.0241935	0.379705	0.0161585	0.0278223	0.211066	0.0570934	0.0398744	0.0444444	0.0227706	0.38	7
Odorant binding	1.3338	-1.54522	-1.98662	1.15605	1.12957	0.986071	-1.86177	1.47537	1.55111	1.58275	-1.33088	-1.28565	0.0664336	0.014186	1.18722e-05	0.212369	0.256303	0.492556	6.69454e-06	0.0205655	0.00457604	0.00906318	0.0477674	0.115926	7
Defense response	1.58455	1.44282	1.49477	1.75171	1.85011	1.65597	1.78151	2.11462	-1.20065	-1.11597	1.4052	-1.22378	0.0132245	0.0571827	0.0533834	0.00200943	0.000154198	0.00993657	0.000556748	5.92971e-06	0.198347	0.248466	0.0548223	0.197516	6
Nadh dehydrogenase activity	1.64034	1.70666	1.92248	1.1949	1.62321	-1.37996	-1.35609	1.23045	1.25736	1.53857	1.4806	1.67504	0.0210955	0.010528	0.000719592	0.262542	0.00646032	0.113043	0.139165	0.249573	0.18448	0.0393082	0.0802245	0.012805	6
Atpase-coupled monoatomic cation transmembrane transporter activity	1.21597	1.33638	1.46829	1.07797	1.62084	-1.14181	1.28714	1.45793	1.46443	1.42961	1.68121	1.7426	0.196744	0.129032	0.0447761	0.364341	0.012779	0.287805	0.174439	0.0694669	0.0339213	0.0495356	0.00450117	0.00487995	6
Purine nucleoside triphosphate biosynthetic process	1.64938	1.85262	2.00477	0.981515	1.40896	-1.46458	-1.19212	1.36338	1.39109	1.64649	1.79821	1.52761	0.00573002	0.0012763	0.000161998	0.499145	0.086262	0.0652632	0.280561	0.140065	0.0709413	0.00744364	0.00261615	0.0191446	6
Purine ribonucleoside triphosphate biosynthetic process	1.64938	1.85262	2.00477	0.981515	1.40896	-1.46458	-1.19212	1.36338	1.39109	1.64649	1.79821	1.52761	0.00573002	0.0012763	0.000161998	0.499145	0.086262	0.0652632	0.280561	0.140065	0.0709413	0.00744364	0.00261615	0.0191446	6
Nucleoside triphosphate biosynthetic process	1.64168	1.81228	2.04322	0.950659	1.14972	-0.983326	-1.12349	0.997743	1.28432	1.55473	1.58523	1.44439	0.00961991	0.00118151	3.36472e-05	0.526059	0.333333	0.502252	0.357294	0.453947	0.143443	0.0197573	0.0195637	0.0399972	6
Nad(p)h dehydrogenase (quinone) activity	1.58398	1.71821	1.93339	1.16901	1.58403	-1.35624	-1.28488	1.1625	1.20404	1.49062	1.44047	1.63925	0.0178271	0.00837835	0.000559969	0.29322	0.010428	0.140756	0.179487	0.322917	0.251471	0.0500782	0.0981132	0.0264152	5
Nadh dehydrogenase (quinone) activity	1.58398	1.71821	1.93339	1.16901	1.58403	-1.35624	-1.28488	1.1625	1.20404	1.49062	1.44047	1.63925	0.0178271	0.00837835	0.000559969	0.29322	0.010428	0.140756	0.179487	0.322917	0.251471	0.0500782	0.0981132	0.0264152	5
Nadh dehydrogenase (ubiquinone) activity	1.58398	1.71821	1.93339	1.16901	1.58403	-1.35624	-1.28488	1.1625	1.20404	1.49062	1.44047	1.63925	0.0178271	0.00837835	0.000559969	0.29322	0.010428	0.140756	0.179487	0.322917	0.251471	0.0500782	0.0981132	0.0264152	5
Oxidoreductase activity, acting on nad(p)h, quinone or similar compound as acceptor	1.58398	1.71821	1.93339	1.16901	1.58403	-1.35624	-1.28488	1.1625	1.20404	1.49062	1.44047	1.63925	0.0178271	0.00837835	0.000559969	0.29322	0.010428	0.140756	0.179487	0.322917	0.251471	0.0500782	0.0981132	0.0264152	5
Immune response	1.40902	1.3378	1.35115	1.69262	1.78301	1.7811	1.76167	2.10965	-1.18906	-1.17481	1.03012	-1.05584	0.0653951	0.126582	0.0925926	0.00762166	0.000546753	0.00252599	0.00128384	2.0072e-05	0.225296	0.214493	0.372671	0.392857	5
Immune system process	1.38564	1.31632	1.31206	1.66624	1.78021	1.77985	1.70546	2.09124	-1.16713	-1.14873	1.04461	-1.03275	0.0773406	0.138655	0.110368	0.00335928	0.000578604	0.00202956	0.0019175	1.54898e-05	0.229249	0.230769	0.363095	0.418458	5
Dna helicase activity	-1.83642	-2.06872	-1.88066	-1.118	-1.64207	1.38068	0.952739	-1.84785	-1.64283	-1.52524	-1.24051	-1.12617	0.00258881	0.000475113	0.00176828	0.32021	0.0357236	0.126335	0.512868	0.00150537	0.0847406	0.074928	0.175182	0.310484	5
Monoatomic ion channel activity	1.23742	1.27673	1.26889	1.48947	1.36838	-1.16365	1.24541	1.71605	1.26991	2.02373	-1.18138	-1.26334	0.109325	0.0701559	0.0785124	0.00747819	0.0433491	0.137056	0.118046	0.00120694	0.0646438	3.76415e-06	0.125126	0.0915638	4
Gated channel activity	1.2362	1.2718	1.37335	1.34098	1.43862	-1.04618	1.31478	1.78171	1.45544	1.67653	-1.25879	-1.26496	0.13705	0.103865	0.0540936	0.0919842	0.0369089	0.362319	0.103395	0.00166164	0.0213956	0.00264931	0.0893043	0.128788	4
Monoatomic ion gated channel activity	1.2362	1.2718	1.37335	1.34098	1.43862	-1.04618	1.31478	1.78171	1.45544	1.67653	-1.25879	-1.26496	0.13705	0.103865	0.0540936	0.0919842	0.0369089	0.362319	0.103395	0.00166164	0.0213956	0.00264931	0.0893043	0.128788	4
Atpase activity, coupled to transmembrane movement of ions, rotational mechanism	1.1748	1.45192	1.49003	1.10504	1.70316	-1.07161	1.14766	1.48599	1.4546	1.41999	1.72164	1.83347	0.270156	0.0758017	0.0441426	0.329053	0.00195057	0.382688	0.306122	0.0662252	0.053206	0.0790698	0.00628181	0.00166543	4
Atpase-coupled ion transmembrane transporter activity	1.1748	1.45192	1.49003	1.10504	1.70316	-1.07161	1.14766	1.48599	1.4546	1.41999	1.72164	1.83347	0.270156	0.0758017	0.0441426	0.329053	0.00195057	0.382688	0.306122	0.0662252	0.053206	0.0790698	0.00628181	0.00166543	4
Proton-transporting atpase activity, rotational mechanism	1.1748	1.45192	1.49003	1.10504	1.70316	-1.07161	1.14766	1.48599	1.4546	1.41999	1.72164	1.83347	0.270156	0.0758017	0.0441426	0.329053	0.00195057	0.382688	0.306122	0.0662252	0.053206	0.0790698	0.00628181	0.00166543	4
Monoatomic cation channel activity	1.1525	1.26046	1.19707	1.41795	1.22619	-1.57932	0.980008	1.45177	1.04851	2.00503	-1.1178	-1.26599	0.231031	0.104389	0.157742	0.0433121	0.157175	0.00820589	0.504573	0.0399429	0.390585	4.71546e-05	0.271134	0.121115	4
Ligand-gated channel activity	1.11085	1.17979	1.22613	1.13618	1.4576	-0.95728	1.08227	1.77673	1.4036	1.63523	-1.36195	-1.30672	0.31411	0.227979	0.1625	0.279614	0.0309789	0.509202	0.336493	0.00336938	0.0390117	0.0128637	0.0592672	0.115471	4
Ligand-gated monoatomic ion channel activity	1.11085	1.17979	1.22613	1.13618	1.4576	-0.95728	1.08227	1.77673	1.4036	1.63523	-1.36195	-1.30672	0.31411	0.227979	0.1625	0.279614	0.0309789	0.509202	0.336493	0.00336938	0.0390117	0.0128637	0.0592672	0.115471	4
Calcium ion binding	1.0037	1.01904	1.2974	1.55045	1.5144	1.04373	1.33888	1.57259	1.22783	1.17576	-0.999232	-0.982391	0.473741	0.457778	0.0654843	0.00653024	0.00271978	0.396594	0.0492676	0.00627488	0.0936675	0.16156	0.488911	0.516598	4
Proton-transporting v-type atpase complex	1.00109	1.32776	1.34406	1.04053	1.64593	-1.07192	1.12374	1.35283	1.43146	1.35617	1.59455	1.69242	0.469897	0.137628	0.112436	0.418985	0.00848932	0.389755	0.342412	0.13913	0.0688202	0.113238	0.0187753	0.0117257	3
Methyltransferase complex	-1.56868	-1.7177	-1.44528	-1.41021	-1.27353	1.20794	-1.29092	-1.3157	-1.72002	-1.53146	-1.33997	0.952927	0.0574854	0.0122319	0.106667	0.0911271	0.183511	0.294118	0.182365	0.192488	0.0443711	0.0368866	0.0854817	0.509375	3
Nuclear export	-1.35086	-1.48563	-1.6251	-1.16742	-1.37287	1.14242	1.04831	-1.48163	-1.43574	-1.26268	1.01104	1.16307	0.107256	0.0568499	0.0270176	0.274869	0.111111	0.338652	0.402574	0.079602	0.119298	0.161804	0.454545	0.268551	1

## Sheet: Gene_combined_pvalues
Gene ID	Gene name	Description	log2(FoldChange)												p-value												# significant tests (p<0.05)
			wim.2011	wim.2014	wim.2017	ran.wmp	ran.wm	ye.hd	ye.ms	kam	boe.car.7	boe.car.4	boe.mid.7	boe.mid.4	wim.2011	wim.2014	wim.2017	ran.wmp	ran.wm	ye.hd	ye.ms	kam	boe.car.7	boe.car.4	boe.mid.7	boe.mid.4
AAEL000091	AAEL000091	sumo-1-activating enzyme E1a	-0.687365	-0.601346	-0.832347	-0.407847	-0.382247	0.429503	0.154122	-0.219872	-0.471272	-0.447533	-0.347383	-0.294458	4.09e-07	1.23e-05	2.56e-07	2.29e-07	8.52e-06	3.8e-08	0.00741628	0.0080784	1.35e-05	3.59e-05	0.00159421	0.00732737	12
AAEL005641	CTLGA5	C-Type Lectin (CTL) - galactose binding.	2.03858	1.55732	2.92968	4.22539	1.32788	3.35957	3.62655	3.94861	0.990296	0.984637	-2.47117	-1.71191	6.89e-08	4.78e-05	6.47e-11	7.46e-13	0.000280509	4.75e-11	1.09e-11	7.57e-07	0.0404328	0.0416927	3.03e-07	0.000389728	12
AAEL003844	GALE5	galectin	0.552941	0.372259	0.570039	1.10263	0.727485	0.404532	0.380626	0.420595	0.236873	0.586526	-0.453056	-0.171356	0.00314096	0.0497212	0.0103862	4.78e-12	1e-07	5.57e-05	0.000113863	0.00928583	0.0137235	1.04e-09	2.22e-06	0.0734759	11
AAEL009759	AAEL009759	None	-0.510994	-0.287996	-0.612277	-0.370046	-0.293514	0.0999899	-0.166485	-0.290097	-0.420643	-0.298976	0.58137	0.470126	0.000129828	0.0330726	0.000126285	6.01e-07	0.00012998	0.0149643	0.000230233	0.0884035	0.0041174	0.0418542	9.79e-05	0.001492	11
AAEL005619	AAEL005619	defective proboscis extension response, putative	0.451616	0.709642	0.777639	0.198767	0.412905	-0.342275	-0.242119	0.243026	0.829711	0.651851	1.30707	0.980968	0.0275639	0.000627202	0.00138316	0.0393539	0.00138796	0.00133978	0.0164427	0.0924509	0.00490152	0.026938	0.000100079	0.00272677	11
AAEL009183	AAEL009183	cytochrome oxidase biogenesis protein (oxa1 mitochondrial)	0.879945	0.858888	1.32082	0.757158	0.247271	0.127678	0.436483	0.183609	-0.267957	-0.304109	-0.433469	-0.298856	0.000368616	0.000601864	6.77e-06	7.01e-11	0.00217803	0.032541	9.06e-08	0.105816	0.0269976	0.0123811	0.000310753	0.013036	11
AAEL014349	CLIPB15	Clip-Domain Serine Protease family B.	1.64566	1.71456	2.13177	2.47691	0.912916	1.44882	1.46473	1.31609	0.607965	0.955433	-0.244469	-0.438744	8.27e-14	1.62e-14	3.57e-16	4.76e-14	7.75e-06	3.17e-12	2.56e-12	3.63e-06	0.000141905	2.39e-09	0.14174	0.00879673	11
AAEL006434	AAEL006434	serine protease, putative	1.7944	1.76377	2.54077	1.76625	0.838488	0.80378	0.702363	0.768604	0.782185	0.825708	-0.895204	0.479184	3.2e-12	1.38e-11	9.66e-17	3.62e-09	0.000707233	2.43e-06	1.56e-05	5.7e-05	0.0188876	0.0132131	0.00749063	0.152402	11
AAEL001020	AAEL001020	anterior fat body protein	0.426077	0.383283	0.734407	-0.131255	0.14951	-0.287858	-0.451585	-0.717826	0.539045	0.530039	0.208989	0.727669	0.00332646	0.00915343	2.05e-05	0.0351862	0.0483522	0.000756285	3.62e-06	0.00203729	0.00262458	0.00309495	0.245785	5.3e-05	11
AAEL003005	AAEL003005	None	-0.343231	-0.541517	-0.804533	-0.215433	-0.188221	-0.128972	-0.162483	-0.120521	-0.200095	-0.256717	0.287585	-0.257153	0.00947736	5.38e-05	3.18e-07	0.00593979	0.039311	0.0327732	0.00889294	0.259037	0.0167039	0.00214344	0.000835127	0.00267056	11
AAEL002419	AAEL002419	sarcolemmal associated protein-2, putative	-0.268962	-0.245091	-0.381297	-0.315435	-0.322789	-0.18063	-0.118172	-0.098532	-0.138595	-0.177803	0.129637	0.119298	0.00362715	0.00891247	0.000544527	7.26e-06	6.2e-05	0.000397249	0.012246	0.291865	0.0155244	0.00193228	0.032822	0.0471802	11
AAEL000829	AAEL000829	dimethylaniline monooxygenase	0.505378	0.526241	0.907415	0.359616	0.22795	0.281714	0.16639	0.0832108	0.525123	0.574831	0.328233	0.505935	0.000381051	0.000261199	7.59e-08	1.17e-05	0.00636776	1.72e-05	0.00386209	0.300215	0.000311971	7.89e-05	0.0229683	0.000452878	11
AAEL001508	AAEL001508	None	2.12923	1.99404	3.16338	2.60377	0.824164	1.79511	1.84155	1.83001	1.59156	1.50092	0.647515	2.1786	5.76e-09	7.35e-08	2.77e-13	1.36e-13	9.39e-05	6.72e-16	3.94e-16	1.18e-05	0.00908129	0.0138838	0.306778	0.000572658	11
AAEL000933	AAEL000933	None	0.41052	0.532521	0.961228	0.486596	0.386939	-0.203159	0.147361	0.204189	0.893894	0.853061	0.445881	0.548108	0.0048389	0.000307474	2.47e-08	1.13e-07	3.45e-05	0.000342777	0.0056079	0.337595	8.24e-09	2.82e-08	0.00382265	0.000354228	11
AAEL012712	CLIPC13	Clip-Domain Serine Protease family C.	1.28201	0.871911	1.9374	0.334171	0.340107	-0.314917	-0.276929	-0.39705	0.26882	0.904019	0.6512	1.08947	6.99e-06	0.00256549	1.05e-08	0.00496066	0.0160198	4.49e-05	0.000198358	0.0285755	0.34126	0.00138634	0.022327	0.000139305	11
AAEL015458	Tf1	transferrin	3.83796	3.8403	4.97009	5.54667	2.82707	3.30809	3.68228	3.73001	2.14977	2.63157	0.803168	3.33692	5.09e-34	3.24e-33	4.29e-40	6.88e-16	2.26e-09	2.96e-16	3.09e-17	3.87e-07	0.013206	0.00241666	0.35466	0.000120127	11
AAEL001331	AAEL001331	mannose-1-phosphate guanyltransferase	0.279513	0.276082	0.437368	0.744098	-0.184084	0.278315	0.537452	0.0986764	-0.223558	-0.275523	-0.529748	-0.266793	0.00105545	0.00141149	1.6e-05	2.51e-09	0.0436214	0.000788469	1.66e-07	0.359572	0.010009	0.00149347	4.97e-10	0.00173568	11
AAEL004278	AAEL004278	None	1.57148	1.47575	2.40521	2.04012	0.54951	0.970722	0.990376	0.674612	1.74105	1.63869	0.298665	0.967625	2.81e-09	3.64e-08	1.92e-14	6.25e-10	0.0189881	9.15e-11	6.25e-11	0.000586733	1.18e-07	6.21e-07	0.363704	0.00325448	11
AAEL002683	AAEL002683	aldehyde oxidase	1.19632	1.23318	1.63563	0.582994	0.319578	-0.282879	-0.108695	-0.284755	1.03435	0.998578	0.605967	0.622671	2.3e-06	1.53e-06	5.39e-08	1.74e-05	0.0188323	0.0280054	0.375777	0.0270199	6.36e-05	0.000112957	0.0190306	0.0159765	11
AAEL008757	AAEL008757	Carboxylic ester hydrolase [Source:UniProtKB/TrEMBL;Acc:A0A1S4FKP8]	1.30813	1.60636	1.84029	2.41872	1.13255	1.35905	1.15504	1.81763	1.70382	1.63738	-0.705954	1.78691	0.00160624	0.000131631	0.00018696	5.83e-15	5.4e-08	2.01e-08	2.91e-07	8.34e-07	0.0353599	0.0431641	0.384601	0.0278044	11
AAEL003832	DEFC	defensin anti-microbial peptide	3.39141	3.27337	4.52024	4.40159	1.35376	3.85104	4.13668	4.11862	2.99911	2.59623	0.675954	3.06487	5.35e-10	3.34e-09	3.19e-12	1.38e-14	2.99e-05	9.83e-12	2.41e-12	2.78e-07	0.00105848	0.00458145	0.461374	0.000826975	11
AAEL002301	AAEL002301	serine protease	1.8282	1.86464	2.72859	1.79521	0.918138	1.34649	1.08404	1.15103	1.3045	1.26667	-1.11994	-0.277317	3.77e-18	2.28e-18	9.79e-28	6.21e-10	0.000113358	1.81e-10	9.21e-09	0.000404807	0.00163796	0.00223021	0.00701006	0.504482	11
AAEL013887	AAEL013887	None	-0.241219	-0.330981	-0.614337	-0.172325	0.220202	-0.239384	-0.121453	-0.0370161	-0.258027	-0.24945	0.533383	0.156139	0.0389836	0.00519259	9.96e-06	0.00490898	0.00360976	0.000240024	0.0369277	0.512306	1.72e-06	3.79e-06	1.4e-19	0.00652098	11
AAEL009547	AAEL009547	NAD dehydrogenase [Source:UniProtKB/TrEMBL;Acc:A0A1S4FMS9]	0.32726	0.230223	0.550498	0.163902	0.217754	0.0348963	-0.192633	0.349715	0.341792	0.300563	0.14401	0.190533	0.000246235	0.0109504	2.07e-07	0.00118048	0.000569115	0.530659	0.00194831	0.0130531	1.42e-10	2.01e-08	0.00691457	0.000362149	11
AAEL004676	AAEL004676	(s)-2-hydroxy-acid oxidase	0.370609	0.58471	0.942422	0.863637	0.202737	-0.272439	-0.182418	-0.125691	1.72365	1.63396	0.945901	1.11298	0.00156359	8.42e-07	1.25e-11	7.26e-11	0.0196952	0.00236179	0.0312666	0.55314	2.91e-06	9.19e-06	0.0101053	0.00247274	11
AAEL012206	AAEL012206	microtubule-associated protein tau	0.515858	0.46514	0.849436	0.274585	0.189049	-0.193075	-0.287262	0.153514	0.596097	0.421962	0.636566	0.407559	0.00255568	0.0072739	2.86e-05	0.000210263	0.0183202	0.016565	0.000850394	0.566522	0.000452575	0.0129494	0.0002523	0.0189449	11
AAEL004667	AAEL004667	Methyltransf_FA domain-containing protein [Source:UniProtKB/TrEMBL;Acc:A0A1S4F8A2]	1.5831	1.14507	2.25329	2.82221	1.00269	1.8046	1.80054	1.85187	1.24871	1.41886	0.199569	0.847011	0.00298041	0.0340267	0.000372932	1.14e-15	7.69e-07	2.75e-11	2.87e-11	2.53e-05	0.000454488	6.78e-05	0.580093	0.0192099	11
AAEL010139	AAEL010139	serine protease, putative	4.6653	4.93757	6.74804	0.656808	0.316692	2.70565	3.31277	1.905	1.86931	2.00152	0.381042	2.95076	4.7e-09	9.46e-10	9.81e-13	4.87e-08	0.00257657	7.08e-18	9.31e-20	1.61e-05	0.0148578	0.00910434	0.620144	0.000123306	11
AAEL002696	AAEL002696	None	1.8029	2.00059	2.34865	1.01428	0.56821	-0.424391	-0.689903	-0.680399	1.76697	2.79638	-0.42595	3.13732	0.000228731	5.45e-05	5.32e-05	2.24e-05	0.0187417	0.0200629	0.000502837	0.00169617	0.0436555	0.00140945	0.627197	0.000356385	11
AAEL008575	AAEL008575	regulator of chromosome condensation	-0.391084	-0.437131	-0.773586	-0.520879	-0.461966	0.155079	0.317059	-0.210011	-0.497964	-0.471465	-0.467202	-0.519763	0.0208595	0.0108244	0.000122985	3.57e-07	2.44e-05	0.0712778	0.000819612	0.0582637	0.00509417	0.00800716	0.00913523	0.00368629	10
AAEL010906	AAEL010906	None	-0.27632	-0.256023	-0.351577	-0.18708	-0.183904	0.150263	-0.111602	-0.261653	-0.120352	-0.111012	0.328064	0.22401	0.000143492	0.000509579	4.99e-05	6.71e-07	1.21e-05	0.0211482	0.0786855	0.056043	0.0280752	0.0428083	2.38e-08	0.000100351	10
AAEL003951	AAEL003951	None	0.672867	0.465631	0.9107	0.451795	0.766315	0.209539	0.489094	0.313219	0.768149	0.888315	-1.5533	-1.00412	0.00534752	0.0571745	0.0015059	0.000919463	3.23e-05	0.00954849	1.16e-06	0.0801219	0.0367657	0.0157228	2.41e-05	0.00634582	10
AAEL001519	AAEL001519	None	0.366127	0.586277	0.681174	1.36612	0.528436	0.999453	0.471145	0.186447	0.396237	0.578839	-0.747105	-0.530799	0.055615	0.0024567	0.00265697	5.55e-14	4.67e-06	4.62e-06	0.00952034	0.0266335	0.0828699	0.0112721	0.00075246	0.0166348	10
AAEL004295	AAEL004295	Glucose-6-phosphatase [Source:UniProtKB/TrEMBL;Acc:Q17D95]	0.734221	1.03429	1.28844	0.222352	0.204644	-0.575722	-0.160654	0.418635	1.03178	0.873631	1.26789	1.07075	0.000546683	1.5e-06	2.97e-07	0.0255771	0.0841551	2.83e-06	0.0957126	0.0445623	0.000521191	0.003395	0.000768774	0.00313179	10
AAEL011453	CTL14	C-Type Lectin (CTL14)	1.58622	1.04224	2.36827	1.6603	0.705416	1.23146	0.977363	0.773917	1.77512	2.22301	1.32258	1.13321	1.85e-06	0.00200142	1.83e-09	6.08e-09	0.0023991	7.86e-09	3.63e-07	0.000179854	0.00670363	0.000697423	0.0501289	0.0965918	10
AAEL013798	CYP4H33	cytochrome P450	0.749482	0.900003	1.18724	0.609516	0.182018	0.280452	0.591735	-0.226548	1.78068	1.54094	1.0223	1.08924	0.00628659	0.00119666	0.000259658	1.92e-06	0.112111	0.043089	0.000165922	0.10325	5.12e-06	4.87e-05	0.00472421	0.00259467	10
AAEL014207	AAEL014207	sugar transporter	-0.435646	-0.610391	-1.00909	-0.618338	0.124991	-0.122176	-0.0794171	-0.214795	-0.720294	-0.545947	-0.279062	-0.883206	0.00642441	0.000165305	1.17e-07	1.08e-08	0.123643	0.00383372	0.047326	0.0576068	5.12e-10	2.52e-06	0.0276608	1.53e-12	10
AAEL009058	AAEL009058	None	-1.0979	-0.917744	-1.4891	-0.400476	0.173879	0.1479	0.0968826	-0.180283	-0.721239	-0.661227	-0.366721	-0.403283	0.000273686	0.00266946	3.79e-05	7.98e-05	0.0901105	0.0248254	0.128848	0.0258481	6.65e-15	1.09e-12	0.000143249	2.64e-05	10
AAEL007259	AAEL007259	None	1.10652	1.14066	2.0464	-0.151655	-0.272667	-0.163048	-0.0898907	0.187565	0.788291	1.17944	0.418635	0.563343	5.55e-05	4.11e-05	3.49e-10	0.0228457	0.00180075	0.00984954	0.133539	0.0566529	0.000139044	1.2e-08	0.0438775	0.00667925	10
AAEL007482	Med27	Mediator of RNA polymerase II transcription subunit 27 (Mediator complex subunit 27)	-0.315306	-0.364604	-0.481004	-0.0980336	0.14576	0.119399	-0.0786288	-0.187826	-0.162308	-0.234528	-0.44108	-0.485101	0.00164696	0.000330841	5.67e-05	0.0250811	0.00824149	0.012304	0.0862295	0.0144285	0.137365	0.0319881	0.000110879	1.87e-05	10
AAEL007109	AAEL007109	None	1.89146	1.84132	2.48813	0.87733	0.23178	1.09838	0.721198	0.77742	0.763226	1.01067	-1.36934	-0.501282	2.42e-09	9.87e-09	3.41e-11	9.82e-07	0.137975	4.94e-06	0.000703632	0.00268853	0.0256295	0.00317328	6.5e-05	0.144947	10
AAEL007547	AAEL007547	chloride channel protein	0.394803	0.38513	0.618659	0.881955	0.113023	1.26055	1.05362	0.580077	0.329939	0.376914	-0.352151	0.131798	0.00748635	0.0100344	0.000419714	2.36e-11	0.152773	6e-13	2.06e-11	0.000643381	3.18e-05	2.03e-06	8.4e-06	0.0957757	10
AAEL011321	AAEL011321	None	-0.742507	-0.616829	-1.07857	-0.436895	-0.276305	0.315684	0.351599	-0.655098	-0.48666	-0.585623	-0.985141	-1.31711	4.05e-05	0.000763797	5.81e-07	7.94e-07	0.00136551	0.000366489	0.000114053	0.0411475	0.160217	0.0911573	0.00537819	0.00019025	10
AAEL012084	AAEL012084	None	-0.379438	-0.398572	-0.428669	-0.249849	-0.338969	0.0659273	0.0677407	-0.114473	-0.251567	-0.256154	-0.146474	-0.241748	2.57e-08	7.97e-09	1.33e-07	4.37e-07	9.97e-08	0.162921	0.152159	0.0255819	2.49e-08	1.5e-08	0.00305153	7.01e-07	10
AAEL014348	CASPS8	caspase (short)	0.610139	0.327919	0.565859	1.04535	0.146715	0.478504	0.810759	0.179	-0.709392	-0.568043	-1.24717	-1.08231	0.000346264	0.0581288	0.00522969	1.68e-10	0.16328	0.000265628	2.37e-07	0.0432789	0.013509	0.0476445	1.22e-05	0.000149441	10
AAEL010116	AAEL010116	None	0.298843	0.255681	0.434562	0.275319	0.251199	-0.0957251	-0.105757	0.173785	0.369894	0.309375	0.231672	0.130283	0.0015131	0.00740906	0.000103267	1.1e-05	0.000295722	0.0317943	0.0189504	0.183472	5.95e-05	0.000783678	0.011823	0.157264	10
AAEL012372	AAEL012372	None	-0.567684	-0.439807	-0.555638	-0.378623	-0.398919	-0.288375	-0.200815	-0.2885	-0.340152	-0.359856	0.181958	-0.482078	0.00014123	0.00360853	0.00175059	0.000185836	0.00079579	0.000164769	0.00458288	0.156551	0.00701315	0.00434664	0.186682	0.00032966	10
AAEL004332	AAEL004332	None	0.581984	0.452018	0.75437	0.194734	-0.165625	0.277885	0.433401	0.178276	0.225324	0.271414	0.271015	0.169506	0.000487535	0.00755328	0.000139189	5e-05	0.0017707	0.0176873	0.000604947	0.0129062	0.0810293	0.0358885	0.0386349	0.195953	10
AAEL000116	AAEL000116	Anaphase-promoting complex subunit 4 [Source:UniProtKB/TrEMBL;Acc:Q17Q34]	-0.370128	-0.425023	-0.740477	-0.359813	-0.181615	0.189196	0.14131	-0.219028	-0.361103	-0.36706	-0.23386	-0.550572	0.00879813	0.00300093	1.12e-05	1.91e-07	0.00367668	0.000136004	0.00231673	0.201965	0.00256291	0.00217674	0.0634159	1.1e-05	10
AAEL002880	AAEL002880	None	1.26311	1.3032	1.76245	0.496168	0.62854	-0.568495	-0.654353	-0.335361	1.04775	1.02382	-1.32007	-0.590987	8.4e-08	4.86e-08	2.97e-10	0.00163814	0.00123283	3.9e-10	2.72e-11	0.171278	0.0234916	0.0268419	0.00556068	0.219111	10
AAEL010656	LRIM12	leucine-rich immune protein (Short)	1.94177	1.71093	2.03104	0.769688	0.617578	0.500753	0.229654	0.198403	0.46896	0.584176	-1.27831	-0.664648	1.41e-13	1.27e-10	7.13e-11	0.000424968	0.0114212	8.02e-05	0.0374703	0.24227	0.111867	0.0479933	3.04e-05	0.0309354	10
AAEL007778	AAEL007778	leucine-rich transmembrane protein	1.67399	1.48813	2.28111	2.12553	0.719292	1.37205	1.52901	0.72499	0.407467	0.796158	-1.3825	-0.721657	4.98e-09	2.89e-07	1.99e-11	4.9e-07	0.0509665	3.89e-12	4.5e-13	2.37e-05	0.252886	0.0254851	0.000105377	0.0429863	10
AAEL002816	AAEL002816	None	-0.533284	-0.359243	-0.410554	-0.211512	-0.153732	0.0433278	0.0851234	-0.149873	-0.302354	-0.355332	-0.317393	-0.336246	0.00286455	0.0473998	0.0534864	0.000171531	0.011993	0.254566	0.0314269	0.0386554	0.0333652	0.0124004	0.0292237	0.019864	10
AAEL012509	AAEL012509	Carboxylic ester hydrolase [Source:UniProtKB/TrEMBL;Acc:A0A1S4FWG0]	0.97341	0.959215	1.46338	0.77909	0.347525	-0.499608	-0.249688	-0.268066	1.10919	1.03934	0.619112	0.867401	5.05e-08	1.16e-07	5.3e-12	1.69e-06	0.0213585	5.26e-07	0.0020741	0.256466	0.00122532	0.0024513	0.0710999	0.0114473	10
AAEL012273	AAEL012273	None	-0.317386	-0.276139	-0.320266	-0.24653	-0.138744	0.115422	0.0989855	-0.0689024	-0.325814	-0.325832	-0.377991	-0.148343	0.00735936	0.0213943	0.0232108	2.43e-05	0.0189625	0.00819154	0.0207127	0.273851	0.00258465	0.00260811	0.000633279	0.179942	10
AAEL005093	CLIPB46	Clip-Domain Serine Protease family B.	1.97104	2.02366	2.84931	2.88468	1.08186	2.99937	2.73221	2.3894	0.733553	0.852523	-0.745577	0.415521	1.57e-12	7.9e-13	6.32e-18	3.85e-14	5.32e-06	2.76e-15	1.9e-14	3.93e-06	0.0526346	0.0243961	0.0498494	0.274715	10
AAEL013617	AAEL013617	chimerin (rho- GTPase-activating protein)	-0.565986	-0.507716	-0.731208	-0.377814	-0.337265	-0.0604813	0.148222	-0.0985674	-0.39636	-0.345935	-0.29913	-0.409676	1.6e-05	0.000134272	3.25e-06	4.01e-05	0.000998049	0.284187	0.0133775	0.0715938	0.00414537	0.0124297	0.0420224	0.00490974	10
AAEL007291	AAEL007291	replication factor A, 14kD-subunit, putative	-0.73206	-0.729249	-0.934901	-0.313045	-0.0902926	0.638093	0.405343	-0.16628	-0.452744	-0.468419	-0.564985	-0.583861	8.97e-08	1.49e-07	1.06e-08	0.000184065	0.285921	8.69e-11	2.49e-07	0.29008	6.47e-06	3.09e-06	3.71e-08	1.07e-08	10
AAEL005052	AAEL005052	Tubulin beta chain [Source:UniProtKB/TrEMBL;Acc:Q17B46]	0.435783	0.494826	0.747158	0.840052	0.341518	0.0882736	-0.393076	0.298853	0.519424	0.652635	-0.251515	0.506903	0.00121627	0.000288699	3.03e-06	2.86e-08	0.0068543	0.0602648	1.14e-08	0.292264	1.69e-11	2.68e-17	0.000775089	1.24e-11	10
AAEL000024	AAEL000024	dopachrome-conversion enzyme (DCE), putative	1.29227	1.21088	2.06889	0.891785	0.460245	0.255688	0.296432	0.294965	1.11874	1.11861	0.390956	0.747001	2.96e-07	2.13e-06	4.77e-12	6.12e-09	0.000442677	0.000320908	6.14e-05	0.287333	0.00262208	0.00262516	0.302993	0.0491995	10
AAEL011719	AAEL011719	None	-0.293531	-0.362994	-0.392453	-0.669473	0.149798	-0.329295	-0.483296	-0.319415	-0.595918	-0.484055	-0.42098	-0.0929906	0.00628435	0.000857216	0.00214618	4.24e-06	0.254055	8.57e-05	4.58e-07	0.0392694	1.96e-11	5.14e-08	7.27e-06	0.317577	10
AAEL011992	AAEL011992	NADH:ubiquinone dehydrogenase, putative	0.499441	0.528548	0.807678	0.44459	0.154239	-0.113561	-0.168988	0.136783	0.522907	0.382811	0.177937	0.267829	9.86e-05	4.76e-05	1.15e-07	4.2e-07	0.0438623	0.0147793	0.000705063	0.31808	4.49e-05	0.00279647	0.164788	0.0364456	10
AAEL007764	AAEL007764	dipeptidyl-peptidase	0.511314	0.630346	0.757325	0.250832	0.408308	-0.772731	-0.469471	0.309896	0.993137	0.992093	0.155498	0.525102	0.00718588	0.00107326	0.000803957	0.0175525	0.00268369	4.06e-11	2.68e-07	0.25191	2.43e-11	2.55e-11	0.323963	0.000779544	10
AAEL007839	AAEL007839	beta-hexosaminidase	0.53413	0.493925	0.74015	0.314241	0.0732593	0.41938	0.422958	0.419662	-0.802825	-0.777488	-0.576355	-0.747251	0.0488267	0.0722101	0.0215307	4.52e-05	0.325335	0.00506905	0.00476335	0.027743	2.45e-05	4.43e-05	0.00276209	0.000102398	10
AAEL011627	AAEL011627	ribose-5-phosphate isomerase	0.550018	0.457394	0.812014	0.291819	0.0974659	0.445599	0.319162	-0.18947	0.381816	0.274665	0.41341	0.33156	7.18e-05	0.00112321	7.98e-07	0.00166857	0.328458	3.71e-05	0.00129396	0.103513	0.00333404	0.0346308	0.00157345	0.0111116	10
AAEL001424	AAEL001424	mitochondrial inner membrane protease subunit	-0.301697	-0.315695	-0.230946	-0.283433	-0.432566	-0.462395	-0.712929	-0.176108	-0.11694	-0.0869703	0.320199	0.280297	5.91e-05	3.39e-05	0.00982679	0.000794274	8.86e-05	3.11e-08	1.13e-11	0.00950267	0.188904	0.328976	0.000444728	0.00208053	10
AAEL009169	AAEL009169	synaptotagmin, putative	0.36041	0.335525	0.561644	0.11814	0.0940336	0.44074	0.379627	0.246719	0.43412	0.500497	-0.432843	-0.120796	0.01036	0.0185109	0.000772474	0.032297	0.14922	1.9e-06	1.51e-05	0.0265875	0.000522754	6.37e-05	0.000528364	0.333526	10
AAEL010635	AAEL010635	Zinc finger protein [Source:UniProtKB/TrEMBL;Acc:A0A1S4FQY9]	-0.388399	-0.523109	-0.631796	-0.345902	0.0545246	-0.337037	-0.425907	-0.226293	0.179597	0.318816	0.168605	-0.293733	0.0103465	0.000656321	0.000454372	1.28e-07	0.299253	2.44e-05	9.34e-07	0.342706	0.0167475	2.24e-05	0.0467765	0.000359542	10
AAEL001641	AAEL001641	deoxyribonuclease I, putative	1.1731	1.16967	1.62667	0.971108	0.767438	0.184908	0.272078	-0.131879	0.898612	0.915555	-1.2009	-0.419495	1.68e-08	2.83e-08	4.53e-11	6.68e-05	0.00382792	0.047831	0.0054315	0.25719	0.0438043	0.0399892	0.00722895	0.348208	10
AAEL009861	AAEL009861	None	1.29406	0.986863	1.66114	1.14361	0.883458	-0.185865	0.386372	0.280099	1.21963	1.93992	0.327184	0.718733	1.87e-08	2.31e-05	1.23e-09	0.000117732	0.00647948	0.0337078	0.00010732	0.290667	0.000473175	2.71e-08	0.34933	0.0400482	10
AAEL011811	AAEL011811	DNA replication licensing factor MCM3	-0.820127	-0.822865	-1.22538	-0.449793	-0.195312	0.469957	0.248146	-0.398359	-0.74461	-0.662022	-1.733	-1.78962	5.78e-05	6.84e-05	4.41e-07	3.84e-08	0.00498594	4e-05	0.013042	0.00850983	0.292769	0.349597	0.0145313	0.0115624	10
AAEL005819	AAEL005819	l-allo-threonine aldolase	0.428759	0.569597	0.783887	0.608483	0.233801	0.37618	0.277345	-0.12076	0.784645	0.695081	0.261821	0.418613	0.00112407	1.94e-05	5.3e-07	2.31e-09	0.00324915	3.02e-07	2.36e-05	0.351773	2.32e-05	0.000178737	0.154721	0.0229083	10
AAEL008492	AAEL008492	None	0.42599	0.540873	0.736048	0.298809	-0.151361	-0.33277	-0.38197	0.0991021	0.233002	0.24503	0.345957	0.296845	7.41e-05	6.8e-07	7.93e-09	0.00102068	0.12379	4.65e-06	6.14e-07	0.353386	0.0202501	0.0145756	0.000518857	0.00286922	10
AAEL007518	AAEL007518	complexin, putative	0.412861	0.602589	0.571266	0.163315	0.42552	-0.643894	-0.615814	0.130485	0.555425	0.419762	-0.359103	-0.38122	0.015244	0.000473383	0.00471425	0.210747	0.0127814	0.0360787	0.0441302	0.357566	6.4e-09	1.14e-05	0.000247403	0.00010048	10
AAEL011492	AAEL011492	None	0.721353	0.894533	0.934265	0.252772	0.353355	-0.326712	-0.226452	0.416819	0.801778	0.533877	0.235698	0.437467	8.74e-05	1.56e-06	1.85e-05	0.00345374	0.001194	0.000452014	0.00920986	0.0298552	3.44e-05	0.00579264	0.359181	0.0845518	10
AAEL013188	AAEL013188	cle7	-0.260073	-0.138498	-0.22095	-0.165795	-0.0601683	0.243649	0.367523	-0.158434	-0.215021	-0.25025	-0.310458	-0.248959	0.00377217	0.127744	0.0389998	0.00583148	0.367289	0.00229792	3.26e-05	0.038067	0.016478	0.00531239	0.000708344	0.00651713	10
AAEL014931	AAEL014931	sarm1	0.665892	0.468468	1.04692	0.868824	0.222543	0.541641	0.426231	0.300626	0.360287	0.325777	-0.593745	-0.105874	0.0033942	0.0419535	0.000105939	2.83e-09	0.0387066	0.000504808	0.0040794	0.0862375	0.00219424	0.00562709	4.72e-07	0.369419	10
AAEL001394	AAEL001394	None	0.764424	0.769314	1.15386	0.239976	-0.0820876	0.527763	0.541801	0.245849	0.425143	0.561195	-0.581846	-0.128847	1.24e-07	1.51e-07	1.8e-11	0.00673292	0.40464	0.00053166	0.000408741	0.00498404	0.000235444	1.24e-06	4.56e-07	0.26508	10
AAEL006805	CYP9J2	cytochrome P450	0.62927	1.09529	1.5045	0.788059	-0.277656	0.645126	0.63998	0.430608	0.438645	0.587335	-0.179689	-0.379103	0.00443378	1.02e-06	1.02e-08	1.02e-07	0.0258322	1.92e-05	2.13e-05	0.0438871	0.0468373	0.00776166	0.414196	0.0849751	10
AAEL013982	AAEL013982	RNA binding motif protein 4,lark	-0.16539	-0.229834	-0.279494	-0.103266	-0.19926	-0.0354116	-0.156258	-0.152427	-0.278563	-0.341811	0.230514	0.218894	0.0357553	0.00398895	0.00284979	0.18808	0.0447855	0.422206	0.0015607	0.0429185	0.00108829	6.23e-05	0.00715506	0.0107464	10
AAEL010731	AAEL010731	None	0.4243	0.410836	0.619595	0.405043	-0.0862777	0.322073	0.29099	0.21541	0.133692	0.395639	-0.805225	-0.432979	0.0203135	0.0265992	0.00433882	2.31e-06	0.255493	3.37e-05	0.000113344	0.0259405	0.429207	0.0193421	1.85e-06	0.010402	10
AAEL009474	PGRPS1	Peptidoglycan Recognition Protein (Short)	1.18682	1.13532	1.69134	2.56567	1.22615	2.07646	2.20472	2.34652	1.33352	1.02013	0.320396	0.359467	3.53e-06	1.2e-05	2.59e-08	9.37e-15	5.93e-08	2e-13	5.91e-14	1.04e-06	0.00113837	0.0128804	0.433259	0.379333	10
AAEL001082	AAEL001082	None	1.12668	1.16989	1.77616	1.19253	0.329335	0.929513	0.274376	0.612179	0.356108	0.134275	0.80465	0.506002	4.78e-05	3.09e-05	6.85e-08	3.31e-09	0.0285076	1.77e-07	0.0378603	0.286034	0.0381488	0.434333	1.27e-05	0.00517179	10
AAEL007974	AAEL007974	None	-0.336872	-0.401669	-0.600782	-0.411468	-0.143294	-0.0939023	-0.0875475	0.144493	-0.211556	-0.244045	0.356294	0.0633461	0.00024929	1.66e-05	4.65e-08	3.64e-07	0.0412614	0.0309789	0.0428918	0.122277	0.00667322	0.00175838	1.66e-05	0.438403	10
AAEL007280	AAEL007280	None	-0.284216	-0.37263	-0.774409	-0.498944	-0.136012	-0.123712	-0.0633071	-0.153669	-0.599476	-0.447947	0.183393	-0.282252	0.0157236	0.0017865	3.5e-08	1.88e-09	0.0255005	0.0172087	0.200827	0.447972	2.72e-15	3.74e-09	0.0213432	0.000345828	10
AAEL006197	AAEL006197	None	-0.785936	-0.832266	-0.974097	-0.260272	-0.09573	0.169902	0.0853043	-0.237713	-1.20664	-1.00365	-0.685823	-1.06464	0.0119475	0.00868543	0.00929957	0.0250185	0.47279	0.00435155	0.124791	0.0166434	1.54e-08	2.9e-06	0.00522999	9.66e-06	10
AAEL002624	AAEL002624	serine protease	1.48902	1.41451	2.16566	2.69428	0.961867	0.959329	1.20205	0.417887	1.03529	1.20707	-1.06389	-0.291078	7.89e-09	6.29e-08	1.56e-12	4.84e-12	0.00023213	5.49e-11	6.61e-13	0.123978	0.0278108	0.0103312	0.0261555	0.543798	10
AAEL010558	AAEL010558	None	0.774343	0.572512	1.16266	1.06194	0.6555	0.80005	1.04428	0.660257	0.240787	0.566921	-0.789411	-0.111838	0.000233289	0.0072565	3.29e-06	1.79e-07	0.00067045	1.64e-07	1.71e-09	0.0313378	0.195618	0.00231557	2.35e-05	0.548826	10
AAEL014719	AAEL014719	inosine-uridine preferring nucleoside hydrolase	0.298603	0.544397	0.869576	0.398619	0.290719	0.164543	-0.312968	0.158686	0.531481	0.484474	0.498453	0.666401	0.114765	0.00453851	0.000110021	0.000608451	0.0240505	0.0263141	0.000165758	0.558366	0.0253609	0.041309	0.0344383	0.00469155	10
AAEL008025	AAEL008025	None	0.248503	0.373379	0.382714	0.450804	0.200549	-0.138145	-0.525932	0.198284	0.371995	0.354839	0.747092	0.740274	0.000269458	6.57e-08	2.33e-06	6.6e-07	0.0148775	0.566796	0.0375197	0.0871423	0.016529	0.0222459	1.46e-06	1.82e-06	10
AAEL004119	AAEL004119	ribonuclease p/mrp subunit	0.431171	0.605679	0.616077	0.266469	0.0780197	-0.553812	-0.306973	0.168765	0.88587	0.850294	0.535152	0.872434	0.00292513	3.7e-05	0.000345424	0.0256381	0.568495	0.000327288	0.0277699	0.471096	1.55e-10	7.91e-10	0.00010421	2.47e-10	10
AAEL013032	AAEL013032	None	1.98136	1.63303	2.4201	0.180434	0.0862142	0.385096	0.381848	0.494574	0.924746	1.27882	0.231392	0.866791	2.98e-09	1.4e-06	1.03e-09	0.000240235	0.0926867	0.000393859	0.000429204	0.0179955	0.0276753	0.00232752	0.584145	0.0403405	10
AAEL010284	AAEL010284	aliphatic nitrilase, putative	0.387659	0.492862	0.543859	0.294163	-0.23452	-0.163113	-0.371953	-0.093285	1.41967	1.37832	0.168903	0.649126	0.0366642	0.00874607	0.0136114	8.43e-05	0.00418698	0.0138904	3.92e-06	0.595197	8.24e-07	1.63e-06	0.553952	0.0229543	10
AAEL012876	AAEL012876	None	-0.280031	-0.59888	-0.651213	-0.191441	0.380902	0.357869	0.346169	-0.184692	-0.972126	-1.01479	0.693447	-0.533664	0.0795838	0.000217549	0.000614498	0.00856323	0.000142512	3.26e-06	5.21e-06	0.597508	0.000154702	7.86e-05	0.00772519	0.0390167	10
AAEL005600	AAEL005600	None	0.301403	0.240859	0.365193	0.540598	0.172738	0.0268505	0.178396	0.320691	0.387867	0.485838	-0.310134	-0.178141	0.00217795	0.0157294	0.00178454	1.16e-07	0.0425399	0.60428	0.00205964	0.0823105	1.31e-05	5.63e-08	0.000199342	0.0333812	10
AAEL003011	AAEL003011	NADH dehydrogenase, putative	0.333956	0.572293	0.82243	0.276357	0.0455116	-0.262272	-0.272078	0.0628489	0.598716	0.425604	0.367609	0.331572	0.0257032	0.00016112	3.73e-06	0.000766055	0.594562	0.0176784	0.0142914	0.607421	0.000361397	0.0111565	0.0285539	0.0480628	10
AAEL006516	AAEL006516	vacuolar ATP synthase subunit h	0.270462	0.388543	0.577328	0.726899	0.133674	0.0491678	0.453969	0.323994	0.347333	0.310347	0.393543	0.486076	0.0235446	0.0013247	4.73e-05	6.15e-06	0.35936	0.613538	0.000101883	0.00303134	0.0144767	0.0288764	0.00548712	0.000605924	10
AAEL002944	AAEL002944	UDENN domain-containing protein [Source:UniProtKB/TrEMBL;Acc:A0A1S4F395]	-0.382933	-0.478377	-0.65833	-0.107085	0.0939376	0.0999276	0.205904	0.0477873	-0.351854	-0.259076	-0.376552	-0.280044	1.57e-05	1.03e-07	4.64e-10	0.00901883	0.0506506	0.0253721	6.08e-05	0.616366	0.00040875	0.00928215	0.000185473	0.00553456	10
AAEL006136	AAEL006136	serine protease, putative	1.84134	1.76663	2.50434	2.08844	0.920673	0.688833	1.01202	1.08589	1.25004	1.2788	-0.30721	0.179518	1.27e-13	2.29e-12	2.19e-17	3.63e-12	1.85e-05	1.23e-07	1.4e-10	3.09e-05	0.000589857	0.000439811	0.39962	0.622692	10
AAEL013844	AAEL013844	diazepam binding inhibitor, putative	-0.445071	-0.445085	-0.238269	-0.376732	-0.542586	0.0401415	-0.252277	-0.193866	-0.224798	-0.297707	0.0858189	-0.332932	1.25e-06	1.73e-06	0.0290284	0.000176303	2.94e-05	0.628227	0.00540144	0.0358844	0.0330686	0.00479407	0.431393	0.00198352	10
AAEL011621	CTLMA13	C-Type Lectin (CTL) - mannose binding.	1.41077	1.07774	1.48137	2.09933	0.854156	2.23542	2.17185	1.45989	1.2358	1.39638	0.400063	0.311321	5.26e-12	2.06e-07	9.11e-10	1.6e-12	2.72e-05	1.52e-08	2.5e-08	0.000117167	0.0448159	0.0236331	0.534466	0.629247	10
AAEL009669	AAEL009669	None	1.36723	0.965418	1.51301	0.925371	0.51877	-0.426537	0.337803	-0.146582	1.07599	1.8677	-0.557728	1.84023	3.98e-07	0.000411802	2.32e-06	5.2e-06	0.00935297	0.00633942	0.0258718	0.632898	0.0073273	3.31e-06	0.183335	2.08e-05	10
AAEL004282	AAEL004282	protein-(glutamine-N5) methyl transferase, putative	0.207529	0.327723	0.422679	0.258825	0.305169	-0.158579	-0.155434	-0.192979	0.0824366	0.067109	0.49413	0.427673	0.0343512	0.000972047	0.000285006	3.07e-06	5.04e-06	0.013654	0.0153734	0.0198303	0.590751	0.661794	0.00126226	0.00529373	10
AAEL009955	AAEL009955	None	1.69307	1.43828	2.38619	1.33258	0.605252	-0.281394	0.186349	0.383692	1.32324	1.62261	-0.736114	1.13089	2.53e-08	3e-06	3.88e-11	1.41e-06	0.0180316	0.00663123	0.0597158	0.0570839	0.00338516	0.000326434	0.103152	0.0123016	9
AAEL011476	AAEL011476	None	0.641289	1.31966	0.985797	-0.509844	-0.567048	-0.394757	-0.217164	-0.311074	1.14133	0.930536	1.59765	1.28048	0.118434	0.00151913	0.0433727	0.00872421	0.0155957	0.00235658	0.0718979	0.118655	0.000135356	0.00186204	8.95e-08	1.79e-05	9
AAEL013869	AAEL013869	RNA-binding protein	-0.33872	-0.250444	-0.359208	-0.244929	-0.129921	-0.137012	-0.401902	-0.189346	-0.227246	-0.318829	0.16361	0.151735	0.000929584	0.0156886	0.00314166	3.14e-05	0.028764	0.000443277	3.43e-11	0.126717	0.00555874	0.000101377	0.0508577	0.06976	9
AAEL005730	AAEL005730	cop9 signalosome complex subunit	-0.173055	-0.137829	-0.131528	-0.0770062	-0.109761	0.225875	0.0998791	-0.180991	-0.121756	-0.0858187	-0.0844836	-0.161371	0.00209253	0.0156063	0.0495639	0.0634233	0.0334373	0.00181355	0.131114	0.091833	0.00235703	0.0322318	0.0450253	0.00010528	9
AAEL009500	AAEL009500	None	-0.498214	-0.762613	-0.828725	-0.667748	-0.167444	-0.118758	0.0548843	-0.299579	-0.357487	-0.337635	0.204381	0.197435	0.0130522	0.00017786	0.000518255	3.98e-13	0.00158466	0.00275243	0.133414	0.0468454	0.000905387	0.0017429	0.0618481	0.071253	9
AAEL003415	AAEL003415	lamin	-0.235768	-0.259731	-0.388998	-0.186441	-0.287846	0.229511	0.111803	-0.172974	-0.405658	-0.274857	-0.521027	-0.370399	0.00189433	0.000733331	1.64e-05	0.0938288	0.0386515	0.000278193	0.0470887	0.134089	0.00496102	0.0569944	0.000306232	0.0103083	9
AAEL013640	AAEL013640	lung carbonyl reductase	0.902337	0.439956	1.2222	0.247299	0.421937	-0.259538	-0.224806	-0.537172	1.24715	1.18669	0.519563	0.951025	0.000233785	0.0767283	2.72e-05	0.00718915	0.000506162	0.000179537	0.000779313	0.115799	0.000390511	0.000730808	0.138872	0.00679107	9
AAEL005040	AAEL005040	E3 ubiquitin-protein ligase [Source:UniProtKB/TrEMBL;Acc:Q17BB8]	0.331636	0.337242	0.79901	1.01751	0.15903	1.02456	0.957755	0.331812	0.45331	0.63446	-0.498748	-0.579261	0.139995	0.138595	0.00275148	5.37e-14	0.0183423	1.52e-07	4.41e-07	0.128805	0.00331787	4.04e-05	0.00107097	0.000145524	9
AAEL005033	AAEL005033	None	-0.628748	-0.546433	-0.856646	-0.446212	-0.0715677	-0.156517	-0.235811	-0.29359	-0.498274	-0.39612	0.231675	-0.175283	0.000240162	0.00163306	2.65e-05	1.27e-11	0.0683408	0.0224819	0.0012571	0.151745	6.89e-07	8.35e-05	0.0378863	0.105238	9
AAEL012830	AAEL012830	anti-silencing protein	-0.361475	-0.418419	-0.566301	-0.254053	-0.103494	0.176978	0.101522	-0.285751	-0.203366	-0.222331	-0.449682	-0.397531	0.000234641	2.66e-05	1.3e-06	0.000224031	0.144851	0.000417896	0.026334	0.0235334	0.152643	0.117942	0.00174344	0.00554577	9
AAEL002337	AAEL002337	prefoldin, subunit, putative	0.151399	0.188663	0.151344	-0.240958	0.227125	-0.0786544	-0.192953	-0.262529	-0.185637	-0.186896	0.147598	-0.176062	0.0912571	0.0378205	0.156085	0.0039093	0.0203472	0.135972	0.000990994	0.00227066	0.00303441	0.00282971	0.0239315	0.0057533	9
AAEL003944	AAEL003944	None	-0.463534	-0.465557	-0.466316	-0.295159	-0.235932	0.143265	-0.224761	-0.20735	-0.174749	-0.263607	0.37228	0.153591	1.48e-07	1.92e-07	8.98e-06	6.49e-05	0.00345096	0.0304223	0.0014835	0.157718	0.0647465	0.00536188	0.000118892	0.10866	9
AAEL013314	AAEL013314	calicylin binding protein	-0.296905	-0.257839	-0.212793	-0.133749	-0.174432	0.130946	-0.117913	-0.140944	-0.230349	-0.259514	-0.237145	-0.260021	7.88e-05	0.00071702	0.0174997	0.00502707	0.0031771	0.103529	0.14042	0.168845	0.00869443	0.00312861	0.00760502	0.00334539	9
AAEL007681	AAEL007681	NADH-ubiquinone oxidoreductase flavoprotein 1 (ndufv1)	0.571294	0.670957	1.14861	0.673657	0.150135	-0.11533	0.159005	0.141483	0.640005	0.364471	0.359457	0.407156	2.84e-05	1.22e-06	1.4e-12	3.03e-07	0.171556	0.0662629	0.0141677	0.095679	0.000232772	0.0360688	0.0386918	0.0191963	9
AAEL006762	AAEL006762	None	0.451755	0.558941	0.556886	0.332088	0.224718	-0.0530352	0.0579342	0.1818	0.653167	0.531067	0.397896	0.600923	0.00914975	0.00145271	0.00681358	1.37e-08	4.42e-05	0.177115	0.141952	0.161222	0.000312181	0.00346486	0.0272975	0.000826825	9
AAEL009048	AAEL009048	None	-0.293694	-0.257558	-0.333993	-0.0899421	-0.149741	0.0773136	0.1092	0.0631232	-0.244584	-0.268415	-0.186956	-0.33864	0.00990781	0.0256282	0.0137885	0.0729719	0.0184745	0.0701049	0.0134134	0.180429	0.00265803	0.000995229	0.022863	3.95e-05	9
AAEL005191	AAEL005191	cdk10/11	-0.389295	-0.328585	-0.505615	-0.344604	0.214784	-0.103703	-0.215455	-0.303965	-0.327333	-0.242514	0.162312	-0.172737	0.000444376	0.0034382	0.000127845	6.38e-06	0.00513726	0.180779	0.00886881	0.126608	8.11e-05	0.00351808	0.0657249	0.0474057	9
AAEL007392	AAEL007392	mitochondrial import receptor subunit tom20	0.22695	0.397053	0.360372	0.252084	-0.141087	-0.222703	-0.211904	-0.0909104	0.324575	0.281796	0.627866	0.516729	0.000111471	2.51e-11	2.42e-07	0.00754121	0.186604	0.0207744	0.0269681	0.0631262	0.0378515	0.0714337	5.9e-05	0.00094676	9
AAEL003995	AAEL003995	zinc binding dehydrogenase	0.237678	0.291607	0.384177	-0.0769422	0.0793422	0.0743116	-0.378294	-0.214801	-0.304407	-0.243128	0.492588	0.281481	0.00593699	0.000863441	0.00018133	0.0444292	0.0856034	0.214361	1.52e-06	0.123977	0.0115013	0.04372	4.58e-05	0.0195668	9
AAEL001016	AAEL001016	zinc finger protein	-0.39019	-0.322987	-0.619901	-0.226205	-0.174713	-0.190706	-0.253727	-0.136353	0.189639	0.220063	0.501524	0.580095	2.85e-05	0.000629121	2.54e-08	0.000111629	0.00627366	0.000747869	3.22e-05	0.2164	0.234937	0.168166	0.00226776	0.000406331	9
AAEL006835	AAEL006835	transient receptor potential cation channel protein painless	0.611318	0.656592	0.921377	0.800029	0.593114	0.238804	0.449608	0.280411	0.141659	0.160404	-0.82921	-0.651938	3.39e-05	1.11e-05	1.39e-07	7.62e-09	9.42e-06	0.00476161	6.02e-06	0.236071	0.229665	0.174174	1.07e-12	2.37e-08	9
AAEL011366	AAEL011366	None	1.41635	1.87214	1.9894	0.256378	0.355399	-0.423707	-0.189127	0.240361	0.602359	0.65295	-3.3365	-2.67962	5.71e-06	3.21e-09	7.86e-08	0.00187881	0.000642091	4.72e-06	0.0135132	0.0686003	0.240785	0.203517	0.00027707	0.00924102	9
AAEL006059	AAEL006059	None	-0.250917	-0.31451	-0.225721	-0.250358	0.130902	-0.138506	-0.241248	-0.0832329	-0.152721	-0.139681	0.357526	0.346369	0.00194079	0.000129034	0.0194958	0.000886567	0.107596	0.0512884	0.00163115	0.245977	0.00815148	0.0155625	2.6e-08	2.49e-08	9
AAEL007371	AAEL007371	None	1.71111	1.55757	2.42953	1.85743	0.608146	0.78502	0.777127	0.82684	0.809741	1.15717	-0.715992	0.573838	2.38e-10	1.27e-08	3.67e-14	3.79e-10	0.00462044	3.07e-06	3.54e-06	0.000145234	0.0997473	0.0186591	0.147342	0.245022	9
AAEL014830	AAEL014830	cytochrome P450	0.715442	0.779095	1.10979	0.494456	1.17034	-1.30361	-0.887626	-0.802217	2.16293	2.04443	0.899317	1.43247	0.0661693	0.0483222	0.0164508	0.00132701	7.79e-07	7.06e-10	4.87e-07	0.0104872	0.00525179	0.00832445	0.249746	0.0663875	9
AAEL002031	CYP12F7	cytochrome P450	0.170669	0.290421	0.425727	0.968991	-0.295259	0.484801	-0.372633	0.467844	0.500862	0.721612	0.371895	0.707216	0.2523	0.0545344	0.0162376	2.57e-09	0.0156183	0.000579299	0.00537922	0.0138655	0.0363284	0.00254063	0.118394	0.0029821	9
AAEL010759	AAEL010759	DNA repair protein rad9	-0.503822	-0.486659	-0.819562	-0.313731	-0.229048	0.0298031	-0.0608496	-0.139732	-0.250778	-0.298026	0.167415	-0.378245	0.00031757	0.000599908	9.11e-07	2.22e-05	0.00339704	0.26057	0.0277053	0.230014	0.00948416	0.00209995	0.118802	0.000298752	9
AAEL003963	AAEL003963	calpain 4, 6, 7, invertebrate	0.309519	0.312061	0.575978	0.898616	0.397493	0.889367	0.368164	0.148545	0.510831	0.623411	0.380671	0.439163	0.0504622	0.0516386	0.00217823	9.24e-10	0.000617313	1.23e-06	0.0121298	0.262358	0.00124768	8.37e-05	0.0149831	0.00501583	9
AAEL009038	AAEL009038	prolylcarboxypeptidase, putative	0.938255	0.946361	1.46892	0.699358	0.295746	0.393098	0.246642	-0.166236	0.473787	0.592575	-1.42452	-1.20873	4.6e-05	4.98e-05	7.83e-08	8.45e-06	0.0490302	0.000135456	0.00841981	0.264246	0.250038	0.150272	0.000571952	0.00353713	9
AAEL015533	AAEL015533	None	1.367	1.37358	1.82464	0.970665	0.370438	0.828202	0.595678	0.720462	0.908893	0.818375	-1.10626	-0.536584	0.000649181	0.000720372	0.000127387	1.93e-06	0.0467931	2.02e-11	8.85e-09	0.000336406	0.0575214	0.087265	0.0218463	0.266481	9
AAEL009398	AAEL009398	Pep12p, putative	0.147931	0.115124	0.265975	0.11711	-0.199843	0.373411	0.725162	0.276062	-0.239628	-0.190014	-0.39466	-0.152206	0.159772	0.280394	0.0334294	0.129987	0.0401484	6.37e-05	2.76e-09	0.0157084	0.0011512	0.0100726	7.77e-08	0.0384765	9
AAEL011159	AAEL011159	cartilage associated protein	0.906301	0.573852	1.20995	-0.400381	-0.186351	0.37927	0.262057	-0.200879	-0.545066	-0.298759	-0.966407	-0.705033	9.51e-05	0.0148194	1.12e-05	0.000175415	0.091345	1.61e-05	0.000990315	0.101365	0.0485791	0.280106	0.000681729	0.0127892	9
AAEL000055	AAEL000055	None	-0.239662	-0.304091	-0.213394	0.13523	0.1186	0.46967	0.344476	0.0505505	-0.235415	-0.144868	-0.775328	-0.516484	0.00620353	0.00061359	0.0405536	0.0142144	0.0679114	1e-07	1.03e-05	0.28156	0.0466919	0.220959	8.29e-11	1.47e-05	9
AAEL003137	AAEL003137	None	0.347931	0.229952	0.512586	0.393906	0.412581	-0.12729	-0.278746	0.328308	0.666437	0.559714	0.486253	0.50535	0.027587	0.150749	0.0062986	0.00050457	0.0019837	0.0973364	0.00100202	0.287891	5.03e-07	2.41e-05	0.000366576	0.000205376	9
AAEL006507	AAEL006507	None	0.626481	0.691638	1.09676	0.740798	0.431834	0.0946973	0.349223	0.143068	0.849502	0.841213	0.372873	0.566431	2.3e-06	2.62e-07	2.93e-12	3.39e-10	1.66e-05	0.144886	1.34e-05	0.293904	0.000698279	0.000780857	0.133696	0.0226998	9
AAEL008463	AAEL008463	DEAD box ATP-dependent RNA helicase	-0.31104	-0.423893	-0.517706	-0.15456	-0.2353	0.0300467	-0.0368431	-0.143959	-0.249404	-0.223094	0.389758	0.251496	0.00119679	1.34e-05	6.12e-06	3.64e-05	2.42e-06	0.294235	0.201211	0.186273	0.0215165	0.0400251	0.000462921	0.023274	9
AAEL006453	AAEL006453	B-cell lymphoma/leukaemia 11A extra long form, putative	-0.441836	-0.31154	-0.611068	-0.209044	0.0987399	-0.216578	-0.137056	-0.265705	-0.291263	-0.302492	0.351482	-0.526597	0.00394181	0.044824	0.000812324	0.00379341	0.217177	0.00316156	0.0477162	0.295862	0.0533107	0.044874	0.0328485	0.00102547	9
AAEL012040	AAEL012040	None	-0.35854	-0.250823	-0.516725	-0.327501	-0.309886	-0.0541031	-0.176667	-0.274287	-0.471869	-0.42349	0.276214	-0.0955307	0.000594902	0.0177334	3.28e-05	0.000264453	0.00262182	0.30101	0.00223886	0.0599462	2.07e-09	7.67e-08	0.00198173	0.275283	9
AAEL008181	AAEL008181	alpha6-fucosyltransferase, putative	0.448103	0.415665	0.591532	0.602745	0.207664	-0.0821924	0.190532	0.269537	0.274745	0.170147	-0.234663	-0.0768416	1.12e-06	8.31e-06	6.25e-08	1.31e-10	0.0019144	0.109389	0.000833805	0.0746879	0.000260353	0.0238723	0.00158162	0.301755	9
AAEL009212	AAEL009212	lola	-0.478977	-0.500216	-0.846641	-0.31658	0.114102	-0.0425319	-0.133032	-0.152455	-0.347327	-0.196467	0.231172	-0.0905309	4.32e-05	2.5e-05	1.19e-09	1.66e-07	0.0272621	0.0855606	1.17e-05	0.303957	1.8e-05	0.0153121	0.00475878	0.267938	9
AAEL004385	AAEL004385	UGA suppressor tRNA-associated antigenic protein, putative	-0.379593	-0.333016	-0.537363	-0.58348	0.0633475	-0.380338	-0.397571	-0.439192	0.215776	0.178923	0.320705	0.310509	0.0314514	0.0625296	0.0105012	5.54e-10	0.309715	3.31e-05	1.89e-05	0.0581014	0.0153849	0.0447973	0.000845418	0.00106348	9
AAEL013090	AAEL013090	None	-0.44099	-0.436727	-0.916547	-0.262584	-0.108636	-0.0655745	-0.185027	-0.171691	-0.327932	-0.396346	0.38769	-0.461545	0.00293356	0.0036554	2.32e-07	0.000832578	0.194013	0.257878	0.00344636	0.323336	0.034708	0.0107635	0.0171945	0.00386397	9
AAEL000658	AAEL000658	None	1.98017	1.75731	1.61942	0.150224	-0.0452848	0.0804561	-0.132757	0.141384	1.74409	1.26015	1.16709	1.09364	4.46e-05	0.0003517	0.00472629	0.000651253	0.325958	0.10608	0.0109085	0.0279763	0.00248706	0.0294281	0.0412141	0.0584955	9
AAEL014016	AAEL014016	breast cancer metastasis-suppressor	-0.370764	-0.27047	-0.532539	-0.292327	-0.16709	-0.17401	-0.0704728	-0.180474	-0.26704	-0.227019	-0.220354	-0.344027	0.00020244	0.00745545	7.86e-06	3.16e-06	0.00641163	0.0176355	0.31001	0.328228	0.018403	0.0451457	0.0612006	0.00314331	9
AAEL002757	AAEL002757	None	0.320828	0.589001	0.812554	0.313885	0.0851691	0.774959	0.670614	0.32477	-1.48505	-2.48131	-1.78167	-1.59641	0.330835	0.0776796	0.0375019	1.91e-05	0.221306	1.5e-05	8.99e-05	0.0167421	0.00503686	2.7e-06	0.000735985	0.0024932	9
AAEL012086	LRIM1	leucine-rich immune protein (Long)	2.30972	2.24231	3.29958	3.02767	1.37585	1.73133	1.66898	1.4595	0.979773	1.22501	-1.01395	0.563552	8.38e-15	1.03e-13	1.02e-20	3.7e-11	6.38e-05	3.88e-16	8.36e-16	0.000235298	0.0904066	0.0342582	0.0802727	0.330896	9
AAEL014534	AAEL014534	None	-0.239919	-0.32123	-0.388097	-0.115963	-0.146572	0.0945981	-0.0430899	0.0472167	0.108449	0.0996067	0.155719	0.151407	2.39e-05	2.43e-08	9.92e-09	0.0281405	0.0240335	0.0424641	0.337166	0.318089	0.0447725	0.0654221	0.00576028	0.00729302	9
AAEL014899	AAEL014899	short chain type dehydrogenase	0.290668	0.340205	0.365406	0.0857432	-0.0338245	0.0859476	-0.0672144	-0.132449	0.519859	0.592154	0.336066	0.434955	0.000896529	0.000124854	0.000442791	0.00686721	0.339425	0.021494	0.065838	0.165669	0.00207169	0.000453397	0.0449435	0.00943808	9
AAEL000271	AAEL000271	gamma-glutamyl hydrolase	0.359589	0.503591	0.950085	2.37045	-0.644251	0.437696	0.549337	0.894253	0.280943	0.815511	-0.899672	-0.268967	0.0731183	0.0132519	6.73e-05	1e-17	8.12e-07	0.0186331	0.00424607	0.00010189	0.324919	0.00427029	0.00161272	0.345918	9
AAEL000943	AAEL000943	None	0.905461	0.893502	1.19585	-0.208927	-0.163383	-0.231096	-0.369116	0.128895	0.147303	0.154183	0.35995	0.422166	8.82e-06	1.51e-05	6.86e-07	9.37e-05	0.00515023	0.0451731	0.00262238	0.240994	0.346345	0.326832	0.0216956	0.00668478	9
AAEL012255	LRIM13	leucine-rich immune protein (Short)	0.998142	1.34109	1.31209	0.502647	0.129096	-0.648073	-0.681486	-0.288959	1.61669	2.22593	1.31214	1.20958	0.0691268	0.015943	0.0443062	0.000235842	0.351852	0.000412893	0.000244698	0.2216	0.00118384	8.03e-06	0.00944244	0.016586	9
AAEL014246	AAEL014246	glucosyl/glucuronosyl transferases	0.513467	0.648838	1.07606	0.928343	0.224243	0.120005	0.454261	0.413132	0.299691	0.683532	0.703635	0.983806	0.0258086	0.00543835	8.43e-05	4.83e-06	0.224069	0.0412453	3.9e-08	0.320585	0.352438	0.0339251	0.0289907	0.00226465	9
AAEL003910	AAEL003910	adam	0.299159	0.392691	0.395057	0.125249	0.0947	-0.162274	-0.123488	0.310874	0.613314	0.825968	0.956911	0.531519	0.0418966	0.00837631	0.0237502	0.141433	0.355088	0.00284396	0.0180379	0.0834974	0.00622748	0.000230631	3.15e-05	0.0189217	9
AAEL013872	AAEL013872	None	-0.269323	-0.29365	-0.374155	-0.217873	-0.215942	0.0400418	0.109629	-0.205616	-0.140933	-0.154114	0.536127	0.767237	0.00325555	0.00154909	0.000596599	0.00025182	0.00174049	0.352908	0.0164164	0.0435754	0.355023	0.312065	0.000442544	4.86e-07	9
AAEL008178	AAEL008178	DNA replication licensing factor MCM1	-0.463804	-0.50953	-0.834654	-0.303539	-0.165672	0.0782662	-0.0298327	-0.12969	-0.51561	-0.337989	-0.655201	-0.529743	0.0376046	0.0242037	0.00166353	0.000588479	0.0808777	0.0259529	0.372507	0.323103	0.00188939	0.0416911	0.000154139	0.00225106	9
AAEL014014	AAEL014014	ornithine cyclodeaminase	-0.523061	-0.472398	-0.895459	-0.464827	-0.418662	-0.491227	-0.0911796	-0.531066	-0.281486	-0.399082	0.147105	-0.123323	0.00165569	0.0050503	6.26e-06	2.17e-07	1.33e-05	1.63e-06	0.241899	0.0496482	0.0372662	0.00317115	0.292698	0.372912	9
AAEL000033	AAEL000033	None	-0.655675	-0.663726	-0.913166	-0.52605	-0.216417	0.0710168	-0.104833	-0.33902	-0.317234	-0.3239	0.109563	-0.251098	6.49e-08	6.74e-08	2.73e-10	1.9e-07	0.0140887	0.0680793	0.00969824	0.166802	0.0070588	0.00596599	0.37349	0.0399	9
AAEL011465	AAEL011465	None	0.386928	0.263582	0.707753	0.492656	0.205642	-0.215306	-0.18913	-0.0385303	0.474833	0.555615	0.260102	0.43581	0.00868912	0.0777549	5.32e-05	7.98e-07	0.0226968	0.0123534	0.0256179	0.375325	0.0110732	0.0029597	0.16416	0.0197544	9
AAEL009023	AAEL009023	None	-0.368031	-0.426915	-0.463077	-0.249709	-0.0641206	0.116108	-0.206126	-0.25989	-0.383364	-0.196063	0.193091	-0.238494	0.00402157	0.000994515	0.00235101	0.000396356	0.376551	0.0072638	2.88e-05	0.371656	4.62e-05	0.037669	0.0534596	0.0155463	9
AAEL012069	GPXH1	glutathione peroxidase	0.294691	0.327572	0.640412	0.28065	-0.179231	0.369733	0.244552	0.208418	-0.368196	-0.14088	-0.720278	-0.223022	0.0168355	0.00873748	1.23e-05	6.37e-05	0.0149446	0.000108256	0.00508475	0.296572	0.0212425	0.378029	6.32e-06	0.162092	9
AAEL009291	AAEL009291	retinoid-inducible serine carboxypeptidase (serine carboxypeptidase	1.64458	1.43518	2.38716	1.08649	0.257772	-0.305211	0.684733	-0.16836	0.483905	0.736792	-0.902349	-0.278507	2.48e-08	1.58e-06	9.67e-12	0.000191885	0.379536	0.0146152	5.56e-06	0.269542	0.00243802	3.94e-06	1.69e-08	0.0821277	9
AAEL010977	AAEL010977	ATP-dependent transporter	0.484576	0.50917	0.69168	0.329847	0.121648	-0.129342	0.418615	-0.141671	0.603978	0.479459	0.566994	0.434058	3.43e-05	1.74e-05	6.47e-07	0.00372493	0.33015	0.143716	6.63e-05	0.393558	0.00301362	0.018534	0.00535429	0.0330123	9
AAEL010143	AAEL010143	isocitrate dehydrogenase	0.381292	0.437796	0.891328	0.292753	-0.21186	-0.0747006	0.233356	0.257614	0.437598	0.282292	0.500332	0.363225	0.0290542	0.0133844	1.75e-05	0.00098315	0.0324332	0.322293	0.00451338	0.400826	0.00764844	0.0853242	0.00230862	0.0269364	9
AAEL001939	AAEL001939	None	-0.414008	-0.519909	-0.8722	-0.538416	-0.089926	-0.110449	-0.303504	-0.421249	-0.418442	-0.357162	0.307205	-0.270331	0.00367995	0.000319086	2.64e-07	6.98e-06	0.408792	0.332488	0.0124285	0.398962	0.00190635	0.00805371	0.0235478	0.0460283	9
AAEL000804	AAEL000804	None	-0.243182	-0.20086	-0.398089	-0.210209	-0.138957	0.199123	-0.200244	-0.146812	-0.166256	-0.25005	0.0977543	-0.0618441	0.00335534	0.0168271	6.02e-05	0.000348542	0.0293138	0.000839699	0.000796463	0.190458	0.0203358	0.000485431	0.190019	0.414872	9
AAEL012704	SCP-2L3	None	0.81891	0.933368	1.06508	0.361573	0.161368	-0.108288	0.215619	0.179189	0.618243	0.476294	0.354845	0.323094	9.01e-06	5.84e-07	1.09e-06	0.0026914	0.22217	0.284701	0.0399721	0.419017	0.000328647	0.005456	0.0308882	0.0484667	9
AAEL010819	AAEL010819	vacuolar ATP synthase subunit H	0.363211	0.452662	0.396934	0.826319	0.16169	0.0652705	0.404101	0.312949	0.453987	0.447667	0.222453	0.189535	0.0177782	0.00355399	0.0292563	5.51e-12	0.0229876	0.420584	4.35e-05	0.0398337	0.000469571	0.000560495	0.0854552	0.142829	9
AAEL009893	AAEL009893	None	-0.546479	-0.578547	-0.762578	-0.183762	-0.167991	-0.067812	-0.142832	-0.0919826	-0.252046	-0.25353	0.292218	0.157455	4.61e-09	9.21e-10	6.16e-12	0.00853315	0.0409661	0.140441	0.0039354	0.427052	0.00379359	0.00364215	0.000870667	0.0728987	9
AAEL007895	AAEL007895	beta-1,4-galactosyltransferase	0.328461	0.41093	0.508341	-0.294433	-0.0836701	-0.358329	-0.701198	-0.0813119	0.192154	0.108375	0.541551	0.308404	5.43e-05	6.2e-07	1.43e-07	0.00264955	0.430406	0.000361226	3.64e-08	0.145706	0.0401831	0.24781	7.47e-09	0.000993334	9
AAEL001607	AAEL001607	galactose-1-phosphate uridylyltransferase	0.935071	0.728529	1.48149	0.524509	0.247927	-0.518349	-0.549319	-0.396822	0.985939	1.23918	0.192074	0.377495	8.73e-06	0.000629892	2.95e-09	1.43e-10	0.00010086	7.11e-06	3.15e-06	0.278271	6.13e-05	4.68e-07	0.434431	0.124494	9
AAEL013863	AAEL013863	phosphatidylinositol-binding clathrin assembly protein	-0.300607	-0.323885	-0.466391	-0.0800834	-0.223721	0.102258	0.110772	-0.0965626	-0.231535	-0.179203	0.0588322	-0.124135	0.00329588	0.00178104	0.000125835	0.20914	0.00811082	0.00561296	0.00307562	0.435262	2.91e-06	0.000298213	0.243939	0.0140527	9
AAEL010611	AAEL010611	Acyl carrier protein [Source:UniProtKB/TrEMBL;Acc:Q16PC9]	0.367381	0.479264	0.700674	0.109874	-0.212198	0.115222	-0.142225	0.14051	0.423121	0.344739	0.487607	0.343291	0.00340349	0.000162819	2.58e-06	0.0600025	0.00531992	0.0723819	0.0294086	0.438856	0.00372799	0.0181147	0.000824489	0.0185275	9
AAEL013471	AAEL013471	None	-0.728804	-0.673307	-0.776308	-0.387759	-0.397033	-0.217867	-0.114126	-0.155997	-0.361678	-0.374354	0.159984	-0.185767	4.24e-05	0.000189752	0.000247057	2.18e-05	0.000162257	0.001118	0.0624503	0.440294	4.48e-06	2.26e-06	0.0674816	0.030557	9
AAEL007313	AAEL007313	None	-0.399399	-0.462081	-0.543383	-0.45967	-0.0882074	0.0872879	0.0969429	-0.355137	-0.422124	-0.321559	-0.328191	-0.415505	0.00207234	0.000441228	0.000441848	8.71e-05	0.442715	0.122617	0.0883579	0.0419058	4.62e-08	3.22e-05	6.76e-05	2.82e-07	9
AAEL009879	AAEL009879	SAP domain-containing protein [Source:UniProtKB/TrEMBL;Acc:A0A1S4FP17]	-0.312439	-0.338888	-0.503144	-0.400957	-0.19772	0.0791502	0.0496574	-0.301146	-0.213685	-0.304913	-0.0664932	-0.33991	0.000897487	0.000379573	7.08e-06	8.12e-10	0.000197802	0.230953	0.447775	0.0240912	0.00236078	1.5e-05	0.359668	2.36e-06	9
AAEL014250	AAEL014250	insect replication protein a	-0.323199	-0.272056	-0.391866	-0.0933759	0.101316	0.602762	0.412085	0.082544	-0.431207	-0.38544	-0.817282	-0.5479	0.000181458	0.00187369	0.000141846	0.0890264	0.12871	2.18e-06	0.000262511	0.447761	1.09e-05	8.58e-05	1.92e-16	3.76e-08	9
AAEL008643	AAEL008643	RNA lariat debranching enzyme, putative	-0.525041	-0.39016	-0.812234	-0.409052	-0.10114	0.0892655	-0.166236	0.0948203	-0.2696	-0.210719	0.287307	-0.254336	9.06e-05	0.00409065	3.7e-07	4.15e-05	0.294119	0.0515872	0.000906372	0.448093	0.000145719	0.00301172	0.000174887	0.000699492	9
AAEL002610	AAEL002610	serine protease	1.90628	1.75195	2.85444	2.7214	1.07404	1.30967	1.40879	0.399727	1.09666	1.23724	-0.512792	0.341783	1.34e-09	3.83e-08	2.15e-14	1.4e-11	0.000157536	2.26e-09	6e-10	0.341055	0.0145393	0.00583647	0.25505	0.448241	9
AAEL009469	AAEL009469	cell division control protein	2.98426	1.00022	2.89108	-0.120287	-0.125273	-0.0634101	0.24047	-0.114626	0.582199	0.738999	0.854294	0.638717	0.00179979	0.310898	0.00920269	0.0113369	0.0275908	0.453627	0.00844548	0.446147	0.0316232	0.0061934	0.00337734	0.0232473	9
AAEL014768	AAEL014768	glutamate synthase	0.575724	0.614979	1.03682	0.719125	0.342777	-0.0663694	-0.236849	0.308861	0.509797	0.472994	0.212311	0.378099	0.000150077	6.43e-05	9.12e-09	2.66e-06	0.017954	0.453856	0.0124827	0.0261433	0.0125245	0.020516	0.298312	0.0640071	9
AAEL008650	AAEL008650	None	-0.509002	-0.514149	-0.741438	-0.203274	-0.182149	-0.0927019	0.206459	-0.0537095	-0.269717	-0.113524	-0.277988	-0.278243	1.54e-06	1.68e-06	4.62e-09	0.00271573	0.0205921	0.219029	0.0100292	0.45505	0.0311498	0.36453	0.0287008	0.028901	9
AAEL000170	AAEL000170	None	-0.348027	-0.429558	-0.910286	-0.385907	-0.202993	-0.0607847	-0.118263	-0.0882972	-0.334318	-0.302928	0.102375	-0.466378	0.0297755	0.00813997	1.86e-06	1.49e-06	0.00767141	0.0644863	0.00101427	0.458394	0.00433384	0.00984772	0.416871	0.000160211	9
AAEL004361	AAEL004361	alpha-glucosidase	0.862575	0.523798	0.970827	0.261035	0.126356	0.0280023	-0.103644	-0.11345	1.15479	1.10709	0.688002	0.870143	2.13e-06	0.00451591	7e-06	0.00602898	0.235355	0.460154	0.0108675	0.364134	0.000155106	0.000289107	0.0268934	0.00508931	9
AAEL000659	AAEL000659	exosome complex exonuclease rrp43 (ribosomal RNA processing protein 43)	-0.343582	-0.360814	-0.533914	-0.203534	0.0910759	0.148364	-0.171357	-0.229609	0.569994	0.41616	0.400953	0.101419	0.00114522	0.000752279	2.2e-05	0.00354223	0.237179	0.00118815	0.000291819	0.251956	2.63e-05	0.00217502	0.00373108	0.460817	9
AAEL006050	AAEL006050	nuclear RNA export factor 2 (NXF2), putative	-0.371106	-0.415802	-0.609694	-0.234214	-0.230532	0.0900412	0.174153	-0.131506	-0.164728	-0.191072	0.173495	-0.0542071	0.00195854	0.000618803	1.92e-05	8.62e-06	0.000110329	0.0813807	0.00187391	0.19336	0.0252676	0.00956884	0.0209911	0.471499	9
AAEL003423	AAEL003423	NADH dehydrogenase, putative	0.460883	0.536487	0.78081	0.320571	0.120267	-0.0765573	-0.287734	0.113603	0.604141	0.459927	0.427044	0.408805	0.00464195	0.00114535	5.41e-05	0.000123476	0.154518	0.200438	5.82e-05	0.474217	0.000273089	0.00557999	0.0100669	0.0137223	9
AAEL013862	AAEL013862	arginyl-tRNA synthetase	-0.388626	-0.426784	-0.605242	-0.303176	0.0635763	0.0991196	-0.217587	-0.11659	-0.255843	-0.137176	0.264125	-0.107872	0.00074936	0.000259762	1.04e-05	0.000146632	0.424551	0.0233528	2.28e-05	0.4745	7.6e-07	0.00794285	1.59e-05	0.0714891	9
AAEL003766	AAEL003766	None	1.36287	1.23121	1.69836	0.872506	0.77144	-0.319823	-0.318554	-0.0802597	1.18129	1.23716	-0.397324	0.438756	7.83e-07	1.06e-05	2.17e-07	1.17e-05	0.000421246	0.0046208	0.00475835	0.477081	0.000267856	0.000135529	0.230246	0.19056	9
AAEL003817	AAEL003817	kappa b-ras	-0.440453	-0.428239	-0.531435	-0.239844	-0.267537	0.0317811	0.171275	-0.0689458	-0.399053	-0.287816	-0.655221	-0.515681	0.000229911	0.000410396	0.000195625	0.0001962	0.000493422	0.477021	0.000773474	0.355714	0.0135029	0.0749323	6.51e-05	0.00165182	9
AAEL006161	CLIPB31	Clip-Domain Serine Protease family B	1.23037	1.11358	1.80801	0.909662	0.497785	0.325573	0.389438	0.0972104	0.347243	1.17916	-1.16834	0.562937	2.15e-06	2.32e-05	4.36e-09	7.74e-06	0.0131066	0.000979378	0.000159023	0.250064	0.478262	0.0161446	0.0179041	0.254	9
AAEL003723	LYSC11	C-Type Lysozyme (Lys-A).	1.21056	0.98846	1.89182	2.40273	0.139822	3.92873	4.02573	3.11621	0.408547	0.323928	-1.75757	-1.96167	2.95e-06	0.000165794	7.52e-10	5.5e-12	0.469769	9.03e-16	5.42e-16	3.82e-07	0.371826	0.478981	0.000121493	1.79e-05	9
AAEL007653	AAEL007653	allantoinase	1.07624	0.774705	1.35414	-1.35616	0.496766	-1.93654	-1.68864	-0.414342	1.58226	1.51208	0.435866	0.894429	0.00105887	0.0200162	0.000525081	7.08e-09	0.00750008	3.48e-11	4.61e-10	0.0535099	0.0111476	0.015297	0.484457	0.151333	9
AAEL010803	AAEL010803	ncd	-0.68144	-0.64439	-1.26272	-0.395849	-0.176325	0.169322	0.113713	-0.244178	-0.322579	-0.365045	-1.02508	-1.29197	0.000191985	0.000501235	6.75e-09	1.19e-08	0.00231707	0.000594407	0.0133534	0.337994	0.489231	0.433883	0.0289019	0.00578374	9
AAEL007395	AAEL007395	None	0.386494	0.349898	0.522944	0.560795	0.244566	-0.227302	-0.27624	0.162501	0.0658138	0.0767683	0.410885	0.319197	3.61e-06	3.51e-05	1.3e-07	1.12e-12	9.12e-06	0.00560435	0.00116062	0.131668	0.494541	0.425478	2.34e-05	0.00102146	9
AAEL006634	AAEL006634	acetyl-coa acetyltransferase, mitochondrial (acetoacetyl-coa thiolase)	0.306072	0.478715	0.700481	0.131526	-0.0370725	-0.191497	-0.213965	-0.368132	-0.176567	-0.12318	0.132334	0.0848643	0.0638541	0.00422777	0.000356906	0.00750213	0.497881	0.0012703	0.000442989	0.000925571	0.000499323	0.0150859	0.00985714	0.0998117	9
AAEL008045	AAEL008045	hexamerin 2 beta	1.50688	1.5568	2.63703	-0.238868	0.121507	-1.40084	-0.703402	-0.493287	-0.603144	-0.451259	-2.17774	-1.11289	0.000175653	0.000130126	2.77e-08	6.93e-05	0.0476076	5.43e-06	0.006738	0.039122	0.366776	0.499251	0.0019629	0.11115	9
AAEL000291	AAEL000291	V-type proton ATPase 16 kDa proteolipid subunit [Source:UniProtKB/Swiss-Prot;Acc:O16110]	0.270187	0.442818	0.447832	0.101891	0.0828369	0.197329	0.310073	0.0449752	0.298825	0.342386	0.358609	0.309003	0.0376393	0.000772955	0.00373342	0.112703	0.283045	0.0461966	0.00311409	0.509562	0.0447333	0.0214644	0.0159836	0.0378936	9
AAEL006338	AAEL006338	sulfotransferase (sult)	-0.571728	-0.588345	-0.776681	-0.264602	0.0591519	0.0981273	0.0353408	-0.162229	-0.522271	-0.544676	-0.233332	-0.43985	0.0260618	0.0238387	0.0110379	0.00174337	0.512191	0.00957882	0.317832	0.034973	1.65e-05	7.11e-06	0.0770354	0.000731228	9
AAEL012826	AAEL012826	replication factor a 1, rfa1	-0.259529	-0.282939	-0.363521	0.132107	-0.0580777	0.421373	0.440608	0.141066	-0.285262	-0.33473	-0.78558	-0.581199	0.00967589	0.00538117	0.00230838	0.0789318	0.512524	1.69e-06	8.66e-07	0.138462	0.00900371	0.00218034	6.59e-13	1.06e-07	9
AAEL000993	AAEL000993	dally	0.725054	0.655648	0.912106	0.314697	0.177544	-0.216575	0.475794	0.0975275	0.408557	0.530689	0.0838705	0.167601	1.88e-09	8.28e-08	1.98e-10	4.82e-07	0.00258532	0.169595	0.00499357	0.514326	9.22e-07	1.93e-10	0.310928	0.0432833	9
AAEL003803	AAEL003803	None	1.36681	1.84695	2.39092	0.230303	0.0703513	0.68869	0.452713	-0.186144	1.96775	1.33004	0.293321	0.926764	0.00130121	1.77e-05	2.02e-06	0.000322981	0.285151	6.66e-06	0.000853379	0.439947	5.69e-06	0.00217169	0.515208	0.0423089	9
AAEL011162	AAEL011162	Anaphase Promoting Complex, putative	-0.274459	-0.275254	-0.405387	-0.160356	-0.1416	-0.114164	-0.319928	-0.0903566	-0.160989	-0.20988	0.144554	-0.0584283	0.00167993	0.00188027	9.91e-05	0.000500066	0.00692264	0.0461061	5.86e-06	0.0463872	0.0653977	0.0164802	0.114802	0.521687	9
AAEL013550	AAEL013550	None	-0.382544	-0.466308	-0.673542	-0.187359	-0.378371	-0.164296	-0.0734796	-0.0505273	-0.326941	-0.237186	0.272909	-0.115719	0.0134365	0.00294853	0.000255059	0.0225091	0.000639653	0.0167985	0.259514	0.529209	0.000250929	0.00799634	0.00335462	0.209455	9
AAEL008471	AAEL008471	None	0.189714	0.256353	0.353829	0.830525	0.466939	0.949367	0.411509	0.673037	0.477924	0.590185	0.140969	0.217259	0.0906352	0.0240377	0.0079043	4.95e-12	1.01e-06	9.41e-08	0.0027437	0.00820239	0.0333691	0.00861056	0.531034	0.334225	9
AAEL001580	AAEL001580	otefin, putative	-0.647999	-0.767509	-0.970727	-0.319086	-0.130122	0.407789	0.369028	-0.0827953	-0.422331	-0.461768	-1.38158	-0.952461	1.72e-06	2.28e-08	1.81e-09	1.79e-06	0.0340207	2.43e-05	8.25e-05	0.532767	0.103568	0.0751245	1.27e-07	0.000267934	9
AAEL014382	CTLMA14	C-Type Lectin (CTL) - mannose binding.	1.99333	1.98851	2.88552	2.54388	0.623328	2.34902	2.49305	1.178	0.874105	1.33704	-1.08887	0.414697	4.32e-14	1.04e-13	2.6e-20	3.61e-12	0.00503994	6.16e-11	1.96e-11	7.08e-05	0.187672	0.0439123	0.101992	0.533411	9
AAEL014296	AAEL014296	major sperm protein	-0.508744	-0.545524	-0.713078	-0.14432	-0.250568	-0.188049	0.0333985	-0.0479125	-0.293929	-0.267559	0.409954	0.326456	2.18e-07	4.15e-08	1.01e-09	0.0100873	0.000702546	0.000655347	0.488476	0.534181	0.0394951	0.06093	0.00411458	0.0223018	9
AAEL008136	AAEL008136	Heme oxygenase [Source:UniProtKB/TrEMBL;Acc:Q16ZP2]	0.271607	0.34229	0.594162	0.248847	-0.253724	0.39881	0.216204	0.0897415	0.20103	0.185297	0.398859	0.528052	0.118654	0.05224	0.00399568	0.00390328	0.0130848	6.44e-05	0.0140988	0.535059	0.0199115	0.0320906	5.53e-06	8.87e-10	9
AAEL010742	AAEL010742	Elongation factor G, mitochondrial Precursor (EF-Gmt)(Elongation factor G 1, mitochondrial)(mEF-G 1)(Elongation factor G1)	0.863207	0.846786	1.3141	0.588136	-0.056019	0.22904	0.184888	0.213072	0.82216	0.649949	0.428319	0.701971	1.04e-07	2.61e-07	9.17e-12	1.85e-07	0.536879	0.000240681	0.00187009	0.0787579	0.00026957	0.00398449	0.0568329	0.00181586	9
AAEL003684	AAEL003684	ku P80 DNA helicase	-0.312609	-0.373259	-0.602691	-0.12656	0.145098	0.474441	0.276866	0.078143	-0.173536	-0.0744296	-0.825184	-0.493217	0.0154987	0.00434974	8.83e-05	0.0277062	0.037821	4.89e-07	0.000480102	0.393068	0.150124	0.537159	9.99e-12	4.8e-05	9
AAEL013990	AAEL013990	hexamerin 2 beta	1.87671	1.80057	2.71681	1.02211	0.784642	0.132864	0.321088	-0.165768	1.27643	1.50807	0.249362	1.03842	1.1e-08	6.25e-08	3.17e-12	2.08e-09	2.07e-06	0.0727875	0.000156363	0.22909	0.00152448	0.000180874	0.539849	0.0108706	9
AAEL007784	AAEL007784	None	1.78644	1.66895	2.0748	1.36303	0.79784	0.272195	0.192896	-0.383803	0.564196	1.08969	-0.803414	-0.259482	7.4e-07	5.01e-06	1.29e-06	2.38e-07	0.00127796	0.00036096	0.00684109	0.0254456	0.176712	0.00910129	0.0595491	0.542041	9
AAEL005423	AAEL005423	None	0.389357	0.262513	0.524932	0.215025	0.174113	-0.156724	0.101406	0.130982	0.433161	0.311586	-0.218193	0.0515732	5.56e-08	0.000303718	6.95e-10	0.00349991	0.0396702	0.0614428	0.2155	0.0452207	1.88e-07	0.000175139	0.0101281	0.544234	9
AAEL003518	AAEL003518	calcium-transporting ATPase 2 (ATPase 2)	0.989641	0.877567	1.26298	0.384289	0.144715	-0.426673	0.112045	0.0989029	0.326122	0.336702	-0.203761	-0.236536	1.26e-05	0.00013283	2.73e-06	0.000149885	0.160236	0.000236044	0.261833	0.546785	0.000134984	8.17e-05	0.0176591	0.00600675	9
AAEL014058	AAEL014058	copper homeostasis protein	0.39909	0.412454	0.474628	-0.146759	-0.106946	-0.0474152	0.192233	0.0613737	0.349334	0.269121	0.367022	0.455196	0.0240504	0.0213845	0.0239019	0.0313452	0.182041	0.487438	0.00904118	0.547812	0.000848458	0.0111657	0.000445298	1.18e-05	9
AAEL012389	AAEL012389	None	-0.426817	-0.636916	-0.745702	-0.274811	-0.209445	-0.0389836	0.163952	-0.164001	-0.37608	-0.34352	0.324055	-0.139435	4.38e-06	1.56e-11	2.5e-11	0.000285216	0.0121772	0.54867	0.0177952	0.0846798	0.000645938	0.00184177	0.00577267	0.223357	9
AAEL009839	Cbp80	Nuclear cap-binding protein subunit 1 (80 kDa nuclear cap-binding protein)(NCBP 80 kDa subunit)(CBP80)	-0.314127	-0.353035	-0.498594	-0.166454	-0.22574	0.112174	0.223585	-0.110245	-0.171504	-0.278775	0.0387878	-0.0766575	0.000317087	6.53e-05	1.57e-06	2.54e-05	7.28e-06	0.0193815	4.94e-05	0.458648	0.00688986	1.14e-05	0.54964	0.236073	9
AAEL010330	AAEL010330	Succinate dehydrogenase [ubiquinone] iron-sulfur subunit, mitochondrial [Source:UniProtKB/TrEMBL;Acc:Q16TA7]	0.454696	0.569902	0.981492	0.55174	0.0943463	-0.0992138	-0.471399	0.281078	0.670511	0.333027	0.236503	0.3384	0.00180267	0.000113171	1.43e-08	5.1e-06	0.38653	0.561336	0.0103901	0.0459803	2.57e-05	0.0365772	0.13777	0.033685	9
AAEL002526	AAEL002526	MICOS complex subunit MIC10 [Source:UniProtKB/TrEMBL;Acc:Q17I05]	0.44018	0.518474	0.587968	0.487227	0.115888	-0.197922	-0.358085	0.1395	0.663542	0.467891	0.462846	0.295486	0.00208789	0.00034698	0.00054001	1.91e-07	0.133907	0.00265173	3.64e-06	0.56343	3.39e-05	0.00344686	0.00378441	0.0643514	9
AAEL003697	SRPN17	Serine Protease Inhibitor (serpin) homologue - unlikely to be inhibitory.	1.59721	1.57738	2.14734	1.67186	0.937706	0.313851	0.854464	0.297106	1.01267	0.972736	-0.162752	0.45947	8.31e-13	3.07e-12	5.54e-16	1.02e-12	2.87e-07	0.00105642	7.63e-10	0.187105	0.000347227	0.000591995	0.568915	0.107804	9
AAEL003483	AAEL003483	None	1.31602	1.5296	1.95234	2.26125	0.395144	0.419655	1.16212	0.112597	0.455203	0.908239	-0.778856	-0.64394	2.93e-07	4.05e-09	1.51e-10	1.39e-10	0.0836983	1e-05	1.84e-13	0.571441	0.0936437	0.00082411	0.0043364	0.0184464	9
AAEL000900	AAEL000900	None	-0.632968	-0.475589	-1.01614	-0.368667	-0.155441	0.0752081	-0.0254956	-0.294462	-0.485079	-0.605862	-0.509443	-0.988263	0.00100234	0.0146888	9.43e-06	1.14e-06	0.024625	0.107647	0.575376	0.223009	0.00246601	0.0001605	0.00257887	3.82e-09	9
AAEL006438	AAEL006438	dolichyl glycosyltransferase	0.245656	0.300892	0.342764	0.420378	0.309252	-0.240196	-0.225491	0.18567	0.0674537	0.203959	0.261972	0.250851	0.012122	0.00242504	0.00322516	1.71e-06	0.00058704	0.0108508	0.0158997	0.113363	0.577327	0.0921413	0.0289043	0.0369476	9
AAEL005518	AAEL005518	None	0.989441	0.94817	1.33767	0.174839	0.206839	-0.142775	-0.0499365	-0.154563	1.44893	1.11739	-0.177169	0.222637	2.41e-07	1.04e-06	4.01e-09	0.000287846	0.000404165	0.00682608	0.307725	0.0142017	4.3e-06	0.000387234	0.580208	0.490404	9
AAEL002849	AAEL002849	zinc finger protein, putative	-0.273265	-0.465291	-0.651508	-0.472782	-0.562401	-0.0293887	-0.11304	-0.143732	-0.401716	-0.29227	0.469609	-0.236988	0.126238	0.010267	0.00225979	7.72e-07	1.15e-06	0.581815	0.0428161	0.294189	0.000162355	0.00620602	0.000171318	0.0467723	9
AAEL006721	AAEL006721	2-oxoglutarate dehydrogenase	0.682603	0.695709	1.12651	0.394992	0.0525729	-0.156461	-0.201799	-0.0730051	0.730658	0.475649	0.53361	0.590357	0.000102849	9.37e-05	6.87e-08	1.66e-06	0.461584	0.0654026	0.0203194	0.583761	8.2e-07	0.0013283	0.000318215	6.82e-05	9
AAEL000394	AAEL000394	U2 small nuclear ribonucleoprotein, putative	-0.246398	-0.266519	-0.279874	-0.0273779	-0.10886	-0.140307	-0.131243	-0.204771	-0.257916	-0.218277	0.116652	-0.0394309	0.00690887	0.0039516	0.0100485	0.430978	0.0173997	0.0278314	0.0383443	0.0100734	0.000384695	0.00270125	0.114564	0.590921	9
AAEL008741	AAEL008741	importin (ran-binding protein)	-0.263792	-0.448278	-0.456805	-0.144562	-0.149609	0.171913	0.0903827	-0.0562241	-0.263922	-0.177652	0.0523781	0.0476936	0.00502726	2.57e-06	4.47e-05	0.00499723	0.0146526	0.000219618	0.0299458	0.355546	0.00329746	0.0480891	0.561205	0.597327	9
AAEL004843	AAEL004843	actin	-0.436711	-0.416644	-0.543408	-0.164048	0.125057	-0.030708	-0.179396	-0.0445723	-0.462373	-0.430303	-0.445732	-0.4342	0.00113334	0.00218158	0.000673215	0.0143025	0.109021	0.598836	0.00501131	0.583571	5.17e-06	2.26e-05	4.3e-05	5.41e-05	9
AAEL005496	AAEL005496	Zinc/iron transporter [Source:UniProtKB/TrEMBL;Acc:A0A1S4FAQ0]	0.826513	1.08178	1.1272	1.48115	0.511951	0.0515862	-0.229103	0.237017	0.818969	0.969968	-0.922276	1.00309	2.51e-06	1.18e-09	6.26e-08	8.53e-13	0.000113545	0.599496	0.0272025	0.131217	0.0515778	0.0212062	0.0306706	0.0197668	9
AAEL002120	AAEL002120	zinc finger protein	-0.370762	-0.477787	-0.910312	-0.295115	-0.0583232	0.0795575	-0.0758354	-0.142782	-0.361906	-0.378487	0.161411	-0.335203	0.0299395	0.00579867	8.26e-06	0.00383766	0.599813	0.0293393	0.0369083	0.29652	0.000614498	0.000343393	0.160277	0.00272522	9
AAEL014275	AAEL014275	molybdopterin cofactor sulfurase (mosc)	0.378576	0.542291	0.66791	0.329512	-0.0599754	0.345573	0.038602	-0.0754679	0.356274	0.363191	0.320787	0.37417	0.00151178	7.29e-06	2.46e-06	6.29e-06	0.36502	9.98e-05	0.601889	0.324687	0.0121452	0.0105652	0.0235551	0.00826014	9
AAEL007945	AAEL007945	Eukaryotic translation initiation factor 3 subunit H (eIF3h)	0.440674	0.516112	0.666377	0.684462	0.0464662	-0.124977	-0.191609	0.294031	0.464108	0.367492	0.321033	0.347033	4.26e-06	1.07e-07	4.85e-09	1.54e-08	0.602711	0.0833058	0.0108887	0.124155	0.00314311	0.019361	0.0409709	0.0271644	9
AAEL010326	AAEL010326	Phosphotriesterase-related protein (EC 3.1.-.-)(Parathion hydrolase-related protein)	0.719928	0.585826	0.697524	0.258749	-0.194611	0.0626554	-0.11014	0.415931	1.82104	1.60056	0.945299	0.202227	0.000721239	0.00662419	0.00582455	0.00143831	0.0333096	0.227396	0.0400131	0.0767905	4.28e-06	5.23e-05	0.0156934	0.605229	9
AAEL013163	AAEL013163	None	0.0849338	0.546362	0.631146	1.12621	0.159684	0.62013	0.168178	0.365695	-0.096659	0.2067	-0.55897	-0.298826	0.605661	0.00104128	0.00123386	2.37e-13	0.0444547	8.85e-09	0.0238552	0.0221708	0.458656	0.113517	1.18e-05	0.0191966	9
AAEL013150	AAEL013150	Methionine aminopeptidase [Source:UniProtKB/TrEMBL;Acc:Q16K07]	-0.25372	-0.286162	-0.292259	-0.130652	-0.113869	-0.0471523	-0.308761	-0.0257673	-0.207691	-0.277105	0.240162	-0.111079	4.5e-05	5.72e-06	8.41e-05	0.00277873	0.0241652	0.160159	2.99e-09	0.611611	0.00986876	0.000595544	0.00527417	0.191314	9
AAEL011309	AAEL011309	orotidine-5'-phosphate decarboxylase, putative	0.353221	0.385807	0.409061	0.48443	-0.0796859	0.239082	0.189817	-0.101079	0.280753	0.352514	0.468233	0.449721	0.0011689	0.000466345	0.00155554	9.61e-05	0.513382	0.00981874	0.035192	0.6121	0.069351	0.0225857	0.00244519	0.00361275	9
AAEL005790	AAEL005790	malic enzyme	1.19495	1.19142	1.84376	0.982772	0.459272	-1.03439	-0.104203	0.23239	0.898017	1.20925	-0.655494	0.313508	9.47e-07	1.41e-06	1.93e-10	6.92e-07	0.0113566	4.38e-05	0.614015	0.307439	0.00583159	0.000205018	0.0442184	0.335974	9
AAEL010142	AAEL010142	SBF2 domain-containing protein [Source:UniProtKB/TrEMBL;Acc:A0A1S4FPU2]	0.510046	0.715101	0.814828	0.0443901	-0.0659392	-0.389464	-0.0392076	0.147574	0.968239	0.857307	1.03912	1.22227	0.0177346	0.00102404	0.00139469	0.315153	0.226106	4.44e-05	0.614649	0.0243681	1.95e-06	2.54e-05	5.95e-07	3.72e-09	9
AAEL008674	AAEL008674	None	0.22127	0.363573	0.666108	0.587746	-0.377099	0.304039	0.448458	0.163913	-0.0401916	-0.043014	-0.263901	0.040589	0.0459335	0.00120701	4.18e-07	6.64e-08	0.000241117	0.00490364	0.000135415	0.0363998	0.616364	0.590911	0.000775931	0.605062	9
AAEL003728	AAEL003728	None	0.541835	0.421728	0.553775	0.951757	0.100425	1.00288	0.97406	0.322996	-0.146308	0.107881	-0.903084	-0.666498	0.00208175	0.0181657	0.00808932	2.12e-11	0.231968	6.43e-06	9.57e-06	0.00230153	0.49948	0.618951	2.56e-05	0.00193558	9
AAEL001922	AAEL001922	None	-0.843472	-0.922558	-1.2394	-0.407697	-0.156869	0.78277	1.00627	-0.192227	-0.293995	-0.338872	-1.43304	-1.70865	3.3e-07	3.6e-08	3.01e-10	3.65e-07	0.0258638	0.000241424	1.18e-05	0.297911	0.624771	0.572918	0.0184137	0.00471714	9
AAEL014228	ppk306	pickpocket 306	1.5671	1.03329	0.796596	-0.66418	1.41041	-0.0369452	-0.303341	-0.303582	1.16772	0.690566	1.06523	0.919229	0.00199048	0.0442908	0.186052	6.09e-06	2.06e-09	0.625644	0.000519195	0.225936	8.16e-05	0.0198003	0.000373077	0.00210223	9
AAEL007329	AAEL007329	None	-0.320279	-0.467175	-0.682392	-0.477028	-0.237289	0.022295	0.130496	-0.220408	-0.31554	-0.200654	0.0680297	-0.281775	0.000988813	2.13e-06	3.63e-09	6.34e-06	0.0204742	0.628079	0.00879087	0.484763	4.31e-05	0.0094368	0.388325	0.000365111	9
AAEL001840	AAEL001840	zinc carboxypeptidase	0.215765	0.479591	0.720877	-0.259726	-0.154478	-0.149081	-0.201759	-0.110044	1.04619	0.991958	1.2711	0.795453	0.195225	0.00448131	0.000267708	0.000537597	0.0568115	0.00776565	0.000658722	0.631257	0.00138368	0.00240663	9.58e-05	0.014617	9
AAEL009911	AAEL009911	rotamase	0.467415	0.362789	0.371581	0.0483899	-0.0787336	-0.131806	-0.287191	-0.232452	-0.246783	-0.372214	-0.0319985	-0.141726	1.3e-05	0.000843044	0.00355428	0.280331	0.156433	0.00948425	3.14e-06	0.043079	0.000130508	8.12e-09	0.633194	0.0320856	9
AAEL001257	AAEL001257	sugar transporter	-0.324365	-0.667007	-0.742937	-0.609245	-0.233006	-0.119038	-0.183817	-0.117712	-0.534594	-0.423302	0.606524	0.0792752	0.0478133	6.03e-05	0.000143347	1.15e-07	0.0175369	0.0624333	0.00614143	0.0972591	0.00124799	0.0106806	0.000284553	0.635796	9
AAEL005341	hk	Protein hook [Source:UniProtKB/Swiss-Prot;Acc:Q17AF4]	-0.300015	-0.328203	-0.285598	-0.106267	-0.133597	0.102356	0.16565	-0.0704868	-0.432319	-0.528806	-0.117301	-0.0364532	0.00645229	0.00328345	0.0293135	0.0101836	0.00863657	0.0292998	0.00104916	0.295336	1.51e-08	4.8e-12	0.130017	0.638013	9
AAEL011939	AAEL011939	None	-0.334129	-0.441169	-0.557982	0.231669	-0.0820235	0.212142	0.204715	0.0574857	-0.516351	-0.469136	-0.275305	-0.218057	0.0822046	0.0236857	0.0151379	0.00885482	0.408075	0.00293796	0.00387691	0.64016	7.13e-07	6.58e-06	0.0119865	0.0412505	9
AAEL005521	AAEL005521	prolylcarboxypeptidase	0.841832	0.693372	1.22772	0.549825	0.103981	0.47059	0.639634	0.297113	0.0918409	0.378591	-0.567588	-0.0756329	1.81e-05	0.000492109	1.41e-07	0.000125843	0.464355	1.45e-05	1.6e-07	0.0113238	0.569745	0.019161	0.000458938	0.640754	9
AAEL003417	AAEL003417	mitochondrial ATPase inhibitor, putative	0.618058	0.712842	0.877275	0.687188	0.120415	0.378028	0.234846	0.062425	0.615416	0.427307	0.244396	0.279192	8.16e-05	7.31e-06	2.51e-06	1.45e-06	0.330462	4.25e-05	0.00451958	0.642233	2.32e-06	0.00103179	0.0598334	0.0310096	9
AAEL013243	AAEL013243	None	0.451587	0.494127	0.831922	0.144209	0.235997	-0.0254407	-0.0398168	-0.106221	0.288884	0.427646	0.334671	0.434887	0.000131265	3.63e-05	2.63e-09	0.0473631	0.0107244	0.647432	0.475677	0.361742	0.00139216	2.4e-06	0.000307245	1.94e-06	9
AAEL010684	AAEL010684	Trehalose 6-phosphate phosphatase [Source:UniProtKB/TrEMBL;Acc:A0A1S4FR40]	0.734917	0.642594	1.27717	0.763596	0.155432	0.593774	0.485634	-0.167304	0.366697	0.687724	0.0797786	0.494104	1.85e-07	6.86e-06	2.29e-14	1.47e-06	0.260903	5.58e-10	1.99e-08	0.509823	0.0373127	9.41e-05	0.65103	0.0050853	9
AAEL007808	CYP4D39	cytochrome P450	0.970873	0.887956	1.64337	0.505235	0.451898	-0.350104	-0.434622	-0.0694364	0.769752	0.752398	0.274698	0.171656	2.1e-05	0.000123205	1.26e-09	1.99e-07	1.35e-05	0.000305994	2.5e-05	0.651577	0.00317408	0.00393252	0.306786	0.523092	9
AAEL000760	CLIPB30	Clip-Domain Serine Protease family B.	1.56346	1.541	2.23039	0.650289	0.434855	0.0758337	-0.0432825	-0.111917	1.0305	0.954228	1.14067	1.4374	3.31e-09	8.69e-09	1.09e-12	5.39e-06	0.00277473	0.441726	0.659136	0.562398	0.0118441	0.0197386	0.00609661	0.000548164	9
AAEL002900	AAEL002900	None	0.412663	0.439353	0.66651	0.78069	0.17624	0.656956	0.76344	0.398838	-0.147339	-0.0610576	-0.538352	-0.381462	0.00298379	0.0018084	5.4e-05	1.78e-08	0.0977536	3.41e-09	2.19e-10	0.0411813	0.287716	0.659667	0.000101448	0.00592113	9
AAEL002779	AAEL002779	Ribokinase [Source:UniProtKB/TrEMBL;Acc:Q17H56]	0.33455	0.466979	0.747893	0.719763	0.0419886	0.365503	0.466993	0.381211	0.152024	0.137988	-0.467316	-0.433839	0.000295903	6.09e-07	8.48e-12	2.81e-08	0.666795	2.11e-05	6.65e-07	0.00329815	0.127071	0.165852	6.78e-07	3.99e-06	9
AAEL008658	LRIM16	leucine-rich immune protein (TM)	0.787093	0.947383	1.92847	1.60612	0.36665	1.3734	1.10103	0.125581	0.503564	0.48225	-2.10559	-1.29946	0.0121402	0.00288545	2.22e-07	3.09e-10	0.0350155	1.76e-08	6.4e-07	0.666788	0.214023	0.234048	2.04e-07	0.00134413	9
AAEL000101	AAEL000101	AMP dependent coa ligase	0.467032	0.718654	0.910665	-0.0316862	-0.0678206	-1.05584	-1.17738	-0.211581	1.93199	1.90515	0.739771	0.7578	0.00108141	6.86e-07	7.91e-08	0.672345	0.462108	2.38e-05	5.58e-06	0.165959	2.97e-08	4.43e-08	0.032634	0.0286132	9
AAEL013077	AAEL013077	None	0.741651	0.799175	0.824286	0.290749	0.353391	0.111012	-0.181901	0.593652	0.744308	0.743741	0.43151	0.474396	3.97e-05	1.24e-05	0.000120416	0.129914	0.132672	0.11843	0.014232	0.0534575	5.22e-09	4.84e-09	0.000947388	0.000259485	8
AAEL003756	AAEL003756	None	-0.525438	-0.462012	-0.789097	-0.339788	-0.185265	0.153388	0.181757	-0.285928	-0.33096	-0.258386	-0.335283	-0.504463	0.000241814	0.00144613	3.74e-06	0.00287918	0.142994	0.0586544	0.0273783	0.159979	0.0366447	0.102964	0.0440071	0.00210791	8
AAEL002105	AAEL002105	None	-0.478392	-0.493311	-0.819688	-0.357508	0.320641	-0.0707709	-0.0650554	-0.219817	-0.392921	-0.286807	0.425061	-0.567334	0.00759731	0.00662599	0.000133809	0.00516899	0.0317837	0.0925005	0.120161	0.170512	0.0393828	0.132282	0.0435104	0.00495006	8
AAEL004451	AAEL004451	organic cation transporter	0.426906	0.379579	0.69685	0.123015	-0.148971	-0.27432	-0.191233	-0.227232	1.03697	0.493794	0.231918	0.402484	0.00621228	0.0163671	0.000168157	0.0692632	0.07217	6.71e-06	0.00048647	0.143652	6.65e-09	0.00552809	0.1906	0.0232531	8
AAEL013492	PPO5	prophenoloxidase	1.31839	0.923336	1.43385	0.523743	0.160765	0.702213	0.922194	-0.212447	0.742622	0.623082	-0.315535	0.398623	2.19e-05	0.00336197	0.000101318	6.14e-07	0.0783801	9.6e-06	1.7e-07	0.177477	0.00208054	0.00995863	0.199188	0.106286	8
AAEL008742	AAEL008742	None	-0.324605	-0.183812	-0.250027	-0.293396	0.178044	-0.122209	-0.150442	-0.189497	-0.361096	-0.31688	0.439605	0.474703	0.00249166	0.090922	0.0502182	0.000346965	0.0432869	0.0702021	0.0286016	0.201029	0.0123601	0.028122	0.00226547	0.000970616	8
AAEL009892	AAEL009892	None	0.439591	0.405423	0.630928	0.134545	0.0957504	-0.179927	-0.16728	0.403469	0.557074	0.617424	-0.923865	-0.797953	0.0474081	0.0712636	0.0164539	0.0411716	0.217806	0.00942014	0.0147889	0.0556787	0.0690899	0.0450542	0.00260095	0.0098048	8
AAEL015606	AAEL015606	None	1.86225	1.53048	2.81944	0.181874	0.211208	0.166535	0.279937	0.364175	0.588256	0.939521	-1.6672	-2.63355	0.000415716	0.00421137	6.26e-06	0.00519374	0.00745448	0.0507728	0.00216019	0.130734	0.229405	0.0549812	0.00074226	1.17e-07	8
AAEL008211	AAEL008211	mitochondrial carrier protein	0.595148	0.793	0.599523	0.464416	0.2644	0.050753	0.045459	0.301149	0.469068	0.533048	0.34518	0.254509	5.16e-06	1.98e-09	0.000110842	3.88e-09	0.000122229	0.19258	0.241384	0.010552	0.0299731	0.0135838	0.0977565	0.222656	8
AAEL013876	AAEL013876	mitochondrial NADH:ubiquinone oxidoreductase B14.7 subunit, putative	0.39854	0.440889	0.970874	0.568223	0.298439	-0.262618	-0.0710016	0.250133	0.755203	0.557696	0.236072	0.295548	0.0306212	0.0182577	9.29e-06	1.77e-07	0.00261547	5.95e-05	0.194319	0.144448	0.000201801	0.00603804	0.245182	0.145512	8
AAEL007807	CYP4D38	cytochrome P450	1.26016	1.1359	1.8667	0.675157	0.25393	-0.126743	-0.142961	-0.474507	1.20119	1.25985	0.551816	0.334873	5.15e-07	7.97e-06	3.73e-10	1.4e-07	0.0206645	0.218297	0.166919	0.00721996	2.36e-05	9.11e-06	0.0608887	0.254735	8
AAEL010691	AAEL010691	ribonucleoside-diphosphate reductase small chain	-0.415298	-0.454362	-0.768202	0.0809276	0.251789	0.178627	0.334677	-0.183845	-0.415618	-0.465886	-0.653877	-0.742954	0.0217086	0.0131993	0.000353881	0.254365	0.00776241	0.00678995	1.26e-05	0.108341	0.19149	0.143151	0.0400145	0.019617	8
AAEL002813	AAEL002813	coupling factor, putative	0.508988	0.589984	0.861241	0.462996	0.239386	-0.220927	-0.120536	0.204443	0.728537	0.355125	0.360963	0.435578	0.000363409	4.53e-05	3.82e-07	6.91e-06	0.0172273	0.0454316	0.259574	0.142202	0.000941457	0.106828	0.101518	0.0478991	8
AAEL012822	AAEL012822	Misexpression suppressor of KSR, putative	-0.49639	-0.412701	-0.62189	-0.0933919	-0.237264	0.236992	0.0617932	-0.218924	-0.381827	-0.431012	0.726531	0.296848	0.00384118	0.0176888	0.00233622	0.181364	0.0098026	1.34e-05	0.160331	0.268785	0.0199025	0.0085858	1.8e-05	0.0754047	8
AAEL004802	AAEL004802	None	-0.091192	-0.179055	-0.209677	0.255714	0.100429	0.291839	0.421745	0.16969	-0.0788434	-0.107896	-0.449283	-0.412275	0.201307	0.0133275	0.0135924	4.58e-05	0.10593	8.29e-06	2.93e-08	0.029769	0.280316	0.139623	1.17e-09	2.31e-08	8
AAEL001392	AAEL001392	None	2.41147	2.47481	3.84975	2.22935	0.328864	2.22599	2.90497	1.89956	2.19359	1.85683	-1.26815	5.11116	1.49e-07	1.02e-07	1.39e-12	2.24e-10	0.150608	2.42e-06	3.73e-08	0.00306261	0.0613639	0.113157	0.283816	1.49e-05	8
AAEL008587	AAEL008587	glutamate receptor, ionotropic, N-methyl d-aspartate	0.242675	0.429305	0.519547	0.359897	0.401069	-0.209421	-0.396798	0.431952	0.757847	0.531067	-1.05368	-1.08656	0.26429	0.0512635	0.0442198	0.00825469	0.0146811	0.284087	0.0493586	0.129566	3.83e-05	0.003877	7.1e-08	2.63e-08	8
AAEL004317	AAEL004317	None	0.390884	0.14675	0.504365	0.376345	0.12507	1.29094	0.819992	0.193106	0.181093	0.466481	-1.11184	-0.826827	0.00196125	0.25137	0.000773085	0.00041972	0.258589	9.37e-09	1.07e-05	0.0752843	0.289874	0.00640716	7.99e-11	1.34e-06	8
AAEL006436	AAEL006436	phosphorylase b kinase beta, kpbb	0.412805	0.445785	0.899877	0.585207	0.284462	0.111216	0.384526	0.255246	0.233963	0.158245	0.155198	0.262226	0.00587367	0.00332633	4.27e-07	9.25e-09	0.000977572	0.0459484	2.55e-07	0.290689	0.0588909	0.201307	0.209158	0.0340504	8
AAEL014936	AAEL014936	sarcosine dehydrogenase	0.968401	1.2795	1.87445	1.29874	0.544914	0.341828	0.272663	-0.63433	1.25434	1.19824	-1.11096	-0.847237	0.000424056	4.18e-06	7.32e-09	3.78e-11	0.000153536	0.00850872	0.0309834	0.0207131	0.0758019	0.0898088	0.138358	0.293981	8
AAEL012515	AAEL012515	Tumor suppressor protein, putative [Source:UniProtKB/TrEMBL;Acc:A0A1S4FWC1]	-0.365581	-0.257744	-0.242781	0.147867	-0.0703976	0.0606155	0.163997	0.213828	-0.188734	-0.194822	-0.268089	-0.165777	0.00385417	0.044344	0.106409	0.00211921	0.181297	0.301173	0.00901405	0.0592853	0.0168732	0.0137797	0.000804432	0.0382386	8
AAEL009359	AAEL009359	None	1.33839	1.27206	2.1614	0.932127	0.159991	0.242289	0.439698	-0.267204	0.453476	0.552915	-2.25481	-1.05473	4.33e-07	2.13e-06	5.12e-12	5.12e-07	0.304664	0.00359118	5.97e-06	0.200134	0.251287	0.16186	1.73e-07	0.0136994	8
AAEL003971	AAEL003971	CHK domain-containing protein [Source:UniProtKB/TrEMBL;Acc:A0A1S4F696]	-0.285467	-0.568044	-0.736824	-0.695546	-0.292552	0.0458924	0.0672138	-0.207102	1.5234	1.07603	0.936618	0.5412	0.276135	0.0325173	0.0181204	2.96e-08	0.00552461	0.262171	0.106045	0.309702	3.26e-12	8.53e-07	2.07e-05	0.0136649	8
AAEL006004	AAEL006004	ANK_REP_REGION domain-containing protein [Source:UniProtKB/TrEMBL;Acc:A0A1S4FC93]	1.04054	0.665927	1.19161	0.262388	0.132148	-0.17769	-0.0669316	0.100878	1.19054	0.994056	0.417907	0.719125	4.84e-05	0.0102862	8.97e-05	1.62e-05	0.028244	0.00380344	0.235829	0.313103	0.00095683	0.00582287	0.254707	0.0523154	8
AAEL009645	AAEL009645	None	0.43104	0.600331	0.706638	1.07815	0.541569	0.472891	0.518299	0.277749	0.157057	0.140258	-0.132055	0.16151	0.00137047	1.08e-05	1e-05	1.84e-11	1.2e-05	0.000118578	4e-05	0.0418659	0.234125	0.287859	0.316329	0.220368	8
AAEL013921	AAEL013921	None	-0.698575	-0.630069	-0.927521	-0.480679	-0.188872	0.143307	0.206233	-0.22127	-0.649432	-0.457167	0.145902	-0.202476	1.64e-07	3.15e-06	5.8e-09	4.57e-06	0.054367	0.0464131	0.0060522	0.323799	1.15e-07	0.000191121	0.264084	0.11349	8
AAEL012578	AAEL012578	Phosphoserine aminotransferase [Source:UniProtKB/TrEMBL;Acc:Q1HRL1]	1.66247	1.60887	1.62783	0.839072	-0.141143	0.0791469	0.0889359	-0.461575	1.25193	1.32367	0.766982	0.547088	1.38e-06	4e-06	6.91e-05	7.39e-08	0.25184	0.32826	0.273339	0.00689619	5.26e-05	1.9e-05	0.0132066	0.0770457	8
AAEL005977	AAEL005977	chondroitin 4-sulfotransferase	0.437687	0.71344	1.14642	0.264247	0.0964989	-0.341876	-0.0739353	0.246522	0.671263	0.551355	-1.0812	-0.923969	0.00465143	5.23e-06	4.07e-10	3.13e-05	0.119278	0.000145222	0.332229	0.153362	0.0207151	0.0573039	0.000186285	0.00141795	8
AAEL003726	AAEL003726	ANK_REP_REGION domain-containing protein [Source:UniProtKB/TrEMBL;Acc:A0A1S4F5J5]	0.74137	0.696163	1.12577	0.569999	0.193179	0.514106	0.144597	0.343183	0.176132	0.264129	-0.662878	-0.383269	0.00406676	0.00780877	0.000204841	7.17e-07	0.0565153	5.29e-06	0.107391	0.0185853	0.334901	0.144668	9.18e-05	0.0243013	8
AAEL012632	AAEL012632	None	0.385256	0.406159	0.620189	0.800596	0.325759	0.0775196	0.386847	0.103346	0.299803	0.385641	-0.133843	-0.0802945	0.000244851	0.000135709	6.68e-07	1.6e-12	2.73e-05	0.222731	2.68e-06	0.164942	0.000374817	4.71e-06	0.113331	0.342457	8
AAEL009201	AAEL009201	None	0.555608	0.633069	0.905092	0.283224	0.195269	-0.14685	-0.102827	0.055057	0.697439	0.565009	0.229446	0.311956	0.000665993	0.000129781	3.07e-06	5.26e-05	0.00846233	0.0363872	0.132917	0.345749	5.95e-05	0.00114265	0.186544	0.0724694	8
AAEL002877	AAEL002877	kinesin-like protein KIF17	-0.399115	-0.559642	-0.382473	0.32228	0.259274	-0.130098	-0.152821	0.12972	1.62918	1.51557	1.09765	0.67098	0.243311	0.106593	0.347227	0.000429675	0.011318	0.0274608	0.0110671	0.109016	4.38e-12	1.03e-10	1.27e-05	0.00705579	8
AAEL005866	AAEL005866	succinate dehydrogenase assembly factor 2, mitochondrial precursor (SDH assembly factor 2)	2.17746	1.846	2.30953	0.400324	0.207955	-0.15742	0.184402	0.0900753	2.07178	1.9672	2.06773	2.45989	5.16e-05	0.000709418	0.000281978	0.000111663	0.0522662	0.125962	0.0758353	0.348144	1.98e-05	5.23e-05	4.11e-05	1e-06	8
AAEL012392	AAEL012392	None	-0.521601	-0.651223	-0.894526	-0.546784	-0.36016	-0.0416457	-0.101485	-0.209861	-0.247658	-0.371502	-0.271991	-0.603702	0.00207787	0.000150488	9.86e-06	5.77e-09	3.17e-05	0.349246	0.0293491	0.0519203	0.106785	0.0155638	0.104659	0.000316509	8
AAEL002435	AAEL002435	None	-0.318607	-0.325124	-0.582446	-0.157617	-0.241397	-0.0321299	0.0568481	-0.122452	-0.427774	-0.360215	0.193241	-0.0911985	0.000422389	0.000384497	5.91e-08	0.00390541	0.000613042	0.333658	0.0942504	0.292673	1.06e-05	0.000209262	0.0477388	0.349818	8
AAEL012545	AAEL012545	Proliferating cell nuclear antigen [Source:UniProtKB/TrEMBL;Acc:Q4PKD7]	-0.785348	-0.68877	-1.02033	-0.537228	-0.167875	0.725516	0.814057	-0.469256	-0.529334	-0.519513	-1.41555	-1.58649	7.5e-10	9.95e-08	1.77e-11	2.88e-07	0.0602755	2.36e-07	3.58e-08	0.0592692	0.344434	0.353461	0.0115805	0.00464583	8
AAEL001382	AAEL001382	small nuclear ribonucleoprotein sm d1	-0.507143	-0.42531	-0.638564	-0.239114	-0.168715	0.0838014	-0.0812065	-0.221532	-0.280685	-0.344535	-0.135026	-0.296514	5.08e-06	0.000159712	1.41e-06	0.00346258	0.0688738	0.338754	0.353615	0.0218044	0.00392423	0.000399017	0.179851	0.0028179	8
AAEL001479	AAEL001479	protoheme ix farnesyltransferase	0.304931	0.380186	0.477604	0.477255	-0.0673645	0.157242	-0.205755	0.120884	0.340742	0.293327	0.483545	0.48283	0.000866253	4.16e-05	1.13e-05	1.41e-07	0.354403	0.0760326	0.0233967	0.084374	0.035565	0.0703945	0.00284338	0.00288737	8
AAEL011006	AAEL011006	guanylate kinase	0.26638	0.242397	0.367287	0.274046	0.0675822	0.436831	-0.390949	0.445435	-0.185859	-0.208838	0.702193	0.596851	0.0148995	0.0287865	0.00472225	0.000169484	0.355806	1.86e-05	7.36e-05	0.0701106	0.250578	0.196719	1.43e-05	0.000226521	8
AAEL004440	AAEL004440	tubulin-specific chaperone e	0.282339	0.279762	0.53608	0.635639	0.512147	-0.140218	-0.109461	0.275566	0.861268	0.875397	0.16103	0.382732	0.00888491	0.0105128	2.89e-05	5.19e-08	1.58e-05	0.0651355	0.143874	0.357205	6.66e-08	4.01e-08	0.310444	0.015907	8
AAEL008133	AAEL008133	GTP-binding protein hflx	0.244914	0.312688	0.530019	-0.34357	0.435785	-0.28437	-0.213579	0.136063	0.194352	0.0949279	0.32239	0.376801	0.0533607	0.0149166	0.000431253	0.000416112	0.000295546	0.00392539	0.0242332	0.0989377	0.0601138	0.358299	0.00188386	0.000294197	8
AAEL009302	AAEL009302	Protein CLP1 homolog	0.151194	0.148934	0.285815	0.156398	-0.0737741	0.221132	0.323019	0.0895397	-0.490831	-0.448706	-0.677326	-0.398826	0.121141	0.132018	0.013691	0.00289607	0.202099	2.74e-06	6.23e-09	0.359699	1.95e-05	9.52e-05	3.66e-09	0.000515495	8
AAEL012503	Pym	Partner of Y14 and mago (Protein wibg homolog)	-0.284583	-0.259295	-0.33677	-0.0749928	-0.209285	-0.120104	-0.0745052	-0.151204	-0.213423	-0.173025	0.300768	0.472886	2.69e-07	3.76e-06	3.28e-07	0.360793	0.0464502	0.0305756	0.165686	0.0439004	0.122006	0.210177	0.0292377	0.000609235	8
AAEL004488	AAEL004488	None	0.203659	0.223703	0.260311	0.377633	0.507591	-0.452264	-0.154208	0.231391	0.447635	0.540029	-0.230267	-0.256754	0.17627	0.142703	0.145988	0.000707688	0.000291778	3.5e-07	0.0229844	0.364506	0.000281635	1.26e-05	0.0465724	0.0276139	8
AAEL004863	AAEL004863	None	0.436543	0.380214	0.91203	1.7058	-0.0803538	1.90689	2.14349	1.26574	0.770932	0.602009	-0.891893	-0.697953	0.0124791	0.0317714	1.11e-05	2.67e-15	0.366954	1.81e-14	1.6e-15	0.000562706	0.0770254	0.16742	0.0439749	0.114682	8
AAEL004307	AAEL004307	n-myc downstream regulated	0.307298	0.226209	0.422931	0.718745	0.109474	0.236261	0.317046	0.140669	0.146447	0.158659	0.227675	0.351346	0.000442687	0.0107079	4.71e-05	5.67e-13	0.0404841	0.0234045	0.00351295	0.200446	0.37439	0.335891	0.166884	0.0329245	8
AAEL006982	AAEL006982	lipase	0.222823	0.324871	0.41578	0.928717	0.274125	0.311815	0.534135	0.377559	-0.0869082	0.152318	-0.391275	-0.264152	0.130575	0.0295613	0.0175363	6.59e-10	0.0114475	0.000165805	9.86e-08	0.125674	0.375228	0.12626	1.18e-05	0.00311438	8
AAEL006080	AAEL006080	DNA repair protein rad51	-0.42091	-0.554268	-0.717854	-0.752792	-0.322822	0.435508	0.291837	-0.321589	-0.192236	-0.224592	-0.37795	-0.477982	0.008482	0.000628931	0.000165153	6e-14	1.26e-06	5.09e-07	0.000112264	0.094939	0.377076	0.302076	0.0882106	0.030514	8
AAEL010398	AAEL010398	None	1.00614	1.24684	1.25837	0.196349	0.114074	0.0390091	0.139409	-0.067456	0.254209	1.10395	-0.938907	-0.569703	0.00452143	0.000509718	0.00271899	2.38e-05	0.0157367	0.378691	0.00403443	0.119366	0.322442	2e-05	0.00391821	0.0725573	8
AAEL005175	AAEL005175	lipin	-0.116017	-0.151018	-0.24902	-0.124265	0.587269	0.186071	-0.169414	0.0986659	-0.136692	-0.196024	0.116198	0.0501723	0.242167	0.133009	0.0347285	0.0054242	3.31e-10	0.011487	0.0198913	0.0784206	0.0153191	0.000509295	0.0420067	0.380791	8
AAEL007970	AAEL007970	None	-0.41246	-0.415095	-0.706385	-0.379561	-0.0736835	0.0719867	-0.151592	-0.18788	-0.657725	-0.444382	0.302796	0.186343	0.000922339	0.00100544	2.14e-06	4.57e-06	0.322974	0.0765596	0.000746475	0.384396	1.15e-07	0.000340646	0.020828	0.15015	8
AAEL011561	AAEL011561	None	-0.335779	-0.328618	-0.400916	-0.111609	0.53603	-0.288422	-0.358431	-0.0955844	-0.0750761	-0.0846996	0.391614	0.394771	0.00758084	0.00992542	0.00742593	0.053205	1.81e-07	0.0023815	0.000316016	0.255305	0.390075	0.334044	1.82e-05	1.54e-05	8
AAEL010246	AAEL010246	None	-0.196253	-0.204742	-0.300361	-0.483026	-0.193362	-0.288423	-0.291582	-0.202093	-0.559166	-0.463602	0.0839371	0.0645514	0.0322158	0.0275199	0.00600461	1.15e-05	0.0670545	0.022448	0.0211736	0.125721	1.44e-14	1.75e-10	0.277912	0.391645	8
AAEL001998	AAEL001998	None	0.484479	0.623858	0.703736	1.27468	-0.204022	0.576635	0.446727	0.427059	1.46716	1.39426	0.289039	0.269703	0.00112475	3.48e-05	6.82e-05	7.99e-11	0.100007	1.63e-06	5.05e-05	0.0617571	3.37e-06	1.01e-05	0.359603	0.392643	8
AAEL013245	CLIPB28	Clip-Domain Serine Protease family B.	2.09166	2.00853	3.26378	2.72562	1.15201	1.24333	1.09225	1.95787	1.23187	1.02412	-0.626882	-0.796344	6.55e-09	3.83e-08	2.34e-14	2.47e-16	1.73e-08	3.96e-15	5.7e-14	4.23e-05	0.0890824	0.157485	0.399125	0.27867	8
AAEL014142	AAEL014142	phosphatidylinositol synthase	0.356367	0.492966	0.666251	0.296097	-0.124926	-0.295208	-0.13449	0.14316	0.60145	0.312127	0.661416	0.475518	0.00809352	0.000299618	3.07e-05	2.27e-05	0.0679333	0.00329395	0.147373	0.401194	0.000887409	0.0842076	0.000234107	0.00815476	8
AAEL000182	AAEL000182	None	0.724656	0.688241	1.01483	0.344418	0.0886891	-0.257533	-0.206947	0.218312	0.853293	0.652501	0.502801	0.429158	6.71e-05	0.000186693	2.6e-06	0.000737875	0.406026	0.119782	0.206826	0.28758	8.05e-06	0.000639902	0.00853215	0.0246745	8
AAEL010797	Med21	Mediator of RNA polymerase II transcription subunit 21 (Med21)	-0.231411	-0.283217	-0.282728	-0.346273	-0.237555	-0.0767605	-0.141039	-0.168791	-0.239825	-0.235565	-0.0822845	-0.158387	0.029534	0.00861801	0.0256804	4.18e-07	0.000433854	0.170081	0.0161319	0.200895	0.0124865	0.0141283	0.407285	0.108727	8
AAEL005635	AAEL005635	nucleoporin	-0.445949	-0.519645	-0.757158	-0.211726	-0.0806707	0.240874	-0.168041	-0.147873	-0.427062	-0.527466	0.160746	-0.0795231	7.39e-07	1.26e-08	1.7e-12	0.000198055	0.166266	0.000319725	0.00703079	0.375964	7.23e-06	3.04e-08	0.0955281	0.408365	8
AAEL008276	AAEL008276	None	0.419713	0.406704	0.574527	0.259752	0.186346	-0.151562	-0.210064	0.0988046	0.0925068	0.115491	0.131396	-0.231316	0.00538307	0.00779288	0.0013302	0.00154307	0.0428043	0.00690916	0.00043969	0.412704	0.192923	0.10463	0.0960716	0.00260004	8
AAEL006056	AAEL006056	nuclear protein localization	-0.318984	-0.303288	-0.399142	-0.170688	-0.0755217	0.0810193	0.118639	-0.144766	-0.171577	-0.257979	-0.0607839	-0.0462799	0.000601185	0.00128566	0.000307813	0.000143919	0.101114	0.143442	0.0369067	0.0228773	0.00193071	3.27e-06	0.284318	0.41457	8
AAEL012510	IKK2	IMD pathway signalling I-Kappa-B Kinase 2 (IKK2 IKK-gamma).	0.0638599	0.105994	0.104399	0.11187	-0.188913	0.12181	0.370939	0.195096	-0.207746	-0.221902	-0.467632	-0.349479	0.415917	0.182679	0.263426	0.00520315	0.000354394	0.0209764	1.47e-07	0.0667703	0.0316494	0.0218619	1.38e-06	0.000313225	8
AAEL000572	AAEL000572	AMP dependent ligase [Source:UniProtKB/TrEMBL;Acc:A0A1S4EW84]	-0.322879	-0.418049	-0.460901	-0.189918	0.280098	-0.209224	-0.0696587	-0.0720208	0.317134	0.365733	0.829631	0.14396	0.0013958	4.47e-05	0.000126779	0.00539895	0.00128268	0.00521356	0.313014	0.418524	0.062839	0.0318955	1.71e-06	0.403582	8
AAEL001328	AAEL001328	None	1.01909	1.0799	1.43086	1.12024	0.605563	-0.112391	0.227419	0.494861	0.596085	0.963404	-1.0098	-0.347185	4.1e-07	1.18e-07	2.14e-09	6.81e-09	0.000301305	0.420416	0.110834	0.0268968	0.135607	0.015883	0.0123301	0.390102	8
AAEL013205	AAEL013205	rad25/xp-b DNA repair helicase	-0.260119	-0.161694	-0.402426	0.164392	0.120207	0.0816509	0.151481	0.0472449	-0.128024	-0.280166	-0.172499	-0.0562501	0.00448429	0.0812376	0.000219981	0.000773108	0.02708	0.0213377	0.000140238	0.420756	0.0549521	2.67e-05	0.0106129	0.406127	8
AAEL010220	AAEL010220	None	0.495903	0.59028	0.863037	0.595389	0.112464	1.12266	0.72668	0.278707	1.35235	1.10644	0.24471	0.197249	0.00053448	4.71e-05	3.64e-07	5.29e-09	0.131549	3.96e-07	0.000138335	0.116646	1.07e-07	1.23e-05	0.321246	0.423168	8
AAEL005020	AAEL005020	None	-0.560643	-0.674858	-0.819546	-0.441802	-0.200701	0.0527764	-0.0307946	-0.135295	-0.387078	-0.347228	-0.153151	-0.450511	0.000142797	6.28e-06	3e-06	1.59e-07	0.00705839	0.179053	0.426688	0.329109	0.0181586	0.0341074	0.36226	0.00694809	8
AAEL001963	AAEL001963	protein serine/threonine kinase, putative	0.175328	0.272173	0.510828	0.301177	0.189022	-0.559559	-0.28258	0.231632	0.503333	0.565515	0.355518	0.589213	0.32886	0.134652	0.0166049	0.0200745	0.208067	1.77e-05	0.0115499	0.438101	0.00230868	0.000624052	0.0355707	0.000471271	8
AAEL004146	CRY1	cryptochrome 1	0.543867	0.817311	0.988529	-0.087543	-0.0767535	-0.364389	-0.0626479	0.142367	0.642599	0.534843	0.318495	0.490358	0.0001867	2.98e-08	1.07e-08	0.087123	0.211738	0.000143165	0.438404	0.216464	7.77e-07	3.96e-05	0.0143847	0.000167043	8
AAEL006677	AAEL006677	phospholipase a-2-activating protein	-0.384936	-0.357795	-0.462801	-0.281536	-0.0682836	0.149246	0.0933612	-0.105904	-0.129919	-0.210802	0.0494715	0.0564787	1.94e-09	3.69e-08	1.44e-09	8.14e-05	0.331359	0.0300511	0.160898	0.0380779	0.0395427	0.000846398	0.440475	0.3795	8
AAEL001416	AAEL001416	None	-0.191514	-0.392496	-0.463613	-0.304033	-0.230674	0.102244	0.375192	-0.110833	-0.201134	-0.16548	-0.0926979	-0.114063	0.0365325	2.36e-05	2.1e-05	3.16e-06	0.000677137	0.117486	5.15e-06	0.442409	0.00237579	0.0124359	0.171752	0.092826	8
AAEL009399	AAEL009399	None	-0.0869125	-0.239598	-0.530381	-0.413528	-0.128667	0.167417	-0.069666	-0.168449	-0.355004	-0.444332	-0.27532	-0.503988	0.442442	0.036838	8.77e-05	8.64e-08	0.0437685	0.00258896	0.171396	0.123758	0.00976489	0.00123042	0.0599232	0.000488179	8
AAEL005053	AAEL005053	None	-0.207646	-0.272416	-0.442471	0.0688373	0.046947	0.13944	-0.327268	-0.121939	-0.185394	-0.210553	0.07932	0.17863	0.0479343	0.0104799	0.000407839	0.176422	0.44362	0.00187272	3.28e-08	0.127791	0.0122895	0.00451537	0.317438	0.0242006	8
AAEL013547	AAEL013547	None	-0.331815	-0.288493	-0.231197	-0.231695	-0.0950464	0.148607	0.0637503	-0.0983369	-0.235801	-0.23808	0.185087	-0.171914	0.000135601	0.00106097	0.0255666	0.00849488	0.336297	0.0829645	0.444137	0.238096	0.00235273	0.00215771	0.0284862	0.0373624	8
AAEL002130	AAEL002130	ecdysone inducible protein L2, putative	0.670562	1.02165	1.04317	1.24784	0.572152	0.349366	0.100775	0.234195	-0.240846	0.47844	-0.737481	0.168363	0.000291309	5.1e-08	2.09e-06	1.44e-10	0.000140087	0.000157859	0.202866	0.0912893	0.277206	0.030959	0.000864402	0.447112	8
AAEL007803	AAEL007803	lamin b receptor	-0.228277	-0.388153	-0.679239	0.120984	-0.0395624	0.0723347	0.0436493	-0.0573844	-0.241551	-0.23724	-0.232751	-0.483479	0.103483	0.0063105	4.73e-05	0.00930677	0.447695	0.0349064	0.188605	0.331692	0.0228363	0.0256158	0.0361724	1.31e-05	8
AAEL009653	RpS30	40S ribosomal protein S30 [Source:UniProtKB/TrEMBL;Acc:Q0IEK2]	0.491048	0.598765	0.698072	0.419037	0.414733	-0.172053	-0.131549	-0.140761	0.918228	0.508212	0.192846	0.505463	2.18e-06	1.21e-08	1.46e-08	2.2e-06	3.18e-05	0.162662	0.281295	0.258475	0.000305785	0.0456884	0.448283	0.0468543	8
AAEL010480	AAEL010480	serine-pyruvate aminotransferase	0.564922	0.843878	1.30404	0.391948	-0.0751947	0.764795	0.325394	-0.126942	0.65858	0.858666	0.153822	0.266169	0.00098403	1.18e-06	1.49e-10	2.8e-06	0.310962	1.21e-06	0.0101631	0.384105	0.00147767	3.3e-05	0.453052	0.194118	8
AAEL012323	AAEL012323	MSF1 protein, putative	-0.226198	-0.230498	-0.46133	-0.129354	-0.172861	-0.216596	0.0450217	0.0628449	-0.10767	-0.102322	0.516477	0.505984	0.00400669	0.00381076	8.28e-07	0.0313453	0.0201891	0.00133372	0.453163	0.333731	0.370578	0.394734	1.96e-05	2.79e-05	8
AAEL008243	AAEL008243	None	0.48501	0.507221	0.78177	0.281638	0.0518574	0.0640767	-0.247087	0.166412	0.314032	0.234392	0.355011	0.38592	3.38e-06	1.62e-06	2.75e-10	7.61e-05	0.455688	0.178684	2.24e-05	0.210665	0.0120551	0.0610769	0.00452596	0.00198337	8
AAEL003865	AAEL003865	None	-0.519713	-0.638237	-0.996454	-0.416412	-0.150856	0.463236	0.271282	-0.236707	-0.267741	-0.261048	-0.439599	-0.967689	0.00767179	0.00123681	1.77e-05	3.22e-08	0.0147107	4.82e-05	0.00740075	0.313346	0.445156	0.456616	0.213947	0.00612861	8
AAEL002737	AAEL002737	cytochrome c oxidase, subunit VIIC, putative	0.506714	0.858563	1.17904	0.405309	0.264288	-0.221583	-0.0778937	0.241335	0.819804	0.593536	0.336123	0.35677	0.0463099	0.000862279	9.52e-05	3.06e-05	0.00894917	0.0434561	0.459264	0.182964	9.69e-06	0.00135725	0.0696198	0.0541001	8
AAEL011399	AAEL011399	None	-0.322918	-0.269274	-0.55832	-0.430599	-0.101036	-0.0432394	-0.231068	-0.15049	-0.222333	-0.21623	0.0909566	-0.172412	0.00832307	0.029902	0.000130391	4.73e-07	0.163468	0.460007	0.00057773	0.31588	0.00400468	0.00515032	0.269097	0.0331667	8
AAEL012317	AAEL012317	MICOS complex subunit MIC13 [Source:UniProtKB/TrEMBL;Acc:Q1HRM0]	0.315629	0.481406	0.549924	0.395166	0.0854779	0.124848	-0.0573869	0.0812416	0.486101	0.313257	0.335355	0.345605	0.007754	6.12e-05	9.43e-05	2.61e-05	0.338294	0.119469	0.464339	0.464831	0.000692424	0.028751	0.0191277	0.0156655	8
AAEL004724	AAEL004724	Carboxylic ester hydrolase (Fragment) [Source:UniProtKB/TrEMBL;Acc:Q17C44]	0.825991	1.2446	1.44595	1.16388	0.512714	0.0794564	0.113657	1.01643	0.605255	0.656273	-2.00409	-3.3897	0.000357189	1.05e-07	1.25e-07	2.2e-09	0.00104234	0.438203	0.270883	7.54e-06	0.466514	0.430056	0.0292508	0.00149193	8
AAEL001832	AAEL001832	None	-0.232304	-0.334879	-0.524877	-0.17785	-0.270937	0.0981731	0.0348225	-0.0999659	-0.651398	-0.497472	-0.87197	-0.482339	0.288927	0.131426	0.0438965	5.62e-05	3.96e-06	0.0110473	0.335627	0.467188	3.56e-05	0.00158943	4.02e-08	0.0023749	8
AAEL000087	AAEL000087	macroglobulin/complement	0.835448	0.811437	1.65308	0.488822	0.96435	2.22422	2.33247	1.22554	0.536644	0.366266	-0.77657	-0.440559	0.000578674	0.000971442	9.81e-09	5.54e-06	5.87e-09	1.09e-13	4.13e-14	0.00230998	0.289195	0.469456	0.129741	0.389463	8
AAEL010884	AAEL010884	ADP,ATP carrier protein	0.715421	0.724888	0.974216	1.46761	0.674408	0.199406	0.0652803	0.540535	1.62738	1.17131	0.655068	0.472014	0.000917578	0.00091809	0.000145374	2.64e-06	0.0217953	0.0352916	0.470467	0.160778	7.35e-06	0.00125073	0.0738569	0.195719	8
AAEL008755	AAEL008755	DNA-directed RNA polymerase II subunit	-0.601535	-0.550241	-0.570839	-0.353886	-0.332951	0.232727	0.0759018	-0.190275	-0.326884	-0.337973	-0.0871972	-0.182637	3.67e-09	1.01e-07	2.58e-06	6e-09	3.14e-07	0.000309821	0.177256	0.185516	0.00591532	0.00444553	0.476447	0.132682	8
AAEL003490	AAEL003490	zf-tcix domain-containing protein [Source:UniProtKB/TrEMBL;Acc:A0A1S4F4Z5]	-0.558924	-0.592236	-0.793682	-0.506204	-0.145915	-0.085028	-0.0856385	-0.217086	-0.589589	-0.562162	-0.0849769	-0.540185	0.00110462	0.000648277	0.00010087	3.18e-09	0.0226908	0.0891124	0.0869859	0.178378	1.91e-07	6.93e-07	0.476737	4.67e-06	8
AAEL001485	AAEL001485	None	0.931474	0.856115	1.43053	0.571079	0.305929	0.302602	-0.115627	-0.278009	0.896164	1.05225	-0.299051	0.880999	6.16e-08	9.1e-07	2.36e-12	0.00235847	0.139995	0.00173147	0.186831	0.318999	0.0236465	0.00791207	0.479184	0.0384096	8
AAEL009051	TPX5	Thioredoxin Peroxidase.	-0.247731	-0.165565	-0.414806	-0.369571	-0.0725644	0.36006	0.116119	-0.144944	-0.342177	-0.376841	-0.497323	-0.184516	0.0160745	0.112326	0.000715206	0.000265789	0.479574	1.12e-05	0.0821909	0.0749045	5.43e-06	5.55e-07	2.22e-10	0.0174112	8
AAEL009825	RpL13a	60S ribosomal protein L13a [Source:UniProtKB/TrEMBL;Acc:Q16US7]	0.600271	0.698298	0.906439	-0.114395	0.0559683	-0.02042	0.0432052	0.0959806	0.645819	0.96317	0.53936	0.606971	0.00139948	0.00024254	4.57e-05	0.00331067	0.194	0.481549	0.144062	0.089288	0.0129915	0.000231224	0.0352454	0.0184684	8
AAEL003144	AAEL003144	F-box domain-containing protein [Source:UniProtKB/TrEMBL;Acc:A0A1S4F3V3]	-0.225604	-0.255717	-0.122232	-0.221555	-0.193025	-0.153468	-0.198823	0.0963236	-0.47358	-0.202027	0.372708	0.212091	0.121912	0.0838503	0.48174	0.0015223	0.0162028	0.00271443	0.000241458	0.204652	2.45e-08	0.0183122	6.05e-05	0.0211614	8
AAEL013896	AAEL013896	smad4	-0.404951	-0.488403	-0.747806	-0.165608	-0.202204	-0.0657768	0.057518	-0.140418	-0.140989	-0.15211	-0.0356214	-0.178724	0.00143458	0.000148361	7.38e-07	0.010158	0.0103537	0.343375	0.406221	0.271459	0.00407689	0.00195163	0.482204	0.000434093	8
AAEL014816	AAEL014816	None	-0.350171	-0.419751	-0.647732	-0.370934	-0.12364	-0.110802	-0.121214	-0.214959	-0.343598	-0.381085	-0.566848	-0.807297	0.0110928	0.00266146	7.74e-05	2.87e-05	0.149914	0.160961	0.12677	0.48227	0.0318806	0.017348	0.000443428	5.54e-07	8
AAEL012582	AAEL012582	RrnaAD, ribosomal RNA adenine dimethylase, putative	-0.536249	-0.859729	-0.851565	-0.782235	-0.580815	-0.0564635	-0.619912	-0.0960739	-0.474848	-0.499916	0.243329	-0.21173	0.000435705	2.75e-08	2.84e-06	3.11e-09	4.48e-06	0.482688	8.35e-08	0.267587	0.000142953	6.41e-05	0.069939	0.10647	8
AAEL009704	AAEL009704	None	-0.321611	-0.488297	-0.757551	-0.222779	0.047529	-0.0481687	-0.121564	-0.196402	-0.37253	-0.239346	-0.428179	-0.402041	0.00687472	5.16e-05	8.93e-08	0.00039522	0.460894	0.39123	0.0380415	0.483625	0.00524815	0.0729645	0.00158071	0.00298454	8
AAEL006648	AAEL006648	pantothenate kinase	0.536779	0.697244	0.820247	0.71313	0.291213	-0.135897	-0.14346	0.137935	0.796331	0.275823	0.202138	0.235746	9.32e-05	5.33e-07	4.63e-07	1.81e-08	0.00542031	0.00258816	0.00164508	0.485112	3.96e-06	0.110292	0.239205	0.16903	8
AAEL009596	AAEL009596	sterol o-acyltransferase	-0.406767	-0.480599	-0.954687	-0.126988	0.0444174	1.11251	-0.317028	-0.248886	-0.487249	-0.394405	1.3437	-1.43172	0.0403595	0.0168356	5.19e-05	0.022558	0.485823	2.65e-09	0.0122079	0.358877	0.139611	0.231806	6.14e-05	1.58e-05	8
AAEL012119	AAEL012119	None	0.691438	0.567933	0.584827	0.260572	0.0782458	0.352917	-0.272387	-0.352776	-0.181112	-0.358226	0.328182	-0.208173	3.39e-05	0.000780052	0.00317076	0.00970794	0.488006	0.00046512	0.00443619	0.156563	0.264874	0.0274734	0.0446918	0.201666	8
AAEL003087	AAEL003087	None	-0.470911	-0.331233	-0.537789	-0.257929	-0.202927	0.0569379	-0.276709	-0.194339	-0.1747	-0.162205	-0.0768131	-0.0553769	1.65e-05	0.00277172	3.75e-05	6.36e-05	0.00383057	0.360408	0.000162142	0.0581998	0.0179	0.0277549	0.340468	0.48844	8
AAEL008839	AAEL008839	None	-0.847856	-0.872459	-1.34105	-0.322855	-0.401534	0.018332	0.0166097	-0.125118	-0.458251	-0.488805	0.303513	-0.574815	6.2e-07	4.19e-07	4.3e-11	3.19e-06	2.6e-06	0.44619	0.48954	0.137596	0.0287735	0.0196987	0.176134	0.00875192	8
AAEL005187	AAEL005187	laminin gamma 1 chain	1.04689	0.782209	1.44181	1.10566	0.294849	1.31916	1.37298	0.497448	-0.134086	0.140801	-0.705893	-0.490694	8.84e-06	0.001051	2.58e-07	2.41e-08	0.0581835	1.72e-14	7.54e-15	0.157731	0.489874	0.468496	0.000275066	0.0114607	8
AAEL012306	APG7B	autophagy related gene	-0.241077	-0.363747	-0.360127	-0.166812	0.0667352	-0.174446	0.0265114	-0.220551	-0.135084	-0.0883318	0.315465	0.253566	0.00561781	3.79e-05	0.000517014	3.34e-05	0.0916034	0.000133455	0.490027	0.001326	0.0958608	0.27646	0.000148493	0.00236029	8
AAEL010960	AAEL010960	xaa-pro dipeptidase app(e.coli)	0.317125	0.406313	0.740405	0.0818605	-0.0583912	0.0535606	-0.174657	0.0593206	0.501365	0.370548	0.376905	0.437347	0.0111184	0.00132505	6.01e-07	0.128502	0.36588	0.373796	0.00723435	0.490337	4.82e-09	1.52e-05	1.46e-05	4.68e-07	8
AAEL004995	AAEL004995	Caspase-activated nuclease, putative [Source:UniProtKB/TrEMBL;Acc:A0A1S4F990]	-0.444239	-0.550974	-0.747643	-0.295648	-0.0787317	0.0940358	-0.167575	-0.111894	-0.324288	-0.275893	0.0950561	0.191473	0.00173308	0.000128246	1.05e-05	0.00453736	0.49087	0.127403	0.00990537	0.048789	0.00116017	0.00583564	0.366451	0.0670372	8
AAEL013769	AAEL013769	exocyst complex component sec6	-0.398898	-0.355043	-0.454766	-0.167894	-0.301759	0.036225	0.0993511	-0.153253	-0.38599	-0.315919	-0.0988594	-0.0761821	4.41e-05	0.000333745	9.59e-05	0.00536966	0.000198587	0.492098	0.0684543	0.0460279	3.31e-05	0.000680322	0.29263	0.417131	8
AAEL013875	AAEL013875	tetraspanin, putative	0.207733	0.143967	0.432431	1.18597	-0.151546	1.04192	1.39315	0.423723	-0.185956	0.105369	-0.745449	-0.495949	0.0349863	0.14928	0.000220542	8.99e-10	0.247904	4.29e-13	1.1e-15	0.0105156	0.226125	0.49284	1.21e-06	0.00123966	8
AAEL000378	AAEL000378	integrin-linked protein kinase 2 (ilk-2)	-0.339621	-0.286844	-0.356248	0.319526	0.355314	0.228477	0.17131	-0.105579	-0.166227	-0.071049	-0.143654	-0.0341831	0.000133887	0.00145588	0.000755598	0.00300291	0.00603337	0.0464302	0.127837	0.494711	0.000290947	0.121625	0.00243646	0.468614	8
AAEL008863	AAEL008863	protein regulator of cytokinesis 1 prc1	-0.402457	-0.557457	-0.887506	-0.233099	-0.152548	0.213433	0.350959	-0.192982	-0.222698	-0.263139	-0.307341	-0.72812	0.00954017	0.000396374	1.56e-06	1.15e-05	0.00507893	0.00834109	9.33e-05	0.259124	0.494954	0.420027	0.348578	0.0261036	8
AAEL005028	AAEL005028	None	-0.578677	-0.674903	-0.819116	-0.552282	-0.067327	-0.063033	-0.352905	-0.195334	-0.302226	-0.28323	0.182739	-0.124153	1.58e-05	6.82e-07	2.92e-07	3.46e-09	0.3089	0.497902	0.000852885	0.138757	2.34e-06	1.04e-05	0.0175794	0.093883	8
AAEL010762	Arp8	Actin-related protein 8 [Source:UniProtKB/Swiss-Prot;Acc:Q0IEG8]	-0.350578	-0.268712	-0.419723	-0.194645	-0.188912	-0.025023	-0.143958	-0.105747	-0.102689	-0.288344	0.148987	-0.0559022	0.00184266	0.018469	0.00175568	0.0100672	0.0352089	0.49784	0.000657663	0.146343	0.0942018	2.42e-06	0.0390118	0.43003	8
AAEL010932	AAEL010932	RNAse h	-0.392584	-0.498885	-0.794774	-0.588612	-0.0740212	0.0779069	-0.279503	-0.275332	-0.31043	-0.203115	-0.754525	-0.752864	0.000926498	3.28e-05	1.72e-08	1.68e-10	0.209218	0.346174	0.00226514	0.036649	0.305294	0.50239	0.0130727	0.0132424	8
AAEL009061	AAEL009061	rrm/rnp domain	-0.418468	-0.573774	-0.876187	-0.229244	-0.0880741	0.0228355	0.0957176	-0.185244	-0.319738	-0.307328	0.203125	-0.0739037	0.000190069	4.44e-07	5.04e-11	0.00117575	0.243985	0.50287	0.00921129	0.294267	2.61e-05	5.38e-05	0.00830298	0.337614	8
AAEL003872	Tctp	translationally-controlled tumor protein homolog (TCTP)	0.533327	0.532179	0.826999	0.709515	-0.119326	-0.183841	-0.129285	-0.173998	0.845865	0.637849	0.445888	0.392881	1.58e-05	2.12e-05	1.75e-08	9.58e-05	0.503998	0.0406536	0.140352	0.143059	0.000165233	0.00450302	0.0470499	0.0801585	8
AAEL005201	AAEL005201	hydroxymethylglutaryl-coa synthase	0.471869	0.536902	0.790717	0.13945	0.0835419	0.190402	0.0468083	0.113508	0.355711	0.317573	0.278411	0.139319	3.38e-05	3.22e-06	4.74e-09	0.0108165	0.181927	6.54e-05	0.23998	0.504252	0.0100245	0.021425	0.041992	0.309272	8
AAEL009650	AAEL009650	None	-0.644149	-0.494865	-0.813886	-0.431352	-0.284765	-0.0740121	-0.0227518	-0.078116	-0.258765	-0.240632	-0.672943	-0.737541	0.00534005	0.0346242	0.00316693	1.58e-05	0.00572281	0.031516	0.48751	0.506783	0.413684	0.447128	0.0410361	0.0231309	8
AAEL002771	AAEL002771	microtubule binding protein, putative	-0.367491	-0.534002	-0.853579	-0.612961	-0.313979	0.0507492	-0.226139	-0.422013	-0.315909	-0.261247	0.0860453	-0.511339	0.0316257	0.00205781	2.67e-05	0.00398156	0.185136	0.40244	0.00097296	0.205741	0.0142992	0.042823	0.508662	8.46e-05	8
AAEL003127	AAEL003127	WD-repeat protein	-0.657534	-0.767927	-1.03751	-0.575101	-0.468033	0.236114	0.072345	-0.228276	-0.29897	-0.362773	-1.06719	-1.21888	0.00287947	0.000602894	8.85e-05	7.55e-09	2.82e-06	0.000192312	0.184688	0.119781	0.51762	0.43244	0.0236385	0.00947038	8
AAEL004931	AAEL004931	beta-hexosaminidase b	0.913157	0.9655	1.30408	1.28724	-0.110947	1.117	1.6142	1.32707	0.622518	0.566275	-0.360136	-0.863734	7.76e-07	2.52e-07	2.84e-09	2.14e-08	0.518583	5.22e-13	2.65e-16	0.010806	0.115084	0.151815	0.361495	0.0286287	8
AAEL000405	AAEL000405	odd Oz protein	0.694846	0.849999	1.15266	1.26693	0.477452	0.331881	1.50494	0.539611	0.180495	0.21104	-1.04982	-0.761877	0.000309188	1.33e-05	4.68e-07	2.17e-06	0.0511479	0.175517	2.2e-06	0.0131095	0.521926	0.454123	0.000200687	0.00700586	8
AAEL001566	AAEL001566	bone morphogenetic protein	1.22692	0.943491	1.48058	0.484218	0.251782	-0.250114	-0.294056	-0.10373	0.30696	0.43782	-0.621349	-1.02227	8.38e-07	0.000185384	5.55e-07	1.32e-05	0.0221114	0.00421001	0.00110049	0.521757	0.486325	0.3208	0.167391	0.0233652	8
AAEL004979	CLIPD2	Clip-Domain Serine Protease family D.	0.747812	0.878805	1.61883	0.438093	0.149824	-0.632229	-0.066131	0.282862	0.886316	1.12793	0.183842	0.896355	0.00807003	0.00211092	1.19e-06	1.66e-06	0.0690418	2.94e-06	0.521901	0.437103	4.6e-06	5.59e-09	0.334715	2.37e-06	8
AAEL002796	AAEL002796	l-asparaginase i	0.743326	0.98393	1.51352	0.538487	0.465624	-0.168092	-0.437254	0.0750887	1.62657	1.3468	-0.367694	0.284426	0.000337045	2.82e-06	7.9e-10	2.63e-07	2.56e-05	0.0995275	0.000190388	0.338716	0.000236597	0.0023426	0.407318	0.522531	8
AAEL004319	AAEL004319	epidermal growth factor receptor	0.360803	0.34577	0.422117	0.250204	-0.034532	-0.0484733	-0.0386654	0.0904322	0.368953	0.50784	-0.492407	-0.234479	0.000978996	0.00182445	0.00117146	1.67e-05	0.52298	0.172497	0.272801	0.508846	0.000590417	2.33e-06	3.22e-06	0.0267901	8
AAEL002182	AAEL002182	t-diRNAhydrouridine synthase	0.273021	0.251146	0.349308	0.2436	0.261678	-0.0490785	-0.459871	-0.132819	0.390937	0.523936	0.959311	0.965541	0.0339775	0.0542489	0.022424	0.0235174	0.0436494	0.498766	1.76e-06	0.523058	0.0835936	0.02045	2.17e-05	1.91e-05	8
AAEL013553	AAEL013553	None	-0.576297	-0.51865	-0.690087	-0.117488	-0.171033	-0.0971275	-0.0424269	-0.171265	-0.215094	-0.158835	0.0786185	-0.173846	6.92e-08	1.67e-06	5.69e-08	0.0469199	0.0206725	0.152532	0.52409	0.24104	0.000180149	0.00568473	0.21424	0.00478847	8
AAEL011967	cry2	DNA photolyase	0.505165	0.576474	0.943977	0.500856	-0.0751331	0.139563	0.163897	-0.0981609	0.458337	0.544959	0.0926634	0.172069	0.000308777	4.84e-05	1.38e-08	3.86e-08	0.284777	0.00270751	0.000653435	0.436357	0.00184968	0.000211749	0.526563	0.240097	8
AAEL005946	AAEL005946	NADH-ubiquinone oxidoreductase subunit B14.5b	0.582868	0.639862	0.983769	0.461429	0.167249	-0.0567927	-0.121718	0.264235	0.641417	0.435151	0.369797	0.31064	0.000331906	0.000100912	3.41e-07	9.04e-08	0.021438	0.530383	0.185669	0.209684	0.000346696	0.0151825	0.0390185	0.0828137	8
AAEL007092	AAEL007092	Phospholipase B-like [Source:UniProtKB/TrEMBL;Acc:Q0IF22]	0.756327	0.754467	0.931453	0.883631	0.613831	0.0706153	0.0550763	0.408454	0.552309	0.567493	0.0968861	0.166534	1.32e-08	2.2e-08	3.81e-09	1.04e-07	0.000145288	0.284989	0.401914	0.0117226	0.000356412	0.000243981	0.530492	0.281128	8
AAEL004862	AAEL004862	None	0.578127	0.392165	0.512951	-0.169098	0.140845	0.131878	-0.102942	0.190562	0.44564	0.452529	0.130904	0.2998	0.000567002	0.0210668	0.0100625	0.0140089	0.0809274	0.00664861	0.0288122	0.39515	0.0305102	0.0280452	0.532052	0.152857	8
AAEL009745	AAEL009745	nitric oxide synthase	0.495646	0.436753	0.873034	0.448464	0.0397463	0.822327	1.02274	0.69585	0.891077	0.854614	-2.65068	-1.89237	0.0257663	0.0525911	0.000921246	5.44e-08	0.532388	0.000675783	6.45e-05	0.00112302	0.0909063	0.105188	4.73e-07	0.00032727	8
AAEL001146	AAEL001146	n-acetylgalactosaminyltransferase	0.223169	0.732308	0.547156	0.580742	0.3081	0.0280986	-0.067112	0.593106	0.594083	0.65389	-0.411318	-0.198107	0.302803	0.000827401	0.0332389	5.04e-10	6.59e-05	0.5325	0.144096	0.00197745	0.00385657	0.00166744	0.0388291	0.319726	8
AAEL007227	AAEL007227	None	-0.0883211	-0.494765	-0.45475	-0.266704	-0.195407	-0.0576716	-0.031678	-0.0933943	-0.176283	-0.224872	0.370484	0.323566	0.475718	8.43e-05	0.00211955	0.000249996	0.0142127	0.264736	0.536058	0.161605	0.0353449	0.00735505	0.000234045	0.00099369	8
AAEL001126	AAEL001126	rest corepressor (corest) protein	-0.340573	-0.328116	-0.550467	-0.471101	-0.144636	-0.0796239	0.0276899	-0.0785314	-0.295687	-0.322789	0.169261	0.101548	4.5e-05	0.000104708	2.91e-08	6.18e-10	0.00874423	0.0862003	0.538593	0.51021	0.000141871	3.29e-05	0.0302355	0.193532	8
AAEL013842	AAEL013842	None	-0.495823	-0.606626	-0.725416	-0.404117	-0.156285	-0.0211671	-0.0651626	-0.162827	-0.414164	-0.425816	0.377135	-0.285782	0.000932007	6.52e-05	5e-05	1.11e-06	0.036922	0.53901	0.0677828	0.403603	0.0275281	0.0233618	0.0499336	0.137948	8
AAEL003681	AAEL003681	None	-0.611393	-0.251135	-0.604897	-0.344828	0.147664	0.50008	0.221285	-0.167672	-0.389683	-0.280904	-1.63725	-1.66387	4.95e-06	0.0633803	0.000157885	1.66e-06	0.0261952	4.11e-05	0.0341646	0.21593	0.394474	0.539278	0.000423849	0.000319607	8
AAEL011381	AAEL011381	NADH-ubiquinone oxidoreductase fe-s protein 2 (ndufs2)	0.44646	0.576037	0.872066	0.570499	-0.0788039	-0.0894414	0.0836433	0.304287	0.698399	0.468376	0.470402	0.503159	0.00150442	5.31e-05	1.81e-07	2.73e-05	0.539415	0.337584	0.369201	0.127247	0.000314204	0.0156671	0.0152163	0.00942862	8
AAEL014072	AAEL014072	tip60	-0.499551	-0.56345	-0.969683	-0.173072	-0.174815	0.0191852	-0.046728	-0.121638	-0.202301	-0.238946	0.315371	-0.098504	1.64e-05	1.63e-06	2.39e-12	0.00402239	0.0141585	0.539612	0.143348	0.35399	0.0479493	0.0195541	0.00382569	0.35578	8
AAEL002282	AAEL002282	zinc finger protein	-0.331424	-0.319239	-0.690795	-0.208757	-0.0609998	-0.119581	-0.0175463	-0.183757	-0.0493642	-0.127522	0.223778	0.117218	8.67e-05	0.000191611	8.3e-12	1.92e-05	0.18942	0.000392767	0.546226	0.0541543	0.369362	0.0208832	0.000226744	0.0480143	8
AAEL007910	AAEL007910	None	0.934372	0.641683	0.85699	0.383846	0.253905	0.250283	0.335793	0.239008	0.308062	0.313401	0.096537	0.255452	1.02e-07	0.000312926	3.95e-05	7.01e-05	0.0128014	0.00226395	0.000128743	0.0403583	0.0590412	0.0552335	0.547223	0.111452	8
AAEL002870	AAEL002870	dipeptidyl peptidase iii	-0.18005	-0.094959	-0.183263	0.133495	-0.101184	0.414094	0.035939	0.126783	-0.195073	-0.224275	-0.354295	-0.179251	0.00542839	0.147815	0.0173489	0.00810838	0.0823975	4.72e-07	0.547824	0.205985	0.00243329	0.000490135	2.64e-08	0.00488906	8
AAEL011771	AAEL011771	None	0.920739	1.02885	0.982762	0.288964	-0.0502148	-0.231263	0.211685	0.283073	0.797231	0.627876	-1.96045	-1.49943	7.49e-07	4.78e-08	8.47e-06	0.000154528	0.509052	0.0109585	0.0185249	0.55187	0.158353	0.266481	0.00304612	0.0140007	8
AAEL003619	AAEL003619	sodium/chloride dependent amino acid transporter	0.628204	0.352753	0.911102	1.48733	0.577698	0.991584	0.531205	0.834159	-0.931171	-0.299918	-2.18752	-0.693076	0.0148537	0.177099	0.00294	6.04e-13	2.42e-05	7.15e-11	2.8e-06	0.0212851	0.0654907	0.553023	1.52e-05	0.170658	8
AAEL006659	AAEL006659	apyrase	-0.309639	-0.268643	-0.359297	-0.0741092	-0.110648	-0.130939	-0.17547	0.0465092	0.229334	0.0693369	0.282889	0.326784	0.00222343	0.00882555	0.00285687	0.153373	0.0858119	0.00991328	0.00102454	0.554123	0.0458645	0.546125	0.0139298	0.00455819	8
AAEL011425	AAEL011425	structure-specific recognition protein	-0.128268	-0.126193	-0.282821	0.0355791	-0.174254	0.14014	0.365547	0.169449	-0.165296	-0.282993	-0.309198	-0.160743	0.0471523	0.0540007	0.000238277	0.5554	0.0271126	0.105135	0.000223099	0.110375	0.00711592	4.1e-06	6e-07	0.00944136	8
AAEL006390	AAEL006390	vacuolar proton ATPases	0.313367	0.493706	0.587098	0.656019	0.0551308	-0.718303	-0.289609	0.104553	1.30635	1.51268	0.929113	0.76089	0.040409	0.00143871	0.00122997	6.26e-08	0.55733	0.0467787	0.404786	0.482814	0.0053304	0.00125105	0.0471468	0.104037	8
AAEL003237	AAEL003237	low molecular weight protein-tyrosine-phosphatase	0.358502	0.507177	0.915657	0.969438	0.358711	0.833504	0.144371	0.42275	0.229615	0.15677	-0.66719	-0.4398	0.0553694	0.00743368	3.56e-05	4.12e-10	0.00189	1.39e-14	0.00522549	0.0426832	0.393009	0.560122	0.0133471	0.102721	8
AAEL002665	AAEL002665	matrix metalloproteinase	1.23978	1.18012	1.97347	1.09838	0.723046	-0.0879343	-0.109824	-0.0651015	1.5179	1.53263	-0.998171	-0.617367	1.39e-06	5.78e-06	9.67e-11	3.12e-07	0.000528158	0.373356	0.268634	0.564129	1.67e-05	1.38e-05	0.00479457	0.0814016	8
AAEL004242	AAEL004242	juvenile hormone-inducible protein, putative	0.525693	0.419773	0.773986	0.82572	0.131537	-0.446934	0.194005	0.318011	0.818049	0.731504	0.161254	0.602187	4.68e-05	0.00133751	4.52e-07	3.99e-08	0.257919	0.000191301	0.0651856	0.247453	0.00347904	0.00896838	0.564355	0.0313418	8
AAEL009722	AAEL009722	clip-domain serine protease, putative	0.646565	0.733733	1.24498	0.503973	0.513871	1.43468	1.35278	0.701399	0.409179	0.50523	-0.983194	-0.327634	1.6e-05	1.35e-06	2.66e-12	2.04e-06	2.09e-05	3.63e-15	1.22e-14	0.00226689	0.472376	0.374917	0.0852751	0.565872	8
AAEL008248	AAEL008248	Eukaryotic translation initiation factor 2A [Source:UniProtKB/TrEMBL;Acc:A0A1S4FJ71]	0.62238	0.714166	0.723749	0.463318	0.136433	0.258476	-0.173534	0.06341	0.163244	0.303983	0.468725	0.522262	7.69e-07	2.17e-08	1.31e-06	2.44e-05	0.194723	0.000247671	0.00773979	0.566678	0.312372	0.0599645	0.00369949	0.00122041	8
AAEL003495	AAEL003495	None	-0.346548	-0.37109	-0.721972	-0.344105	-0.0502776	-0.187372	-0.102551	-0.092517	-0.189008	-0.256998	0.101296	-0.148997	0.00635186	0.00393096	1.78e-06	6.86e-06	0.468312	6.33e-06	0.00390713	0.566952	0.0124017	0.00067934	0.196872	0.0562203	8
AAEL010814	AAEL010814	isocitrate dehydrogenase	0.447613	0.564036	1.00602	0.492257	-0.12762	-0.157042	-0.103754	0.173933	0.765241	0.369431	0.496715	0.52551	0.0156543	0.0026505	4.83e-06	9.26e-06	0.215458	0.0259141	0.128769	0.5687	0.00120513	0.118013	0.0355904	0.0261881	8
AAEL003149	AAEL003149	F-box domain-containing protein [Source:UniProtKB/TrEMBL;Acc:A0A1S4F3V8]	-0.419474	-0.403356	-0.575615	-0.280193	-0.052128	-0.110693	-0.164497	-0.186568	-0.477162	-0.435215	0.208089	-0.0642439	0.000420751	0.000820617	5.03e-05	0.00130362	0.571646	0.0909557	0.0153967	0.318089	4.86e-13	4.39e-11	0.00493757	0.374918	8
AAEL008605	AAEL008605	inosine triphosphate pyrophosphatase (itpase) (inosine triphosphatase)	0.100114	0.283004	0.262453	-0.13721	0.0433377	-0.108527	-0.249171	-0.201656	0.389635	0.300842	0.386722	0.335174	0.261645	0.00172328	0.0132753	0.0394485	0.574307	0.0913688	0.000530811	0.126598	0.00479825	0.0296966	0.00583382	0.0166839	8
AAEL009129	CYP6Z9	cytochrome P450	0.128307	0.54796	0.58462	1.28869	0.232078	0.535981	1.07518	0.595864	0.2329	0.553599	-0.319387	-0.14511	0.575111	0.0181372	0.0315653	3.53e-09	0.139672	2.9e-05	4.77e-10	0.00252683	0.067356	1.39e-05	0.0112106	0.249237	8
AAEL010634	AAEL010634	None	2.06868	1.89716	2.54022	1.7023	0.821744	1.12499	0.698532	0.909717	0.920783	1.5913	-0.426408	0.740948	2.27e-11	1.43e-09	4.63e-12	8.99e-07	0.010454	3.63e-08	3.98e-05	0.145861	0.226885	0.0367703	0.576216	0.33174	8
AAEL001048	AAEL001048	short-chain dehydrogenase	0.160269	0.169194	0.297024	0.192235	-0.0912813	0.134941	0.370356	0.0371086	-0.197888	-0.224958	-1.02602	-0.693892	0.025786	0.0202188	0.000507335	0.00548899	0.237875	0.0345829	3.21e-06	0.576336	0.267853	0.207841	9.45e-09	0.000103749	8
AAEL012148	AAEL012148	None	-0.606187	-1.04991	-0.591014	-0.158274	-0.152774	-0.383106	-0.0373283	-0.282661	-1.69821	-1.28412	-0.932759	-0.310397	0.180411	0.0228931	0.274536	0.00178294	0.00988545	7.99e-06	0.578228	0.00913384	2.69e-07	8.78e-05	0.00251635	0.315406	8
AAEL000044	AAEL000044	ornithine decarboxylase	0.234778	1.50703	1.68159	2.07006	0.299395	0.982555	0.606505	1.27022	1.17338	2.22198	-0.411837	-0.333694	0.578944	0.000438496	0.000820552	9.3e-12	0.0918671	1.71e-09	4.25e-06	0.000611712	0.00420833	5.95e-08	0.31407	0.414686	8
AAEL005885	AAEL005885	arginyltransferase, putative	-0.211316	-0.180986	-0.547936	0.325307	0.382566	0.251978	0.191225	0.0754368	-0.41372	-0.377942	0.0506211	-0.103755	0.0370181	0.0779611	5.75e-06	3.48e-07	6.17e-07	4.48e-05	0.000878305	0.173983	1.2e-06	9.34e-06	0.579465	0.250577	8
AAEL001943	mRpS34	mitochondrial ribosomal protein, S34, putative	0.159321	0.182498	0.400741	-0.200802	-0.0647577	-0.29292	-0.753359	-0.401173	0.246365	0.0541488	0.431188	0.245226	0.0742805	0.043665	0.000154541	0.00136412	0.333612	0.00106605	2.18e-09	0.0892047	0.011912	0.580971	1.36e-05	0.0123736	8
AAEL012128	AAEL012128	cationic amino acid transporter	0.50468	0.406073	0.812762	0.131489	-0.0470219	-0.156662	-0.247782	0.215763	0.771539	0.71021	-1.35687	-1.15436	0.0200592	0.064871	0.00161524	0.0704784	0.581701	0.0291533	0.00127933	0.435955	0.00108706	0.00268771	1.83e-07	1.25e-05	8
AAEL001796	AAEL001796	Nuclear hormone receptor (HR78)	0.448806	0.448665	0.500389	0.168004	0.108306	-0.0945652	-0.162917	0.0430708	0.40953	0.378281	0.249256	0.368667	1.43e-05	1.86e-05	4.65e-05	0.0104682	0.150379	0.0502109	0.00171579	0.582681	0.00417305	0.00824084	0.0777836	0.00917136	8
AAEL003770	AAEL003770	None	0.121756	0.217391	0.226477	0.173463	0.354597	0.108839	-0.126483	-0.153176	-0.11146	-0.0527404	0.35701	0.294063	0.13957	0.00921895	0.0207879	0.0302152	0.000974268	0.0642601	0.0337779	0.0103495	0.24631	0.583031	0.000240708	0.00241775	8
AAEL001374	AAEL001374	flagellar radial spoke protein	0.5659	0.932652	0.26494	0.285545	0.597998	-0.132689	-0.0795372	0.386362	0.636076	0.690151	0.187231	-0.654955	0.0839475	0.00489716	0.496632	0.00652454	5.18e-05	0.0319864	0.183679	0.0407506	0.000353363	0.000101822	0.583301	0.0444308	8
AAEL001925	AAEL001925	None	0.597919	0.457328	0.431822	0.15426	0.133561	-0.274688	-0.0462974	0.0915512	0.331986	0.21122	-0.494372	-0.373316	0.000463751	0.0082307	0.0333571	0.0294382	0.111959	0.00352961	0.587389	0.255069	0.0351464	0.180206	0.00180762	0.0185611	8
AAEL014347	AAEL014347	None	-0.43546	-0.47726	-0.575542	-0.32622	-0.331993	-0.225788	-0.0323197	-0.118338	-0.25392	-0.395563	-0.206711	-0.643162	0.000718333	0.000255328	0.000176575	0.000535964	0.00262173	0.000949698	0.590563	0.415278	0.183655	0.0383074	0.290986	0.00119081	8
AAEL014960	AAEL014960	None	0.383347	0.464279	0.670191	0.800665	0.409901	0.0297596	0.187228	0.375417	0.159866	0.188691	-0.0592455	0.126703	0.000559658	3.72e-05	3.8e-07	7.29e-14	1.2e-07	0.592552	0.00247602	0.0556553	0.0301946	0.0104789	0.417137	0.0828893	8
AAEL009838	AAEL009838	glycogen debranching enzyme	0.429817	0.245219	0.57854	-0.176198	-0.0238467	-0.121644	-0.406312	-0.127069	0.217187	0.196183	0.572575	0.3408	1.78e-06	0.007167	6.23e-08	0.000105681	0.593267	0.0141567	9.75e-09	0.556268	0.130542	0.172039	7.03e-05	0.0180415	8
AAEL008730	AAEL008730	anillin/rhotekin (rtkn)	-0.422888	-0.581936	-1.09543	-0.121999	-0.0590885	0.352263	0.248107	-0.17983	-0.306024	-0.188422	-1.39388	-1.3967	0.0320884	0.00360844	3.02e-06	0.0373934	0.386277	0.000218244	0.00509308	0.322851	0.387011	0.594309	8.59e-05	8.29e-05	8
AAEL010768	AAEL010768	None	-0.384814	-0.246936	-0.489244	0.908515	-0.119085	0.426336	0.264399	0.0862259	-0.278132	-0.275852	0.0377747	-0.229345	0.00722742	0.0888695	0.00410797	3.25e-12	0.103269	2.37e-05	0.00320561	0.395691	2.44e-05	3.06e-05	0.594605	0.00101	8
AAEL004071	AAEL004071	nitrogen fixation protein nifu	0.527322	0.557023	0.912605	0.693468	0.0735433	0.299869	0.336386	-0.410208	0.399647	0.252721	0.0607691	0.150069	0.000599449	0.000346697	5.75e-07	2.76e-06	0.57118	1.09e-05	2.2e-06	0.160793	0.000470051	0.0269988	0.594782	0.188909	8
AAEL012989	AAEL012989	Nuclear pore complex protein Nup85 [Source:UniProtKB/TrEMBL;Acc:Q16KI2]	-0.322056	-0.320723	-0.546379	-0.207668	-0.192814	-0.0307441	-0.101187	-0.0806234	-0.301199	-0.305464	-0.077206	-0.405739	0.00091366	0.00112136	2.35e-06	0.000160355	0.00206913	0.595343	0.0899606	0.318026	0.00200934	0.00173931	0.441367	5.26e-05	8
AAEL000458	AAEL000458	None	0.515914	0.575833	0.776963	0.505911	0.165443	-0.0498054	-0.290338	0.153003	0.594118	0.373525	0.356932	0.192022	0.00111263	0.000328835	3.57e-05	4.07e-07	0.0555081	0.599481	0.00515656	0.252541	1.74e-05	0.00686382	0.00970866	0.163607	8
AAEL004308	AAEL004308	Proteasome subunit alpha type [Source:UniProtKB/TrEMBL;Acc:Q1HQN1]	-0.266841	-0.259186	-0.254102	-0.108021	-0.130965	-0.0507904	-0.163594	-0.245855	-0.110634	-0.225781	-0.260805	-0.145976	1.32e-05	2.97e-05	0.000489276	0.281419	0.286141	0.605644	0.105714	0.000285641	0.0350413	1.71e-05	1.02e-06	0.00605436	8
AAEL001295	AAEL001295	None	0.822802	0.568867	1.05199	0.150275	-0.0542173	-0.491151	0.0466084	-0.207394	0.44374	0.64077	0.221024	0.461053	0.000198413	0.0111836	6.05e-05	0.00835718	0.395216	3.03e-08	0.437606	0.605795	0.00388784	2.92e-05	0.144054	0.00226363	8
AAEL007390	AAEL007390	UDP-glucose 4-epimerase	0.35474	0.484105	0.674038	0.532508	0.0786008	0.382042	0.333602	0.089529	0.405565	0.466065	-0.0828809	0.0701953	0.00456625	0.00013348	5.72e-06	2.95e-10	0.156866	0.00012364	0.00052122	0.333678	0.00295128	0.000635882	0.542405	0.605875	8
AAEL000234	SCRB7	Class B Scavenger Receptor (CD36 domain).	0.492621	0.382634	0.926501	0.48019	0.246982	0.276093	0.356009	0.173865	0.203487	0.540157	-0.360072	-0.103798	0.00121616	0.0131615	2.98e-07	0.00030238	0.0781101	0.00540964	0.000636755	0.606245	0.107569	1.93e-05	0.0041489	0.408453	8
AAEL008452	AAEL008452	alpha-amylase	1.04993	0.583418	1.43492	1.59112	0.20333	0.342121	0.325904	0.38926	0.896418	1.94469	-0.582947	-0.114773	0.00494897	0.123336	0.00122285	3.73e-09	0.288994	0.000643141	0.00101652	0.0594954	5.97e-05	3.66e-18	0.00897983	0.607127	8
AAEL005215	AAEL005215	None	-0.410528	-0.363702	-0.6334	-0.486259	0.0381499	-0.385743	-0.413723	-0.201808	-0.0946793	0.0378675	0.19093	-0.260946	0.0174953	0.0377555	0.00203607	1.18e-07	0.599244	0.000190708	8.65e-05	0.129207	0.198936	0.607534	0.0109844	0.000473829	8
AAEL003439	CASPS18	caspase (short)	-0.446004	0.237512	0.178388	1.26418	-0.068093	0.376898	0.297199	0.375732	-1.07106	-1.60009	-1.2633	-0.89137	0.128145	0.422986	0.60805	2.04e-12	0.478171	0.000275666	0.00252643	0.0166851	0.0286437	0.00192471	0.000322087	0.0111965	8
AAEL006538	AAEL006538	peroxisomal membrane protein 2, pxmp2	0.20956	0.218152	0.476407	-0.0391764	0.323451	-0.280573	-0.312294	-0.107205	0.349319	0.325131	0.379771	0.397027	0.206861	0.194715	0.0157243	0.612269	0.00264383	0.0395672	0.0234327	0.343613	0.0191884	0.0292663	0.0106556	0.00757937	8
AAEL002601	CLIPA1	Clip-Domain Serine Protease family A. Protease homologue.	2.13408	1.87103	2.89662	2.32228	0.706326	1.6244	1.5888	1.63967	0.749238	1.00128	-0.893523	0.303093	6.43e-11	1.58e-08	8.28e-14	3.31e-10	0.00724322	1.41e-15	2.23e-15	1.16e-05	0.20976	0.0937267	0.135521	0.612696	8
AAEL004297	AAEL004297	ATP-citrate synthase	0.57705	0.434595	0.933678	0.352141	-0.121344	-0.370141	-0.334813	-0.340732	0.67665	0.666312	0.0862373	0.296568	0.000285368	0.0070035	7.77e-07	0.000636537	0.262276	0.00241191	0.0052271	0.272437	7.57e-05	9.73e-05	0.61408	0.0829231	8
AAEL012099	AAEL012099	protease m1 zinc metalloprotease	0.288248	0.274915	0.562582	1.47853	0.134769	0.362571	0.378164	0.74127	-0.149089	0.107101	-0.338008	-0.0837437	0.0289573	0.0398162	0.000332741	4.36e-13	0.196793	0.00281918	0.00199564	0.0319943	0.372378	0.521569	0.0421447	0.614654	8
AAEL003916	AAEL003916	splicing factor, putative	-0.208137	-0.235004	-0.298182	-0.0337736	0.130065	0.206934	-0.132049	-0.0720855	-0.332998	-0.212005	-0.29987	-0.141238	0.00166304	0.000460526	0.000155339	0.6169	0.12668	0.0130001	0.0985915	0.408137	8.15e-07	0.00172177	1.15e-05	0.0389613	8
AAEL008497	AAEL008497	None	-0.197178	-0.147212	-0.311102	0.0998453	-0.501961	0.247663	0.370928	0.03019	-0.437971	-0.217429	-0.721248	-0.538477	0.0117892	0.0635476	0.000899879	0.245005	0.000103116	0.00291354	5.11e-05	0.61679	0.0269988	0.272638	0.000270503	0.00658274	8
AAEL010576	AAEL010576	modifier of mdg4	-0.383873	-0.371264	-0.714313	0.229896	0.386511	0.044232	-0.0597322	0.0778293	-0.314211	-0.256044	0.0730474	-0.457905	0.00137913	0.00226304	5.45e-07	0.00139502	6.2e-05	0.133265	0.046914	0.59076	0.031255	0.0792464	0.616955	0.00171023	8
AAEL007196	AAEL007196	None	-0.350176	-0.392396	-0.508366	-0.305409	-0.0429986	-0.0769262	-0.215369	-0.143144	-0.205576	-0.186872	0.182103	0.0427617	2.77e-06	2.21e-07	1.15e-08	2.23e-07	0.370329	0.147652	0.000369877	0.418169	0.0146148	0.0264219	0.0352487	0.61873	8
AAEL004509	AAEL004509	Kynurenine formamidase [Source:UniProtKB/TrEMBL;Acc:A0A1S4F7T3]	0.393163	0.525812	0.567271	0.653828	0.0557355	0.580834	-0.39532	0.0663619	0.179228	0.503086	0.334833	-0.179472	0.0139283	0.00116767	0.00281006	2.83e-08	0.530573	1.59e-05	0.00112398	0.619382	0.23644	0.000988102	0.018406	0.206546	8
AAEL008684	AAEL008684	serrano protein	-0.372972	-0.370562	-0.583477	-0.206687	-0.162801	-0.0755961	-0.0454693	-0.0286324	0.0812433	-0.151912	0.441367	-0.230215	0.000285666	0.000375925	1.92e-06	0.000242443	0.0089927	0.0266663	0.16709	0.62012	0.445039	0.153637	0.00026741	0.0471668	8
AAEL009282	AAEL009282	peptidyl-prolyl cis-trans isomerase (cyclophilin)	-0.275546	-0.34325	-0.422215	-0.243668	-0.112923	0.220043	0.0479287	-0.055291	-0.307542	-0.358441	0.209567	-0.156628	0.0268907	0.0065549	0.0044795	0.0448045	0.425517	0.000759528	0.404013	0.620746	0.00128772	0.00017481	0.0356052	0.109204	8
AAEL007251	AAEL007251	zinc finger protein, putative	-0.457084	-0.384803	-0.630699	-0.267951	0.318103	-0.0187993	-0.182829	-0.104637	-0.319106	-0.188531	0.244047	-0.413365	0.000731245	0.00501278	8.95e-05	0.00161821	0.00208639	0.620843	7.09e-05	0.462144	0.00899197	0.122847	0.0566596	0.00104134	8
AAEL011274	AAEL011274	1-phosphatidylinositol-4-phosphate 5-kinase, putative	0.281267	0.257942	0.34448	0.262311	-0.0657432	0.18989	0.190226	0.250054	-0.0463957	0.0694616	-0.453847	-0.218163	0.000682983	0.00211601	0.000464688	0.00379503	0.506155	0.0155166	0.0153577	0.052141	0.622798	0.46151	1.49e-06	0.0207584	8
AAEL006685	AAEL006685	G-protein, gamma-subunit, putative	0.840784	1.12996	1.23326	0.71209	0.114293	-0.408213	-0.0411955	0.489967	0.460364	0.428282	-0.0813057	0.111609	1.24e-05	6.76e-09	6.8e-08	1.3e-06	0.367856	6.43e-05	0.624476	0.0344764	2.63e-07	1.68e-06	0.354779	0.204031	8
AAEL002049	CYC	circadian protein clock/arnt/bmal/pas	0.492633	0.551543	0.705666	0.688068	0.291291	0.0783921	-0.175745	0.321237	0.890259	1.08138	-0.0954353	0.301514	0.000114005	2.01e-05	3.27e-06	4.99e-09	0.00223445	0.123562	0.00163277	0.0644537	5.47e-06	3.29e-08	0.624783	0.122254	8
AAEL005753	AAEL005753	serine protease	1.0197	1.04919	1.38286	0.547423	0.167863	-0.310795	-0.250345	0.197509	1.43422	0.926706	-0.19119	0.381055	1.72e-08	1.03e-08	1.19e-10	0.000290658	0.278403	2.34e-05	0.000290756	0.454754	0.000205606	0.0164553	0.625211	0.332603	8
AAEL009045	AAEL009045	amine oxidase	0.643292	0.653188	1.94221	0.40127	0.298582	0.702061	0.310246	0.141363	0.919545	0.968691	-1.01428	-0.222718	0.0606447	0.0601212	1.39e-06	2.4e-06	0.000668575	4.9e-06	0.0145733	0.185947	0.042922	0.0329713	0.0261677	0.625584	8
AAEL001271	AAEL001271	None	1.59534	1.50634	2.20896	2.47578	1.19412	1.29765	1.90252	2.00638	0.677995	1.121	-1.01145	0.304935	1.51e-11	3.23e-10	3.64e-15	2e-13	6.45e-07	3.77e-10	2.19e-13	7.35e-06	0.277604	0.0726463	0.106436	0.626234	8
AAEL012258	AAEL012258	platelet-activating factor acetylhydrolase ib	-0.309011	-0.382884	-0.650948	-0.282358	-0.263947	-0.0983073	-0.0195794	-0.198822	-0.0982424	-0.07314	0.504103	0.338322	0.00380684	0.000406537	3.41e-07	0.000260035	0.0028426	0.0215219	0.626945	0.0565323	0.339705	0.477438	1.57e-06	0.00129536	8
AAEL001724	GPRNNB3	GPCR Orphan/Putative Class B Family	0.7741	0.869308	1.25403	0.259044	0.0313972	0.117224	0.0682219	-0.145259	0.702393	1.08979	0.213282	0.204212	1.65e-05	1.8e-06	4.05e-09	9.72e-05	0.629519	0.0161423	0.143615	0.035418	0.0105103	7.53e-05	0.434302	0.45412	8
AAEL010095	AAEL010095	None	0.0509869	0.213819	0.232909	-0.211713	-0.195188	0.333694	-0.458371	0.113912	0.219708	0.25591	0.207457	0.197757	0.631458	0.0470701	0.0651738	0.00045629	0.00481479	0.00133551	4.74e-05	0.375401	0.0319403	0.0124811	0.0412598	0.0514928	8
AAEL007243	AAEL007243	valacyclovir hydrolase	0.588835	0.609235	0.811963	-0.131045	0.0752406	-0.255768	-0.354028	-0.0618769	0.0738256	0.0814392	0.447423	0.604096	7.62e-05	5.36e-05	4.39e-06	0.000920227	0.0804881	0.000806915	2.16e-05	0.431156	0.631779	0.597109	0.00383452	9.46e-05	8
AAEL007682	AAEL007682	None	0.15526	0.180214	0.278662	0.0873116	0.181752	-0.0359081	0.153219	-0.193652	0.477792	0.474081	0.411209	0.473278	0.0458715	0.0221923	0.00256275	0.633004	0.419787	0.385744	0.00104185	0.206517	0.00501212	0.00536209	0.015798	0.00546299	8
AAEL010151	CYP6N16	cytochrome P450	0.795795	0.877844	1.1598	1.12818	0.243132	0.262122	-0.0491457	0.0598847	0.370822	0.500275	-0.231783	0.0807897	0.000216531	5.65e-05	5.65e-06	4.09e-10	0.0485957	0.00221427	0.522845	0.434528	0.0306237	0.00353016	0.171071	0.633241	8
AAEL006171	AAEL006171	n-myc downstream regulated	0.767667	0.669184	1.07922	0.225068	0.119179	-0.16205	-0.135851	0.125188	0.718483	0.654854	1.02759	0.626023	9.13e-09	7.69e-07	1.04e-11	0.00167495	0.128721	0.170046	0.247035	0.633385	0.000732794	0.00208465	1.38e-06	0.00326114	8
AAEL002583	TOLL7	Toll-like receptor	0.485314	0.502871	0.656083	0.0920521	0.237691	-0.289126	-0.0705485	0.0400028	0.736392	0.461449	-0.669322	-0.476334	0.00294734	0.00236366	0.000709714	0.627136	0.311144	0.00213054	0.405034	0.635825	0.000200484	0.0193821	0.000950037	0.0205763	8
AAEL001169	AAEL001169	ribosome biogenesis protein BOP1 homolog	-0.153825	-0.313341	-0.369958	-0.160981	-0.247551	0.198702	-0.278284	-0.198797	-0.0967445	-0.063372	0.477166	0.321781	0.0534619	0.000104201	9.49e-05	0.00615676	0.00105449	0.0136542	0.00109681	0.448329	0.471146	0.637	0.000386383	0.0166966	8
AAEL002215	AAEL002215	Bromo domain-containing protein [Source:UniProtKB/TrEMBL;Acc:A0A1S4F196]	-0.487053	-0.552912	-0.87958	-0.184686	-0.0876952	-0.0546243	-0.13173	-0.0579508	-0.214069	-0.233573	0.051952	-0.173216	1.89e-05	1.65e-06	8.67e-11	0.000247382	0.0954768	0.167441	0.00232462	0.636967	0.00735101	0.00346931	0.534353	0.0374568	8
AAEL004554	AAEL004554	None	-0.242767	-0.229097	-0.382587	-0.287018	-0.0388147	0.0545809	-0.165481	-0.0534859	-0.465475	-0.407447	0.296679	-0.0512563	0.00333374	0.00627982	0.000105703	0.000377677	0.637126	0.0899126	2.13e-05	0.630438	1.44e-07	4.45e-06	0.00131852	0.575315	8
AAEL006674	CLIPB29	Clip-Domain Serine Protease family B.	1.48487	1.62871	2.31919	0.909781	0.63596	-0.215667	-0.0411502	-0.524565	0.87905	1.13954	-0.416096	0.300868	4.39e-08	3.1e-09	6.12e-13	1.83e-05	0.00414887	0.0204887	0.638383	0.000669716	0.0590262	0.0143892	0.374325	0.521218	8
AAEL010793	AAEL010793	F-box/leucine rich repeat protein	0.395704	0.240767	0.669641	0.123037	0.107986	-0.235214	0.194616	0.183867	1.01177	0.951032	1.02227	1.11592	0.039873	0.21727	0.00341458	0.0975834	0.226624	0.0171266	0.0442493	0.640038	2.82e-07	1.31e-06	1.88e-07	1.25e-08	8
AAEL002969	AAEL002969	brain chitinase and chia	1.20511	0.969154	1.55763	0.803479	0.206622	0.152205	-0.180378	0.165934	0.443262	1.16164	-1.2899	0.230331	1.07e-09	1.3e-06	3.14e-11	0.000107801	0.315966	0.048811	0.0216612	0.186583	0.347787	0.0139236	0.00811748	0.640164	8
AAEL006630	AAEL006630	CHK domain-containing protein [Source:UniProtKB/TrEMBL;Acc:A0A1S4FE87]	0.256422	0.5202	0.553551	0.793474	0.193199	-0.249021	-0.218508	0.195268	1.68327	1.43991	0.563853	0.204003	0.135328	0.00278052	0.00663678	1.89e-09	0.0432413	0.00972885	0.0210886	0.401448	0.000145764	0.00115752	0.197045	0.640705	8
AAEL005792	CLIPE8	Clip-Domain Serine Protease family E. Protease homologue.	1.05522	0.981772	2.02147	2.13105	0.341372	2.13334	2.75641	0.874698	0.863599	0.492192	0.352071	0.834365	0.000124504	0.00042682	5.58e-10	6.49e-13	0.0333634	1.54e-09	1.24e-11	0.0107036	0.253798	0.515491	0.64183	0.271338	8
AAEL008050	AAEL008050	None	2.71194	2.87371	4.28343	2.80661	0.86067	3.05847	2.40856	1.07656	1.20994	0.771345	0.394686	-0.616848	5.28e-09	1.01e-09	6.42e-15	2.86e-10	0.00645958	9.35e-12	8.62e-10	0.00170853	0.152065	0.361362	0.641891	0.46869	8
AAEL006566	AAEL006566	suppressor of ty	-0.270959	-0.229936	-0.147311	-0.221144	-0.451483	-0.192849	-0.234047	-0.333328	-0.229925	-0.0971254	0.154924	-0.0385307	0.00468795	0.0178898	0.196303	0.000764885	2.47e-06	0.0169154	0.00479755	0.0116504	0.00523584	0.238753	0.0654044	0.643716	8
AAEL002869	AAEL002869	None	0.584646	0.510506	0.838357	0.517822	0.141424	0.164329	0.20578	0.304691	0.331749	0.304142	-0.131423	-0.0487889	2.6e-05	0.000290821	3.74e-07	2.72e-05	0.231737	0.0173476	0.00392405	0.363634	0.00176253	0.00407387	0.214452	0.645749	8
AAEL002722	AAEL002722	protein kinase C inhibitor, putative	0.172249	0.475487	0.539075	0.258839	0.180793	0.0939438	-0.348368	-0.379763	0.0828904	0.0898363	0.589183	0.563916	0.331993	0.00820149	0.0105803	0.00125094	0.0431539	0.167082	2.58e-05	0.0012485	0.646268	0.618761	0.00110177	0.00179369	8
AAEL010514	AAEL010514	aminoacyl-tRNA synthetase auxiliary protein, 43kD, putative	0.204976	0.277559	0.323862	0.17807	0.134244	0.0669833	-0.485371	-0.23971	0.298387	0.209074	0.348051	0.354695	0.00899936	0.000481451	0.000514182	0.0345615	0.176608	0.647603	0.00284577	0.347599	0.04164	0.153519	0.0174942	0.0154665	8
AAEL008088	AAEL008088	None	-0.836153	-0.804368	-1.45065	-0.492049	-0.229253	0.575511	0.264245	-0.153585	-0.554634	-0.576522	-1.3642	-1.75446	2.57e-06	8.04e-06	8.02e-12	4.54e-06	0.0251168	3.54e-06	0.00999298	0.647649	0.474963	0.457713	0.0812525	0.0242236	8
AAEL013110	AAEL013110	None	-0.786999	-0.875046	-1.20872	-0.612063	-0.271382	0.250848	0.0828026	-0.161212	-0.563456	-0.343735	1.45968	0.0854274	4.58e-05	7.76e-06	1.45e-07	6.13e-09	0.00170839	0.00679433	0.334772	0.647686	0.00185078	0.0575323	3.29e-14	0.645573	8
AAEL005000	AAEL005000	None	-1.10027	-0.706952	-0.924742	0.0353966	-0.342487	1.43897	1.13968	0.207207	-0.363794	-0.113401	-0.395341	-0.185798	9.65e-09	0.000274163	4.98e-05	0.647945	0.00172209	7.12e-06	0.000131242	0.40176	0.0475648	0.536967	0.0311226	0.311167	8
AAEL015640	AAEL015640	transcription factor IIIA, putative	-0.388507	-0.294006	-0.481155	-0.421615	0.324881	-0.0452188	-0.542005	0.0688319	-0.282169	-0.391722	0.112654	0.0558244	0.00592294	0.0398401	0.00416616	6.11e-06	0.00093115	0.593662	1.59e-06	0.275986	0.0178861	0.00102137	0.358145	0.648019	8
AAEL007449	AAEL007449	None	-0.206235	-0.283867	-0.535611	-0.288999	-0.174925	-0.134547	-0.0703862	-0.14793	-0.169956	-0.146646	0.204784	0.0286044	0.0609146	0.0109094	4.24e-05	4.5e-08	0.00033247	0.0113234	0.162251	0.515692	0.00599801	0.0180416	0.00110408	0.648604	8
AAEL009127	CYP6M11	cytochrome P450	0.268092	0.813203	0.864633	0.564889	-0.490192	-0.071111	0.86735	-0.384239	0.869075	1.20052	-0.488406	0.595059	0.352324	0.0053622	0.0115757	0.000895971	0.0115861	0.651047	1.28e-05	0.0186165	0.0472275	0.0061182	0.264047	0.173628	8
AAEL007560	AAEL007560	core 1 udp-galactose:n-acetylgalactosamine-alpha-r beta 1,3- galactosyltransferase	-0.231684	-0.384179	-0.348096	0.407168	-0.22615	0.213649	0.207686	0.101948	-0.200573	-0.109737	0.756565	0.320424	0.00307637	1.3e-06	0.000187721	2.54e-09	0.00011955	2.94e-06	4.4e-06	0.1162	0.411672	0.653374	0.00192788	0.189082	8
AAEL013065	AAEL013065	thiamin pyrophosphokinase	-0.251431	-0.330154	-0.391088	-0.390983	-0.113724	0.029028	0.0359939	-0.189932	-0.316238	-0.364214	-0.241667	-0.352408	0.0372307	0.00696379	0.00648824	1.54e-06	0.115497	0.657249	0.582646	0.118035	0.000593451	7.75e-05	0.0127936	0.0002622	8
AAEL001795	AAEL001795	orfY, putative	0.546824	0.603302	0.52533	0.0725409	-0.13645	-0.1196	-0.268721	-0.0615362	0.497975	0.713571	0.536274	0.650782	0.000486875	0.000146025	0.00480134	0.469738	0.271515	0.32653	0.0344565	0.65937	0.0318087	0.00210269	0.0207028	0.00498237	8
AAEL014946	AAEL014946	Protease U48 caax prenyl protease rce1 [Source:UniProtKB/TrEMBL;Acc:A0A1S4G3P5]	-0.333295	-0.195251	-0.208871	0.161095	-0.112216	0.236745	0.0846751	0.0264148	-0.312574	-0.293415	0.160445	0.350307	5.92e-05	0.0201919	0.0344643	0.00318161	0.0692737	0.000346316	0.144678	0.659888	0.0018391	0.00351739	0.110533	0.00050867	8
AAEL009360	AAEL009360	serine/threonine-protein kinase PLK4 (EC 2.7.11.21)(Polo-like kinase 4)(PLK-4)(Serine/threonine-protein kinase SAK)	-0.415646	-0.568071	-0.819179	-0.141923	-0.272566	0.0183851	0.0344062	-0.165307	-0.35436	-0.350078	0.0610273	-0.307263	0.00275065	5.42e-05	7.27e-07	0.00102272	8.3e-06	0.409514	0.129898	0.104969	0.00653344	0.00724138	0.660191	0.0249063	8
AAEL009167	AAEL009167	bone morphogenetic protein 5/7, bmp5/7	0.329834	0.273886	0.443743	0.378837	0.0373205	0.227242	-0.207889	0.205045	0.216154	0.301982	0.23466	0.272676	0.00105813	0.00730576	0.000208621	2.84e-05	0.661797	0.00582045	0.0105847	0.273235	0.106988	0.0243407	0.0718659	0.0366057	8
AAEL010810	AAEL010810	None	-0.359052	-0.327288	-0.477694	-0.385474	-0.224743	-0.0346328	-0.267675	-0.119714	-0.344898	-0.272499	0.169749	0.147616	0.00384968	0.00934242	0.00129351	0.000271043	0.0461661	0.661915	0.00242164	0.428941	0.00324383	0.0203854	0.183579	0.243858	8
AAEL009101	eIF3-S5	Eukaryotic translation initiation factor 3 subunit F (eIF3f)(Eukaryotic translation initiation factor 3 subunit 5)	0.524604	0.599418	0.671342	0.342206	0.0355108	-0.0770351	-0.18791	0.0418704	0.451375	0.330342	0.179532	0.277245	5.28e-08	8.44e-10	4.59e-09	5.12e-05	0.661508	0.286858	0.0142335	0.663021	0.00052609	0.0111705	0.167641	0.0331473	8
AAEL008871	AAEL008871	succinate dehydrogenase	0.504571	0.658104	1.01463	0.348974	-0.0387302	-0.25149	-0.330672	0.216686	0.749214	0.454313	0.317562	0.306602	0.00276078	0.000116734	4.06e-07	0.00011816	0.664255	0.00834263	0.000957284	0.433692	4.99e-05	0.0138835	0.0853842	0.0966468	8
AAEL014099	AAEL014099	valyl-tRNA synthetase	-0.109897	-0.198919	-0.290311	0.165946	-0.0261175	0.248465	-0.108154	0.322315	-0.230535	-0.200757	0.287032	0.242279	0.412632	0.143507	0.0690928	0.00312475	0.667171	2.73e-06	0.0124633	0.0185363	0.0143159	0.0329818	0.00294394	0.011978	8
AAEL007907	AAEL007907	serine/threonine protein kinase	0.707642	0.717944	1.11026	0.143094	0.516663	-0.223069	-0.536515	-0.27023	0.0814143	0.220285	0.374384	0.243943	1.71e-06	1.66e-06	1.9e-10	0.070088	2.09e-05	0.0226844	6.28e-06	0.0311182	0.667598	0.245957	0.0448767	0.19563	8
AAEL001367	AAEL001367	type IV inositol 5-phosphatase	-0.790125	-0.774558	-0.833744	-0.229349	-0.36966	0.0348807	-0.0170962	-0.0394576	-0.362481	-0.409394	0.204375	-0.0399027	3.21e-07	7.68e-07	5.94e-06	0.000193708	8.35e-06	0.266626	0.58203	0.476497	1.6e-05	1.18e-06	0.02528	0.667823	8
AAEL006189	AAEL006189	None	-0.145307	-0.202631	-0.237772	-0.322632	-0.11634	-0.0920068	-0.0945902	-0.0337609	0.0457293	0.0377164	0.214384	0.308342	0.0302952	0.00288095	0.00289826	0.000466831	0.22663	0.00407486	0.00329394	0.524745	0.603092	0.66809	0.0149836	0.000468724	8
AAEL011368	AAEL011368	sugar transporter	0.098979	0.612224	0.852319	-0.0429671	-0.172582	-0.29371	-0.489707	-0.159119	1.12743	0.940111	1.31957	0.588477	0.668804	0.00892772	0.00188546	0.626944	0.122075	0.014246	0.000207365	0.514582	1.15e-06	4.91e-05	8.21e-09	0.010102	8
AAEL000439	AAEL000439	None	-0.433174	-0.449523	-0.746317	-0.358363	-0.149695	-0.0453235	-0.0455904	-0.0722845	-0.377096	-0.286417	0.120271	-0.178498	0.000481894	0.000352074	4.7e-07	1.39e-09	0.00128484	0.306029	0.303257	0.669259	2.73e-07	9.25e-05	0.157438	0.0280438	8
AAEL001586	AAEL001586	glucosyl/glucuronosyl transferases	0.685027	0.65789	0.979833	0.733113	0.238613	0.160746	-0.0194411	0.161094	0.761649	0.972051	0.597427	0.765406	6.47e-06	1.91e-05	5.5e-08	1.14e-06	0.0746582	0.00169491	0.669707	0.32686	0.0135407	0.00160838	0.0522064	0.0128263	8
AAEL001635	AAEL001635	None	-0.49548	-0.480279	-0.876076	-0.402041	0.391725	-0.114199	0.0973441	-0.120275	-0.145225	-0.220571	-0.285675	-0.855631	0.00930662	0.012859	0.000110565	0.000222316	0.00180989	0.0213545	0.0462171	0.545797	0.673148	0.521721	0.41253	0.0135345	8
AAEL009958	AAEL009958	None	-0.253211	-0.241331	-0.346911	-0.104806	-0.0370128	0.143844	0.230017	-0.0502362	-0.299429	-0.294147	-0.0534093	0.033914	0.0105512	0.0161675	0.00322153	0.0458291	0.544299	0.0496267	0.00309758	0.63405	0.000173186	0.000232414	0.506833	0.673701	8
AAEL007526	AAEL007526	electron transfer flavoprotein-ubiquinone oxidoreductase	0.300143	0.264309	0.584705	0.0892338	0.0625588	-0.253186	0.120205	-0.236118	0.195118	0.225701	0.384034	0.290941	7.57e-05	0.000583903	8.5e-11	0.019409	0.159375	0.000938226	0.0834656	0.11287	0.144373	0.0912806	0.00407975	0.0296032	7
AAEL000644	AAEL000644	None	0.448089	0.505675	0.646704	0.166741	0.203278	-0.150461	-0.250562	0.316384	0.830816	0.655689	0.653714	-1.62881	0.008459	0.0033583	0.00137074	0.150091	0.151866	0.190213	0.0347254	0.14203	0.0108515	0.0443029	0.106177	0.000207071	7
AAEL013633	AAEL013633	ubiquitin-conjugating enzyme h	-0.412168	-0.550183	-0.700844	-0.187476	-0.14086	0.108966	-0.263679	-0.233908	-0.153142	-0.197987	0.169802	-0.36147	0.00227846	5.84e-05	1.28e-05	3.55e-05	0.00368969	0.111366	0.000584505	0.198474	0.153286	0.0650193	0.135092	0.00127218	7
AAEL006412	AAEL006412	sodium- and chloride-dependent neurotransmitter transporter	0.159182	0.171994	0.337767	0.287681	0.16765	-0.154512	-0.3907	0.240163	0.127791	0.165203	0.18512	0.198735	0.00393511	0.00210976	2.61e-07	4.59e-06	0.00682793	0.0419338	1.74e-05	0.0760069	0.210226	0.105314	0.0701287	0.051943	7
AAEL002881	AAEL002881	NADH:ubiquinone dehydrogenase, putative	0.640638	0.789314	1.14116	0.435309	0.230404	-0.322184	-0.219186	0.120086	0.752354	0.512849	0.288433	0.250567	0.000564172	2.75e-05	2.34e-07	0.00309624	0.158101	0.0326886	0.135192	0.215029	3.1e-06	0.00147615	0.0738862	0.12045	7
AAEL008157	AAEL008157	None	0.595843	0.703917	1.03889	0.712497	0.112246	0.191541	0.146633	0.254928	1.12094	1.42912	-0.430873	-0.332988	0.000838331	9.83e-05	9.15e-07	1.31e-08	0.229762	0.0664736	0.153506	0.0480638	7.17e-07	3.13e-10	0.0500112	0.130698	7
AAEL007445	AAEL007445	None	-0.387978	-0.505676	-0.685155	-0.374232	-0.0709369	0.054164	0.0472301	-0.158122	-0.330861	-0.397191	0.159899	-0.359605	0.0056075	0.000370402	4.12e-05	2.63e-07	0.237114	0.11954	0.171827	0.223407	0.00160492	0.000152855	0.164561	0.001354	7
AAEL004700	AAEL004700	cdkl1/4	-0.70667	-0.722761	-0.848596	-0.198761	-0.350383	-0.0546307	-0.052805	-0.127657	-0.535624	-0.629342	-1.22647	-3.02355	0.00411337	0.00378527	0.00380842	0.00097099	2.21e-05	0.102065	0.113333	0.0695394	0.245544	0.172589	0.0158797	6.46e-10	7
AAEL009415	AAEL009415	synembryn	-0.339415	-0.360801	-0.341544	-0.179655	-0.268582	-0.0480842	0.0804062	0.0815754	-0.438383	-0.293244	0.133628	0.218129	0.00380061	0.00240432	0.0144494	0.0077007	0.00177751	0.238806	0.05521	0.13371	0.000149741	0.011285	0.251232	0.0609616	7
AAEL007009	AAEL007009	None	0.478649	0.524411	0.634698	0.286736	0.116793	-0.097	-0.204071	0.159382	0.201613	0.303951	0.560911	0.486473	1.05e-07	8.91e-09	2.81e-09	0.000153049	0.131222	0.186269	0.00889854	0.218537	0.258981	0.0895224	0.0015892	0.00614778	7
AAEL000485	AAEL000485	paramyosin, putative	0.154533	0.21069	0.248252	0.738771	0.470408	0.0718361	0.232802	0.275822	0.114397	0.147494	0.28377	0.264752	0.0718308	0.0154255	0.0149468	2.88e-12	1.1e-07	0.261515	0.00115166	0.0698237	0.21546	0.110269	0.00213402	0.00415062	7
AAEL003367	AAEL003367	nucleolar complex protein	-0.276664	-0.373006	-0.599899	-0.365878	-0.147148	-0.0584974	0.0758405	-0.119785	-0.155719	-0.0867823	0.242896	0.214511	0.00221468	4.7e-05	2.5e-08	0.000115829	0.126346	0.264137	0.151564	0.228854	0.00607886	0.128026	2.99e-05	0.000220194	7
AAEL006718	AAEL006718	Sugar transporter SWEET [Source:UniProtKB/TrEMBL;Acc:Q174X0]	0.706004	1.06288	1.17466	0.367843	-0.0984916	-0.0914985	-0.34174	-0.179644	0.22049	0.226484	0.554535	0.451184	2.1e-07	1.21e-14	3.42e-13	1.4e-05	0.215856	0.071258	4.26e-07	0.264027	0.10985	0.100235	4.8e-05	0.000946417	7
AAEL008700	AAEL008700	None	-0.220032	-0.136872	-0.236736	-0.266609	-0.20245	-0.385927	-0.148574	-0.121219	-0.169123	-0.301089	0.0685853	-0.0712569	0.032319	0.188806	0.0529636	0.000486805	0.0170834	1.79e-05	0.047538	0.0940027	0.00328317	1.63e-07	0.269486	0.244365	7
AAEL001065	AAEL001065	None	0.19198	0.209512	0.378778	0.325227	-0.109513	-0.142197	-0.188508	0.123787	0.449725	0.225341	-0.273866	-0.25803	0.174557	0.143718	0.0241151	4.74e-06	0.095646	0.0635102	0.0166942	0.279543	1.23e-07	0.0079559	0.00102951	0.0019782	7
AAEL012095	AAEL012095	26S protease regulatory subunit	-0.125156	-0.126835	-0.0565804	-0.153403	-0.150148	0.0783615	0.129346	-0.25991	-0.177975	-0.165278	-0.146119	-0.0796156	0.00362519	0.00362902	0.268936	0.00251183	0.0118014	0.222326	0.0500966	0.00994439	0.017357	0.0271777	0.0511459	0.287861	7
AAEL004309	AAEL004309	None	-1.05731	-0.669183	-0.829347	0.0895673	0.180252	-0.0784957	-0.208085	0.104999	-0.997078	-0.817563	-0.49573	-0.578778	0.0001561	0.0181196	0.0126265	0.293782	0.0923474	0.104871	0.000185597	0.136673	0.000131442	0.00169677	0.0573683	0.0262412	7
AAEL000165	AAEL000165	None	0.910194	0.880618	1.74184	0.937611	0.188821	-0.104524	0.201317	-0.372831	0.776423	1.01816	-0.859618	0.742778	0.00140074	0.00228727	2.62e-07	3.46e-06	0.295716	0.233281	0.0275306	0.00223125	0.0904271	0.026399	0.0628029	0.107526	7
AAEL005651	AAEL005651	ethanolamine-phosphate cytidylyltransferase	0.711034	0.736457	1.03877	0.180479	0.0978348	-0.133815	-0.475952	-0.184487	0.521047	0.596073	0.290336	0.190231	1.73e-08	8.29e-09	4.12e-12	0.0255169	0.295811	0.0943219	2.95e-06	0.206949	0.000573439	8.15e-05	0.0551847	0.209207	7
AAEL008594	AAEL008594	None	0.277045	0.231236	0.383761	0.182639	0.183343	-0.484275	-0.302328	-0.129705	-0.113511	-0.19891	0.381452	0.163196	0.000729618	0.00539769	8.2e-05	0.0737803	0.137178	0.00149172	0.03374	0.297959	0.24329	0.0410619	8.03e-05	0.0916483	7
AAEL002310	AAEL002310	None	-0.696435	-0.764878	-0.936493	-0.329384	-0.16239	-0.279885	-0.290916	-0.338135	-0.406486	-0.4247	0.240072	-0.32265	1.68e-05	3.18e-06	1.4e-06	0.000582114	0.111747	0.0046572	0.00347606	0.0681643	0.0603872	0.0497805	0.301487	0.156326	7
AAEL012546	AAEL012546	DNA replication licensing factor MCM6	-0.349815	-0.440682	-0.680947	-0.378837	-0.0596399	0.63014	0.162899	-0.21531	-0.561808	-0.5804	-1.17127	-1.59085	0.0339538	0.00838911	0.000520314	8.9e-08	0.288324	4.64e-07	0.0823703	0.0970413	0.303797	0.288078	0.0324154	0.0036496	7
AAEL001134	AAEL001134	Probable methylmalonate-semialdehyde dehydrogenase [acylating], mitochondrial Precursor (Malonate-semialdehyde dehydrogenase [acylating])(MMSDH)(EC 1.2.1.27)(EC 1.2.1.18)	0.413499	0.575373	0.632547	0.353373	-0.118214	-0.134802	-0.372423	-0.0915059	0.406776	0.266947	0.633439	0.777493	0.00921872	0.000349239	0.000800918	0.000234371	0.228792	0.238652	0.00292603	0.088192	0.120002	0.307575	0.0154662	0.00296362	7
AAEL002190	AAEL002190	None	0.37317	0.523891	0.570192	0.252238	-0.108024	0.0470177	0.207414	-0.203994	0.29619	0.194643	0.495967	0.482279	0.00242055	2.64e-05	9.58e-05	0.000556532	0.161652	0.31419	0.000160391	0.128381	0.122499	0.310163	0.00968762	0.0119328	7
AAEL011435	AAEL011435	radical sam proteins	-0.349235	-0.313232	-0.300764	-0.108995	0.115159	-0.0972454	-0.402769	0.263672	-0.255612	-0.170908	0.274459	0.0979488	5e-07	8.67e-06	0.000279812	0.102005	0.15452	0.31652	0.000332523	0.124463	0.00192467	0.0390094	0.001002	0.240994	7
AAEL000148	AAEL000148	None	-0.234699	-0.178222	-0.354626	-0.22414	-0.208993	-0.0296155	-0.0500742	-0.230286	-0.257706	-0.294547	-0.190769	-0.315962	0.0937656	0.209161	0.0335636	4.32e-06	0.000110255	0.319677	0.0992088	0.0688857	0.00239512	0.000549805	0.0455631	0.000741705	7
AAEL009542	AAEL009542	Putative ribonucleasep/mrp protein subunit pop1 [Source:UniProtKB/TrEMBL;Acc:A0A0P6JS03]	-0.257195	-0.462661	-0.547082	-0.448337	-0.169904	0.168871	-0.402742	-0.228577	-0.135399	-0.165723	0.11896	-0.194666	0.048399	0.00046111	0.00041958	6.69e-07	0.0342727	0.00262024	4.95e-08	0.320671	0.213559	0.128168	0.287565	0.080646	7
AAEL011778	AAEL011778	WD-repeat protein	-0.303052	-0.358286	-0.55969	0.177276	-0.131843	0.183451	0.158669	0.0458156	-0.101157	-0.194701	-0.412115	-0.168861	0.000557499	5.66e-05	8.42e-08	0.102282	0.309849	0.00026812	0.00111539	0.320961	0.267895	0.0330456	6.79e-06	0.0653821	7
AAEL002959	AAEL002959	brain chitinase and chia	1.23725	1.09263	1.9726	0.430973	0.0956352	0.137237	-0.109424	-0.179249	0.737703	0.907675	-4.18509	-2.63703	9.93e-06	0.000118066	2.7e-09	2.46e-05	0.324005	0.0254001	0.0689661	0.0853895	0.283367	0.187694	5.28e-07	0.0034947	7
AAEL002324	AAEL002324	Vacuolar protein sorting-associated protein 28 homolog [Source:UniProtKB/TrEMBL;Acc:Q16IH3]	0.140803	0.159633	0.283693	0.284278	-0.11425	0.241496	0.299788	0.098007	-0.385704	-0.629555	-0.293656	-0.337231	0.158229	0.114424	0.0167353	2.91e-06	0.0428362	0.00019677	1.46e-05	0.331578	0.0481457	0.00126545	0.133843	0.085232	7
AAEL007038	AAEL007038	prolyl 4-hydroxylase alpha subunit 1	0.773053	0.687668	1.15125	0.338358	0.208399	-0.0704182	0.162539	0.17917	0.362823	0.292809	-0.237955	0.2321	5.59e-06	6.71e-05	1.22e-08	0.00190925	0.0849578	0.34158	0.0352558	0.251556	0.00973325	0.0371707	0.0910201	0.0995668	7
AAEL008192	RpS3	40S ribosomal protein S3 [Source:UniProtKB/TrEMBL;Acc:Q4F6X0]	0.54725	0.68481	0.770664	0.0892522	0.173579	-0.0849665	-0.0812124	0.099165	0.803136	0.530217	0.206101	0.463973	1.96e-07	1.32e-10	6.98e-10	0.200449	0.0489707	0.0698118	0.082125	0.225545	0.00021855	0.0146714	0.342786	0.032707	7
AAEL006965	AAEL006965	NBP2b protein, putative	-0.566859	-0.448711	-0.463641	-1.07807	0.139846	-0.514401	-0.427117	-0.373225	-0.197098	-0.359841	-0.73887	-0.973254	0.00471698	0.0272345	0.052439	1.19e-08	0.316724	0.00197584	0.0080305	0.245029	0.343914	0.0839429	0.00055435	4.44e-06	7
AAEL006667	AAEL006667	phosphatidyltransferase	0.63907	0.755648	0.8481	0.206643	0.0629504	-0.0733332	-0.16805	-0.0781355	0.575038	0.492639	0.296763	0.206897	3.36e-05	1.3e-06	3.6e-06	0.000654989	0.321301	0.101027	0.000730166	0.326976	0.00935213	0.0259564	0.178749	0.348681	7
AAEL003317	AAEL003317	alkaline phosphatase	2.69749	3.52691	3.06698	-1.10283	0.245204	0.155891	0.081816	-0.38842	0.763997	1.52	3.28782	1.95048	0.000281534	2.78e-06	0.000508869	2.35e-06	0.236578	0.00284166	0.0918462	0.221314	0.349954	0.0705967	1.34e-05	0.00980785	7
AAEL009432	SCRBQ3	Class B Scavenger Receptor (CD36 domain).	0.419358	0.547223	0.593916	0.1682	0.136933	-0.107892	-0.155405	0.240249	0.538257	0.929799	0.901468	0.713195	0.0846172	0.0263484	0.0397889	0.184781	0.371546	0.0301638	0.00298136	0.191832	0.106353	0.0050672	0.00490267	0.0260099	7
AAEL001360	AAEL001360	Coronin [Source:UniProtKB/TrEMBL;Acc:Q17LF4]	-0.292408	-0.373541	-0.448987	-0.0957551	-0.132885	0.232978	-0.0434289	-0.0572157	-0.114251	-0.0571393	-0.207645	-0.108897	7.75e-06	1.73e-08	7.69e-09	0.0352876	0.0188825	2.24e-05	0.32883	0.281768	0.0741705	0.371902	0.00121544	0.0897735	7
AAEL011974	AAEL011974	None	0.142294	0.146734	0.306077	0.11244	-0.169549	-0.0573821	-0.384154	-0.0559992	0.274495	0.195336	0.558962	0.540961	0.21852	0.210549	0.0259062	0.026137	0.00793412	0.134341	5.93e-10	0.373036	0.0347174	0.133374	1.54e-05	2.76e-05	7
AAEL002800	AAEL002800	DNA polymerase epsilon, catalytic subunit	-0.374767	-0.605982	-0.522237	0.28143	0.531729	0.46067	-0.212796	0.137064	-0.477727	-0.466418	-1.19293	-1.21414	0.0852415	0.00603599	0.0436484	0.000347649	2.27e-06	0.000556813	0.0758308	0.373325	0.209053	0.219969	0.00183589	0.00152757	7
AAEL000785	AAEL000785	None	-0.421513	-0.372796	-0.469299	-0.554194	-0.154286	-0.0800195	-0.356107	-0.15478	-0.340655	-0.260991	0.179517	-0.0978998	6.47e-05	0.000489643	0.000197669	2.92e-07	0.0913363	0.330889	0.000214424	0.203307	0.00159768	0.0153018	0.110439	0.374764	7
AAEL014749	AAEL014749	ral	-0.121141	-0.0919672	-0.180512	0.439209	0.0465428	0.297793	0.416887	0.235815	-0.159856	-0.144045	-0.653852	-0.360472	0.116525	0.239661	0.0493491	4.26e-09	0.380871	3.26e-06	1.61e-08	0.00927647	0.250874	0.300912	2.92e-06	0.00989061	7
AAEL007370	AAEL007370	None	-0.108789	-0.201647	-0.329322	-0.309926	0.282226	0.597013	0.803175	-0.406193	-0.446229	-0.400648	-1.15712	-1.08119	0.347858	0.0860093	0.0169004	0.00012823	0.00203934	2.77e-05	4.18e-07	0.120168	0.330036	0.381835	0.0118814	0.0185876	7
AAEL009387	AAEL009387	hexokinase	0.692996	0.710214	1.14103	0.245377	-0.0931923	0.142581	-0.152397	-0.18192	0.454398	0.498231	0.201917	0.518402	6.18e-07	4.6e-07	4.87e-12	0.010315	0.386858	0.208724	0.180175	0.121183	0.0229862	0.0126669	0.312315	0.00949007	7
AAEL009642	AAEL009642	cathepsin b	1.84397	1.02899	1.88902	0.214454	0.0782886	-0.234542	-0.287208	-0.256356	1.2137	1.03108	-1.47335	-0.733318	0.00536041	0.125246	0.0163158	0.00850945	0.391056	0.00543204	0.00104128	0.211554	0.0318619	0.0672006	0.0311978	0.281075	7
AAEL013939	AAEL013939	erk1/2	-0.426639	-0.485915	-0.800464	-0.280612	-0.162921	-0.0399142	-0.0503483	-0.0901557	-0.138891	-0.212679	0.212284	-0.0740655	0.000543824	0.000101776	5e-08	2.96e-05	0.0175327	0.214493	0.121143	0.3187	0.102902	0.0125857	0.0160197	0.400906	7
AAEL000028	CLIPB34	Clip-Domain Serine Protease family B.	0.874909	0.963258	1.34711	0.975797	0.157919	0.347952	0.596093	0.559691	0.60248	0.543752	-0.487556	-0.31837	5.41e-07	5.18e-08	8.34e-11	1.4e-06	0.366513	0.00542707	2.67e-05	0.00139742	0.115113	0.155016	0.203541	0.406347	7
AAEL015442	AAEL015442	None	-0.377572	-0.245297	-0.321761	-0.286528	-0.222356	0.0562893	-0.137843	-0.18648	-0.195181	-0.288173	0.0873107	-0.0670354	0.00363413	0.0621991	0.0371358	0.000234324	0.00967024	0.209597	0.00449082	0.359469	0.00936734	0.000126851	0.275228	0.407385	7
AAEL004025	AAEL004025	glucose dehydrogenase	0.597212	0.563927	0.933397	1.2645	-0.211516	-0.492319	-0.276581	0.243206	0.30203	0.489099	0.25324	0.42688	0.00333149	0.00622985	0.000112785	4.42e-12	0.0452282	0.000222725	0.0214206	0.212658	0.3248	0.11082	0.408898	0.163894	7
AAEL011319	AAEL011319	None	0.804775	0.717621	1.33424	0.0590347	0.115435	-0.0265215	-0.0555444	0.0461846	1.05343	1.13261	0.793005	0.574762	0.000584063	0.00247587	1.6e-06	0.335362	0.131315	0.412178	0.0939443	0.255718	0.000192043	6.08e-05	0.00500294	0.0418975	7
AAEL011868	AAEL011868	None	-0.617891	-0.555532	-0.869289	-0.334444	0.0674189	-0.138924	-0.25035	-0.195627	-0.284105	-0.25134	0.14778	-0.148611	6.49e-05	0.000394015	2.33e-06	3.19e-08	0.150738	0.00833588	3.08e-05	0.412537	0.0381917	0.0667515	0.305418	0.294585	7
AAEL004678	AAEL004678	rhomboid	0.421826	0.712908	0.591226	-0.0894052	0.192949	-0.292059	-0.218305	0.239534	0.655529	0.546641	0.246891	0.440549	0.0569537	0.00148961	0.0246746	0.414804	0.158455	0.00171933	0.0140769	0.0715822	0.00070194	0.00465744	0.22518	0.0310878	7
AAEL002788	AAEL002788	None	-0.456589	-0.515453	-0.756889	-0.180555	-0.268478	0.157416	0.070343	-0.119862	-0.197619	-0.0824917	-0.175356	-0.475317	0.000120993	1.85e-05	8.54e-08	0.001532	0.0002575	0.0215839	0.280946	0.25665	0.0508646	0.41571	0.0885723	3.88e-06	7
AAEL006827	CYP12F8	cytochrome P450	-0.459524	-0.631521	-1.16	-0.159696	-0.125426	0.0479227	-0.0222912	-0.239362	0.80994	0.673475	0.720959	0.842051	0.0788302	0.0171835	0.000197357	0.0228999	0.128352	0.089022	0.416756	0.148116	0.000303913	0.00262191	0.00456002	0.000371963	7
AAEL006602	AAEL006602	None	0.323238	0.60245	0.675053	0.381501	0.217101	-0.137861	-0.366407	0.142733	1.12208	0.811045	0.645869	0.437752	0.0873615	0.00165894	0.00264488	4.78e-05	0.0242885	0.250799	0.0048211	0.424624	0.00472124	0.0411426	0.112569	0.278168	7
AAEL001385	AAEL001385	None	-0.268896	-0.153383	-0.0665044	0.307221	-0.0989752	0.371657	0.66502	0.167886	-0.213721	-0.181307	-0.477063	-0.324989	0.000125601	0.0307993	0.425221	9.28e-06	0.128002	1.82e-07	4.99e-12	0.0553855	0.057477	0.10707	2.23e-05	0.00385959	7
AAEL005721	AAEL005721	None	-0.529606	-0.433501	-0.811571	-0.343768	-0.481081	-0.187457	-0.332134	-0.146497	-0.289375	-0.225234	0.28561	-0.348734	0.000318858	0.00364074	3.5e-06	1.25e-07	1.69e-08	0.000263697	1.14e-07	0.425514	0.170542	0.286423	0.178789	0.100062	7
AAEL006224	AAEL006224	short-chain dehydrogenase	0.239069	0.427774	0.541639	0.392301	0.170121	-0.281991	-0.201301	-0.670273	0.364518	0.347599	0.144409	0.297384	0.0866456	0.00247855	0.0010841	0.00181657	0.213054	0.000115677	0.00297517	0.000121067	0.0443232	0.055073	0.425312	0.100643	7
AAEL013870	AAEL013870	DUF4706 domain-containing protein [Source:UniProtKB/TrEMBL;Acc:A0A1S4G0E9]	-0.330467	-0.226977	-0.525842	-0.647817	-0.243463	-0.178274	0.0365055	-0.0841181	-0.272575	-0.17509	0.164541	-0.328949	0.084937	0.242873	0.0213255	1.23e-09	0.00284843	0.000707737	0.428951	0.218172	0.00160495	0.0434654	0.094373	0.000699538	7
AAEL002614	AAEL002614	equilibrative nucleoside transporter	0.24114	0.338453	0.378835	-0.0462193	0.0732471	-0.178764	-0.052269	0.128501	0.461949	0.401727	-0.345878	-0.313827	0.120708	0.0315665	0.0401739	0.431363	0.311362	0.000257805	0.216756	0.33566	0.000132254	0.000882248	0.0163841	0.0283394	7
AAEL005567	AAEL005567	nucleosome assembly protein	0.865265	0.885981	1.15382	0.395887	-0.181666	-0.0840841	-0.508858	-0.21499	0.817035	0.624823	0.295139	0.214214	9.18e-08	6.72e-08	2.02e-09	0.011496	0.306364	0.43558	8.47e-05	0.187461	1.29e-05	0.000850342	0.114674	0.252226	7
AAEL014002	AAEL014002	None	-0.215785	-0.408045	-0.396877	-0.20458	-0.168519	0.11153	-0.0292455	0.117652	-0.338914	-0.186658	-0.264342	-0.167773	0.100923	0.00221874	0.0112606	0.000268292	0.00718028	0.00624351	0.436262	0.117067	0.0102848	0.157727	0.0472414	0.207886	7
AAEL013501	PPO4	prophenoloxidase	0.802223	0.53157	1.51001	2.7643	0.331127	2.03851	1.71504	0.765515	0.544379	0.767625	-1.15882	-0.458571	0.0356415	0.170015	0.000823635	3.21e-12	0.13396	3.67e-11	9.36e-10	0.0143664	0.353822	0.191187	0.0492703	0.437058	7
AAEL012897	AAEL012897	aconitase, mitochondrial	0.696491	0.67707	1.36825	0.618388	-0.161613	-0.154926	-0.124434	0.193873	0.737381	0.583335	0.510692	0.425526	0.000169601	0.000308934	5.05e-10	4.83e-08	0.0745098	0.104854	0.188031	0.438961	0.000682603	0.00721145	0.0186656	0.0500112	7
AAEL007397	E75	Ecdysone-induced protein 75B isoform A Nuclear receptor	-0.245272	-0.434299	-0.589323	-0.139438	-0.11669	-0.046573	-0.0241124	-0.0471145	-0.433708	-0.403581	0.509316	-0.0981893	0.0359248	0.000246894	2.23e-05	0.00953008	0.0631527	0.141566	0.438276	0.325704	0.000544892	0.00129738	6.28e-05	0.439138	7
AAEL003888	AAEL003888	ubiquitin	0.683191	0.822351	1.28112	0.421015	-0.0648678	0.0546854	0.979135	1.00354	0.16605	0.278581	-0.320446	-0.195043	1.02e-07	2.56e-10	4.37e-17	6.28e-06	0.441688	0.3941	2.41e-13	0.435793	0.107347	0.00689255	0.0018409	0.0580798	7
AAEL001104	AAEL001104	None	0.410114	0.285996	0.494528	1.08356	0.130391	0.0698837	0.217744	0.429904	-0.32168	-0.14877	-1.04228	-0.733789	0.000963754	0.0231888	0.000806412	1.27e-11	0.163183	0.290394	0.00273062	0.0990543	0.0957075	0.441987	4.29e-08	0.000115512	7
AAEL001647	AAEL001647	None	-0.183968	-0.24282	-0.448316	-0.0422808	0.480241	-0.490037	-1.13737	0.0445333	-0.0936014	-0.0489143	0.252904	-0.0426918	0.130331	0.0488016	0.00193694	0.443715	8.6e-07	0.000628247	4.99e-09	0.35464	0.0487565	0.304024	7.4e-07	0.405711	7
AAEL006920	LRIM20	leucine-rich immune protein (Coil-less)	1.6968	1.36623	2.40044	0.705147	0.195149	0.319589	0.212588	0.174025	0.42122	0.856414	-1.71736	-0.351403	6.82e-08	1.82e-05	1.2e-10	0.000286696	0.325851	0.00918368	0.0706167	0.334004	0.305063	0.0373528	0.00012739	0.443746	7
AAEL007696	REL1A	TOLL pathway signalling NF-kappaB Relish-like transcription factor	-0.192037	-0.213175	-0.21377	0.0573998	-0.203168	0.181193	0.108089	-0.0717575	-0.137418	-0.164185	0.0332248	0.0731978	0.0058931	0.00255772	0.00992347	0.445941	0.0368822	0.0425112	0.212276	0.295984	0.00108979	9.75e-05	0.440328	0.0885408	7
AAEL008481	RpL18	60S ribosomal protein L18 [Source:UniProtKB/Swiss-Prot;Acc:Q1HR62]	0.578447	0.673157	0.795772	0.337998	-0.0944175	-0.191995	-0.115888	-0.204157	0.82616	0.627781	0.368831	0.406651	8.44e-09	3.73e-11	2.59e-11	0.00321103	0.449405	0.0570189	0.238221	0.26492	3.48e-05	0.00165888	0.0645916	0.0415934	7
AAEL009857	AAEL009857	None	-0.385465	-0.185913	-0.255585	0.16149	0.0463514	-0.128713	0.376025	0.17341	-0.213504	-0.137057	-0.938739	-0.643535	7.66e-05	0.0597376	0.0273907	0.00175686	0.402293	0.0794177	2.16e-05	0.0395941	0.24228	0.452943	2.74e-07	0.000426699	7
AAEL011901	AAEL011901	1-acyl-sn-glycerol-3-phosphate acyltransferase	0.187915	0.370012	0.384552	0.40636	0.0774207	-0.366372	-0.526547	0.203159	0.668149	0.287665	0.819816	0.29865	0.20699	0.0141548	0.0297054	0.000103296	0.45293	0.000125591	1.05e-06	0.454296	0.00606189	0.235389	0.000540246	0.20751	7
AAEL004035	AAEL004035	importin 11 (imp11) (ran-binding protein 11)	-0.244469	-0.338812	-0.510742	-0.131082	0.316433	-0.167053	-0.221862	-0.142239	-0.244609	-0.125055	0.24751	-0.0706448	0.0398429	0.00494908	0.000309411	0.198317	0.0168056	0.0698591	0.0190466	0.454854	0.000297157	0.0647272	0.000466805	0.314147	7
AAEL000986	AAEL000986	NADH-ubiquinone oxidoreductase ashi subunit	0.500935	0.634515	0.811448	0.229074	0.0667219	-0.206878	-0.0395059	0.062774	0.377364	0.280621	0.420479	0.264979	7.68e-06	2.23e-08	1.06e-09	1.87e-06	0.120039	0.000122469	0.383702	0.45692	0.0273997	0.100918	0.0139535	0.12128	7
AAEL010407	AAEL010407	None	-0.28822	-0.341812	-0.366277	-0.429288	-0.365709	-0.103709	-0.033803	-0.0809679	-0.323738	-0.306306	-0.300812	-0.849986	0.0229397	0.00780302	0.0152814	4.56e-10	1.29e-07	0.00202419	0.266133	0.457924	0.417669	0.443203	0.458628	0.0352261	7
AAEL010681	AAEL010681	sodium/chloride dependent neurotransmitter transporter	0.498022	0.543487	0.771193	0.32047	0.30718	-0.16646	0.0502457	0.436209	0.620954	0.433348	-0.350162	-0.177377	0.0120359	0.00684148	0.00106125	0.0161637	0.0525199	0.0206291	0.459469	0.159922	0.00108157	0.0224684	0.06522	0.35009	7
AAEL003540	AAEL003540	None	-0.498104	-0.544003	-0.950475	-0.203744	-0.0831868	-0.0333429	-0.0536344	-0.153913	-0.189177	-0.225383	0.2859	-0.459119	0.00296098	0.00136024	1.84e-06	0.000636378	0.187093	0.370552	0.155605	0.459607	0.0573202	0.0235939	0.00484802	5.45e-06	7
AAEL012010	AAEL012010	Conserved insect protein (Fragment) [Source:UniProtKB/TrEMBL;Acc:Q1HQL4]	0.311064	0.494385	0.605696	0.341637	0.0699506	-0.142039	-0.167775	-0.0895316	0.3759	0.192673	0.117002	0.100712	4.16e-05	1.28e-10	1.84e-11	4.29e-06	0.295663	0.0402684	0.0172935	0.398006	0.00597881	0.158797	0.391021	0.460399	7
AAEL007464	AAEL007464	None	-0.682228	-0.55342	-0.459492	-0.53906	-0.14711	-0.102076	-0.3096	-0.848771	-0.526894	-0.683502	-0.167018	-0.347932	0.010413	0.0402625	0.146632	1.28e-08	0.0446952	0.161792	0.000232829	0.0880541	0.0151162	0.00163115	0.4605	0.119109	7
AAEL009691	AAEL009691	carboxylase:pyruvate/acetyl-coa/propionyl-coa	0.456892	0.183962	0.671402	0.171497	0.39355	-0.274979	-0.371833	-0.409559	0.357406	0.6023	0.148481	0.111191	0.00101717	0.19171	4.83e-05	0.236725	0.033957	0.00265132	0.000146479	0.175154	0.0186324	7.34e-05	0.328742	0.464603	7
AAEL006998	AAEL006998	None	-0.774832	-0.461493	-0.425315	-0.135086	-0.0829937	-0.0896828	-0.252629	-0.161774	-0.524005	-0.69428	0.165278	0.219443	0.0282456	0.194576	0.312476	0.000491865	0.0479241	0.0137123	1.55e-07	0.261472	0.0119996	0.00086357	0.465262	0.343606	7
AAEL007738	AAEL007738	app binding protein	-0.1822	-0.311834	-0.404551	-0.304785	-0.104034	0.103868	0.369595	-0.213923	-0.0569033	-0.184598	-0.157917	-0.134481	0.0849266	0.00363633	0.00132216	5.87e-10	0.00415454	0.0699082	8.28e-07	0.101264	0.468375	0.0187398	0.0485961	0.0921083	7
AAEL007293	AAEL007293	cAMP-dependent protein kinase catalytic subunit	0.604042	0.660945	0.954023	0.829168	0.259486	-0.0523095	-0.0714824	0.20352	0.764463	0.591749	0.259931	0.194848	4.5e-09	2.4e-10	6.18e-15	6.05e-11	0.00283704	0.469725	0.325704	0.39117	6.34e-07	0.000115324	0.089527	0.203081	7
AAEL005214	AAEL005214	None	-0.339385	-0.378638	-0.609623	-0.178105	-0.107295	0.0484238	0.0597593	-0.254336	-0.289096	-0.346977	0.144969	-0.077394	0.000427361	0.000105334	1.05e-07	0.00102312	0.0708323	0.470899	0.37506	0.120595	2.06e-05	3.25e-07	0.0366316	0.26321	7
AAEL000471	AAEL000471	Monocarboxylate transporter [Source:UniProtKB/TrEMBL;Acc:A0A1S4EVY2]	0.984244	0.781723	1.23407	0.322555	0.225512	0.0387854	0.123746	-0.163927	1.03615	0.870893	0.542214	1.66603	7.3e-05	0.00188031	2.83e-05	4.74e-06	0.00180055	0.472624	0.029295	0.0970445	0.134738	0.208746	0.433855	0.0162326	7
AAEL011827	AAEL011827	Nucleolar complex protein 3 homolog [Source:UniProtKB/TrEMBL;Acc:Q16NX8]	-0.264353	-0.329128	-0.569588	-0.254218	-0.135044	0.311917	-0.258326	-0.200572	-0.0758663	-0.155788	0.495723	0.0813201	0.0118338	0.00198604	5.13e-06	0.00304717	0.155854	0.000194241	0.00125817	0.479374	0.457031	0.126871	1.58e-06	0.430617	7
AAEL014386	AAEL014386	clip-domain serine protease, putative	2.5861	2.36823	3.16775	0.739398	0.242121	0.115541	0.167723	0.292663	0.393789	1.46202	-1.3113	0.304906	7.67e-12	6.17e-10	1.42e-12	3e-05	0.158344	0.0961965	0.0193798	0.124551	0.334867	0.000345383	0.00217783	0.479527	7
AAEL010147	AAEL010147	None	0.297579	0.162156	0.409502	0.230554	0.374004	-0.19434	-0.150438	-0.425737	0.677404	0.48994	0.349907	0.165245	0.0370199	0.262077	0.0157168	0.00557921	0.000572012	0.0669092	0.149843	0.481561	1.25e-05	0.00157818	0.0259143	0.292807	7
AAEL007494	AAEL007494	calcineurin b subunit	0.110268	0.301688	0.299016	0.638235	-0.157645	-0.241835	-0.831071	-0.134061	0.60207	0.485008	0.610887	0.477654	0.482729	0.0580515	0.109164	8.56e-07	0.159966	0.0230231	2.65e-08	0.342614	0.00497376	0.0236458	0.00431377	0.0256233	7
AAEL008565	AAEL008565	Metalloprotease m41 ftsh [Source:UniProtKB/TrEMBL;Acc:A0A1S4FJU4]	0.131236	0.159269	0.307182	0.475188	0.36334	0.51314	0.575066	0.360371	0.143944	0.0773338	0.0612051	0.143383	0.0539486	0.0209879	0.000146603	3.56e-09	3.42e-06	2.05e-08	2.8e-09	0.0205477	0.0992148	0.375836	0.483971	0.101296	7
AAEL004997	AAEL004997	U3 small nucleolar ribonucleoprotein protein imp4	-0.173026	-0.197857	-0.461616	-0.15091	0.107249	0.24448	-0.464489	-0.208592	0.135685	0.116921	0.561391	0.269393	0.0842135	0.0513636	0.000108078	0.000481821	0.0241718	6.58e-06	1.61e-10	0.484278	0.166092	0.232862	1.45e-08	0.00642636	7
AAEL007105	AAEL007105	None	0.515483	0.811071	1.08647	-0.0308322	0.0275559	-0.201002	-0.079539	0.0975533	1.19788	0.552614	0.893218	-0.398064	0.0116932	8.69e-05	6.6e-06	0.340808	0.484411	1.46e-06	0.0169578	0.402808	0.000455255	0.105418	0.0480988	0.337441	7
AAEL011822	AAEL011822	gamma glutamyl transpeptidases	0.907821	0.809246	1.2765	0.799657	0.250197	1.14524	0.817588	0.0666471	-0.5256	-0.306673	-0.570348	-0.393371	0.00166133	0.00566853	0.000194822	9.03e-09	0.0209139	7.92e-08	1.21e-05	0.485045	0.065869	0.283575	0.0513705	0.181319	7
AAEL012783	AAEL012783	protease m1 zinc metalloprotease	0.584061	0.980665	0.845634	0.956566	-0.573424	-0.275788	-0.261474	0.302026	0.399716	0.62698	0.705445	0.212302	0.0207244	0.00012673	0.00482467	9.1e-07	0.00229549	0.394207	0.418818	0.116329	0.19507	0.0420508	0.021245	0.488143	7
AAEL002115	AAEL002115	None	-0.435372	-0.401222	-0.639215	-0.191971	-0.0473931	0.0493141	0.117629	-0.10028	-0.505752	-0.42703	0.16714	-0.186583	7.32e-06	4.54e-05	3.19e-08	0.00273091	0.49409	0.317239	0.0231598	0.243055	1.15e-06	4.16e-05	0.113215	0.0768253	7
AAEL004042	AAEL004042	Glucosamine 6-phosphate N-acetyltransferase [Source:UniProtKB/TrEMBL;Acc:Q5Q126]	0.0895282	0.127689	0.0758674	0.217737	-0.0969787	-0.368935	-0.487714	-0.158939	0.440181	0.415065	0.54673	0.453207	0.270099	0.120598	0.431811	0.00261407	0.2214	0.000219587	7.19e-06	0.495459	0.00643199	0.0101602	0.000678443	0.00484836	7
AAEL012440	AAEL012440	sodium-bile acid cotransporter	-0.10849	-0.204715	-0.0979801	0.43768	0.126139	0.74689	0.734259	-0.12199	-0.307956	-0.365934	-0.190487	0.307721	0.376662	0.0997502	0.501758	4.33e-07	0.0892437	1.42e-06	1.83e-06	0.123617	0.000569918	4.23e-05	0.0310004	0.000498822	7
AAEL002833	AAEL002833	cathepsin l	0.807757	0.676903	1.44846	0.795821	-0.205382	1.27459	1.23439	0.233888	-0.259751	0.136282	-0.941506	-0.365348	1.73e-05	0.000380403	8.89e-11	5.39e-06	0.198872	2.49e-11	4.61e-11	0.321722	0.202134	0.503369	3.79e-06	0.0728677	7
AAEL006020	AAEL006020	None	-0.491248	-0.566457	-0.845181	-0.148806	-0.285346	0.0204316	0.0413428	-0.132571	-0.15668	-0.18202	-0.220159	-0.110117	5.16e-05	4.11e-06	4.88e-09	0.000310361	1.59e-06	0.503488	0.182584	0.119674	0.0537853	0.0251717	0.00731458	0.179515	7
AAEL008579	AAEL008579	Zinc finger protein [Source:UniProtKB/TrEMBL;Acc:A0A1S4FJV9]	-0.448099	-0.674407	-0.969564	-0.133512	-0.152495	-0.219913	-0.0991356	0.0544362	-0.231406	-0.205194	0.233023	-1.06504	0.00149638	2.41e-06	7.54e-09	0.0153805	0.0224835	0.00550366	0.179145	0.448284	0.450658	0.503588	0.45136	0.000550485	7
AAEL008751	AAEL008751	glucosyl/glucuronosyl transferases	0.990909	0.957374	1.42425	0.125639	0.0446549	-0.0555118	-0.0340654	-0.0968001	0.467624	1.14164	-1.88203	-1.46666	0.0122667	0.0169582	0.00230245	0.00148021	0.292469	0.253189	0.47906	0.504681	0.210114	0.00224038	2.15e-07	5.29e-05	7
AAEL009611	AAEL009611	None	-0.76182	-0.43977	-0.83324	-0.285922	-0.170287	0.0949081	0.113197	-0.168016	-0.680422	-0.590532	-0.157454	-0.311731	1.44e-06	0.00596744	1.02e-05	0.00152605	0.0867981	0.13818	0.0800688	0.507413	1.11e-12	7.23e-10	0.149716	0.00279099	7
AAEL006839	AAEL006839	ring finger protein	-0.333054	-0.351285	-0.487402	-0.0816316	-0.0487149	-0.0248277	-0.0178954	-0.071053	-0.274635	-0.139236	0.115117	-0.179253	0.000121491	6.39e-05	2.49e-06	0.0104407	0.181148	0.362497	0.50965	0.448835	9.84e-07	0.0132287	0.0638399	0.00333162	7
AAEL006139	AAEL006139	Sodium/solute symporter [Source:UniProtKB/TrEMBL;Acc:A0A1S4FCK0]	0.13242	0.190886	0.226823	0.409966	0.0725245	0.0283693	-0.0925718	0.106749	0.854148	0.931664	1.22782	1.28189	0.173575	0.0528767	0.0498009	3.07e-05	0.437883	0.513751	0.0414485	0.140775	0.00133887	0.000467554	3.96e-06	1.46e-06	7
AAEL013408	AAEL013408	suppressin	-0.432101	-0.400723	-0.80875	-0.121603	-0.0578491	-0.134415	-0.219896	-0.174318	-0.426121	-0.258868	0.150365	-0.109781	0.00245804	0.00557779	1.9e-06	0.0364452	0.391985	0.0288072	0.000920407	0.51369	0.00172603	0.0572914	0.278761	0.42703	7
AAEL011317	AAEL011317	actin	-0.531617	-0.453958	-0.591937	-0.143235	-0.0799787	0.191318	0.053491	-0.0950583	-0.138718	-0.19818	-0.0414223	-0.0572934	3.04e-10	1.12e-07	3.79e-09	0.00549433	0.168254	0.000141557	0.212249	0.168397	0.0258904	0.0014614	0.514938	0.368373	7
AAEL003869	AAEL003869	Arrestin_C domain-containing protein [Source:UniProtKB/TrEMBL;Acc:A0A1S4F5X3]	-0.82739	-1.13039	-1.45427	0.0995098	-0.172552	0.0118806	0.0212935	0.22977	-0.704902	-0.29799	-1.33414	-1.06248	0.0151056	0.0010722	0.000360298	0.111227	0.0290003	0.515982	0.249345	0.0413091	0.0566019	0.42014	0.000268968	0.00373453	7
AAEL004911	AAEL004911	DEAD box ATP-dependent RNA helicase	-0.294107	-0.320878	-0.358863	-0.211946	-0.468043	0.124427	0.0680533	-0.121865	-0.206967	-0.254374	-0.0415268	-0.0938043	0.0060571	0.0031287	0.00486444	0.00863513	4.6e-05	0.090986	0.344133	0.124719	0.000913563	4.61e-05	0.518466	0.1445	7
AAEL002329	AAEL002329	alpha-1,3-mannosyl-glycoprotein beta-1, 2-n-acetylglucosaminyltransferase	-0.137573	-0.278439	-0.236333	-0.343207	-0.225012	-0.0649156	-0.0212862	-0.135627	-0.1286	-0.101312	0.0237831	0.03419	0.0924671	0.000790236	0.0153638	3.65e-05	0.00951789	0.0170985	0.406673	0.276878	0.000152859	0.00303474	0.519433	0.346809	7
AAEL013545	AAEL013545	None	0.790864	0.871482	0.943942	1.07314	0.10904	0.253074	0.578588	0.303564	-0.161384	-0.188482	-0.248158	-0.29686	0.0045493	0.00202831	0.0043335	2.59e-11	0.254562	0.0132308	3.37e-06	0.0222085	0.51961	0.452538	0.32064	0.237318	7
AAEL006548	AAEL006548	None	-0.353976	-0.260468	-0.514108	-0.114921	-0.146682	0.0449315	-0.0682142	-0.132762	-0.10068	0.054015	0.355072	0.354994	0.00906323	0.0580439	0.00148803	0.00134465	0.000940427	0.229177	0.0737409	0.0442435	0.226525	0.521599	0.00112274	0.000708987	7
AAEL014039	AAEL014039	None	0.544199	0.589676	0.711209	0.245159	0.0752645	-0.0986275	-0.0986759	0.110942	0.468602	0.340126	0.408765	0.234543	9.16e-05	2.88e-05	1.69e-05	0.0190351	0.527125	0.348363	0.34813	0.394466	0.00556942	0.0441937	0.015578	0.165127	7
AAEL006407	AAEL006407	None	-0.389172	-0.460058	-0.815937	-0.3636	-0.0544905	0.163146	-0.101321	-0.318882	-0.24479	-0.263999	0.48805	-0.48073	0.0165708	0.00520682	2.59e-05	4.96e-05	0.527221	0.00356805	0.0550409	0.200234	0.199332	0.166269	0.0170388	0.0148529	7
AAEL000111	AAEL000111	nitrilase, putative	1.10295	0.964852	1.6112	0.194648	0.0727761	-0.248948	0.10812	-0.716853	0.318223	0.272498	-0.284312	-0.856741	1.01e-09	1.34e-07	5.69e-14	0.0489653	0.527653	0.0021567	0.145567	0.0145141	0.452609	0.520115	0.508179	0.0451397	7
AAEL012443	AAEL012443	sugar transporter	0.983231	0.605315	0.999867	-0.218977	-0.254612	0.0990449	0.0550565	-0.0323292	0.24335	0.397268	0.676437	1.36498	5.26e-05	0.0140782	0.000533512	0.000528996	0.000851647	0.0171606	0.165868	0.435126	0.529403	0.304533	0.0835828	0.000477	7
AAEL015493	AAEL015493	None	0.052732	0.14512	0.239882	0.557522	-0.148174	0.556012	0.434511	0.439129	-0.145393	-0.0918931	-0.554307	-0.315484	0.514802	0.0768199	0.0126399	2.83e-06	0.166084	1.58e-08	8.59e-07	0.0051042	0.319836	0.529734	0.000158962	0.0313777	7
AAEL003883	AAEL003883	None	-0.519932	-0.525774	-0.985234	0.0812388	-0.146408	0.385893	0.294522	-0.0462785	-0.254057	-0.218045	-0.638205	-0.475188	0.000196642	0.000202688	2.96e-09	0.265016	0.107611	0.00015357	0.00211913	0.533677	0.127249	0.190601	0.000130109	0.00439896	7
AAEL011658	AAEL011658	plasma glutamate carboxypeptidase	1.01149	0.897329	1.45705	0.602789	0.462002	0.283304	0.718573	0.262037	0.229252	0.130721	0.149928	0.0862908	6.27e-09	3.66e-07	1.83e-12	6.51e-07	0.000197557	0.000172435	9.96e-11	0.0729083	0.0936137	0.339216	0.281054	0.5349	7
AAEL002501	AAEL002501	protein disulfide isomerase	-0.0919794	-0.0545493	-0.0372016	0.298361	-0.233362	0.431855	0.392837	0.135902	-0.21043	-0.264845	-0.45062	-0.196064	0.0686912	0.286672	0.535659	0.0085356	0.0759385	4.68e-06	1.69e-05	0.0911485	0.0284456	0.0058305	2.69e-06	0.0411895	7
AAEL004431	AAEL004431	phospholipase c gamma	-0.496897	-0.48527	-0.770234	-0.32557	-0.223875	0.0733297	0.0817969	-0.0943824	-0.237619	-0.127847	0.265343	0.0672502	1.66e-05	3.33e-05	2.01e-08	6.49e-05	0.00968885	0.138852	0.100756	0.537839	0.0210683	0.215401	0.0102678	0.515177	7
AAEL011950	AAEL011950	None	-0.495832	-0.583987	-0.903653	-0.545329	-0.153359	0.148482	0.0502846	-0.276312	-0.486778	-0.369981	0.917253	0.138619	0.00118972	0.00016655	7.65e-07	1.42e-12	0.00111827	0.0719374	0.528611	0.241004	0.0276285	0.0950383	5.25e-05	0.538784	7
AAEL014754	AAEL014754	None	0.488051	0.534418	0.896539	-0.0838252	-0.118428	-0.336537	0.257675	-0.402123	-0.429799	-0.17384	-0.927384	-1.31751	0.00506981	0.00245517	1.42e-05	0.155839	0.104651	0.000493331	0.00491556	0.0988655	0.128773	0.539127	0.00125432	4.45e-06	7
AAEL008622	AAEL008622	jnk	1.4302	0.990677	1.26859	0.17276	0.0638326	0.139484	0.0336793	0.175941	-0.359886	0.345155	-1.53324	-0.589683	0.00159613	0.0311606	0.0182333	0.000590791	0.226942	0.000404126	0.325478	0.0295266	0.526393	0.543339	0.00745807	0.302544	7
AAEL013171	HPX2	heme peroxidase	1.0816	1.01025	1.50415	0.997127	0.0991673	0.64835	0.485265	0.295228	0.365268	0.513392	-0.911704	-0.503534	2.95e-05	0.000117746	1.01e-06	4.33e-07	0.543357	1.57e-06	7.39e-05	0.123598	0.294077	0.140308	0.00890557	0.148809	7
AAEL003234	AAEL003234	cytochrome c oxidase, subunit VIA, putative	0.66646	0.783114	1.0292	0.328077	0.148111	-0.140685	-0.371862	0.131856	0.496037	0.325819	0.352405	0.269555	0.000143159	1.04e-05	7.71e-07	0.00531061	0.258734	0.542196	0.115984	0.543786	0.0010361	0.0311359	0.0197261	0.074536	7
AAEL010029	AAEL010029	None	-0.276806	-0.22196	-0.365314	-0.220051	-0.132208	0.0785069	-0.0392606	0.0660393	-0.351816	-0.351559	-0.0700577	-0.0625532	0.0253215	0.076765	0.0131876	4.2e-05	0.0171408	0.0393269	0.285009	0.419804	0.000500459	0.000519592	0.499711	0.543936	7
AAEL005735	AAEL005735	None	-0.527435	-0.447642	-0.751932	-0.223196	-0.0463683	-0.0700463	-0.175334	-0.0969682	-0.252801	-0.358278	-0.0937529	-0.120115	0.000621522	0.00415211	4.39e-05	0.001891	0.546099	0.126968	0.000649692	0.458238	0.0383485	0.00334528	0.483734	0.359008	7
AAEL007535	AAEL007535	None	0.291154	0.349314	0.559837	0.2834	0.474566	-0.0395759	0.155375	0.166887	0.482978	0.248614	-0.149655	0.0771842	0.0953637	0.0483007	0.00694575	0.0041851	0.000284914	0.546592	0.025091	0.401247	4.48e-05	0.0353634	0.232375	0.538225	7
AAEL006373	AAEL006373	serine protease htra2	-0.139048	-0.185179	-0.205668	-0.115312	-0.228457	0.0451276	-0.0192641	-0.165158	-0.243384	-0.432359	-0.372655	-0.253325	0.0850001	0.0237449	0.0329607	0.133134	0.0202455	0.166442	0.547495	0.120279	0.0147231	1.52e-05	0.000265637	0.0127594	7
AAEL005269	AAEL005269	ubiquinol-cytochrome c reductase complex core protein	0.494026	0.588888	0.891789	0.627513	-0.0854717	-0.0932358	-0.0821662	0.10745	0.838329	0.445237	0.29868	0.503913	0.000190541	1.14e-05	1.44e-08	3.05e-05	0.548727	0.323073	0.38265	0.477927	0.000104575	0.0393251	0.16679	0.019666	7
AAEL004022	AAEL004022	None	2.25166	2.49913	3.867	1.68667	0.201905	2.57754	2.43446	1.91101	0.672376	0.381288	-0.821665	-0.37569	1.78e-06	1.65e-07	3.92e-12	5.05e-09	0.328721	7.51e-15	2.44e-14	0.00095627	0.285517	0.544764	0.192265	0.551082	7
AAEL002887	arm	Armadillo segment polarity protein [Source:UniProtKB/Swiss-Prot;Acc:Q17GS9]	0.154043	0.159185	0.389474	0.17232	-0.224584	-0.0403412	0.241254	0.0413565	0.349627	0.289599	-0.265113	0.0853513	0.107257	0.100475	0.000608984	0.00893405	0.00592524	0.460297	0.000180976	0.551279	1.29e-05	0.000304181	0.000873546	0.284137	7
AAEL004980	AAEL004980	Ubiquitinyl hydrolase 1 [Source:UniProtKB/TrEMBL;Acc:Q17BE1]	-0.30562	-0.312398	-0.630753	-0.209373	0.0770398	-0.0960732	0.0350129	-0.201554	-0.155365	-0.182015	0.258822	0.0550892	0.00626791	0.00582857	2.1e-06	0.00247717	0.306003	0.0814374	0.51262	0.554121	0.0198066	0.00635281	0.000147895	0.41855	7
AAEL013643	AAEL013643	mitochondrial transcription factor A, putative	-0.410453	-0.281294	-0.401942	-0.17036	-0.207065	0.0475685	-0.023578	-0.0792577	-0.0731733	-0.11893	0.343571	-0.091239	3.9e-06	0.00179089	0.00014506	0.00580994	0.00612076	0.239148	0.554813	0.145003	0.142469	0.0172531	5.91e-11	0.0785738	7
AAEL001037	AAEL001037	ribosomal RNA methyltransferase	0.368152	0.353701	0.379141	0.118223	-0.108785	0.125322	-0.412831	-0.154504	0.136928	0.151555	0.562105	0.470692	0.00297317	0.00485627	0.0100377	0.0641242	0.155794	0.0466532	5.74e-07	0.556569	0.4182	0.370382	0.000892355	0.0053981	7
AAEL005070	AAEL005070	None	-0.237709	-0.263803	-0.443036	-0.444249	0.106035	0.0297046	-0.190003	-0.226531	-0.184691	-0.138697	0.454533	0.156547	0.00382191	0.00154709	6.55e-06	1.26e-08	0.0751283	0.556774	0.000943668	0.358017	0.0386279	0.120873	6.22e-07	0.0860544	7
AAEL000081	AAEL000081	peroxisome assembly factor-2 (peroxisomal-type ATPase 1)	-0.302149	-0.319997	-0.53679	-0.224382	-0.036277	0.032282	-0.0428505	-0.149481	-0.184673	-0.204505	0.229942	0.0501606	0.00504287	0.00338011	2.78e-05	0.000254489	0.557906	0.483601	0.3545	0.323994	0.00393136	0.00141484	0.000387481	0.439208	7
AAEL004727	AAEL004727	Inositol-pentakisphosphate 2-kinase [Source:UniProtKB/TrEMBL;Acc:Q17C24]	-0.535256	-0.478577	-0.719156	-0.0659875	-0.133711	0.0340423	0.08502	0.0391115	-0.193197	-0.0932689	-0.472877	-0.404142	2.87e-07	5.96e-06	7.24e-09	0.134286	0.0182359	0.236329	0.00600799	0.558858	0.075496	0.390908	1.43e-05	0.000209349	7
AAEL003864	AAEL003864	None	-0.100202	-0.0867836	-0.204009	-0.401828	-0.0425298	0.864245	1.31322	-0.327321	-0.584259	-0.327569	-0.913855	-0.898302	0.494807	0.559573	0.242437	1.16e-06	0.5468	1.4e-12	2.6e-16	0.00741281	0.0403164	0.250335	0.00142346	0.00168438	7
AAEL005026	AAEL005026	ATP-dependent bile acid permease	0.815121	0.724158	1.51525	-0.0865524	-0.0416176	0.0531787	-0.131411	-0.180536	0.615217	1.04323	-0.144217	0.452917	0.00365669	0.010877	4.63e-06	0.0233074	0.343838	0.337362	0.0240527	0.279077	0.0158555	4.7e-05	0.561751	0.069086	7
AAEL002125	AAEL002125	None	-0.314311	-0.427993	-0.677553	-0.241475	0.142553	-0.145194	0.0649143	-0.107263	-0.125305	-0.103736	0.10299	-0.226436	0.0114754	0.000681462	4.54e-06	0.122444	0.445003	0.0777287	0.416924	0.564502	0.00597201	0.0229285	0.0275063	1.21e-06	7
AAEL005031	AAEL005031	None	-0.423118	-0.511971	-0.920514	-0.314756	-0.076601	-0.14588	-0.0404837	-0.312627	-0.249816	-0.355077	0.145747	-0.407223	0.0315507	0.0102632	8.58e-05	0.000485951	0.411283	0.0467744	0.564707	0.258419	0.0806072	0.0130776	0.344165	0.00734861	7
AAEL005768	AAEL005768	None	0.6494	0.774258	0.936851	0.579922	0.391581	-0.260508	-0.187116	-0.197559	0.288503	0.254958	-1.7018	-0.602562	0.029824	0.0105826	0.00834392	0.000337502	0.0259765	0.0120864	0.0622068	0.249842	0.51689	0.566809	0.000236508	0.188835	7
AAEL003664	AAEL003664	lupus la ribonucleoprotein	-0.219605	-0.35449	-0.374788	-0.15453	-0.180397	0.0504345	-0.0564196	-0.288151	-0.153624	-0.246356	0.25558	0.0584084	0.0410887	0.00114024	0.00336775	0.00111669	0.00167548	0.339947	0.286997	0.10428	0.131173	0.0155095	0.0123375	0.567129	7
AAEL011887	AAEL011887	Zinc finger protein [Source:UniProtKB/TrEMBL;Acc:A0A1S4FUZ1]	-0.361484	-0.534685	-0.461451	-0.364607	-0.174665	-0.0695078	-0.0485455	-0.135327	-0.639494	-0.530549	0.134813	-0.354531	0.0668441	0.00751352	0.0494285	3.99e-06	0.0206606	0.136237	0.291768	0.0309114	0.0049732	0.0199458	0.568385	0.12969	7
AAEL014526	AAEL014526	sideroflexin 1,2,3	0.972942	0.828579	1.34483	0.134372	-0.0568537	-0.239887	-0.178222	-0.222009	0.666056	0.793881	-0.356571	-0.250654	3.61e-07	1.9e-05	3.22e-09	0.110863	0.569789	0.00384788	0.0252935	0.104732	0.000545924	3.78e-05	0.0656704	0.195638	7
AAEL000401	AAEL000401	None	-0.562981	-0.46781	-0.820203	-0.458424	-0.140379	-0.295289	-0.381823	-0.048653	-0.255386	-0.285459	0.633991	-0.136037	0.00306112	0.0151224	0.000355027	0.000159815	0.251954	0.000674465	4.02e-05	0.515838	0.266373	0.214295	0.0109519	0.571739	7
AAEL006984	CYP6AG5	cytochrome P450	1.0704	0.851054	1.11945	0.724049	0.280518	0.100553	-0.150814	-0.0961898	0.113704	0.404005	-0.106547	-0.403323	4.27e-09	4.12e-06	2.22e-07	2.14e-06	0.0453882	0.332263	0.151228	0.573291	0.497375	0.0157877	0.512897	0.0131559	7
AAEL002362	AAEL002362	None	-0.302112	-0.236499	-0.0924994	-0.279658	-0.0532677	0.0307103	-0.364164	-0.0701329	-0.243339	-0.367512	0.222848	-0.0725031	0.00133001	0.013157	0.408831	0.00111439	0.555497	0.575637	9.09e-07	0.447575	0.000397113	9.82e-08	0.00241878	0.317174	7
AAEL010892	AAEL010892	None	-0.411128	-0.519027	-0.512314	-0.171992	0.0306882	-0.104289	-0.035218	-0.114008	-0.252373	-0.226681	-0.0689462	-0.0712599	8.74e-08	2.76e-11	2.33e-08	0.00102043	0.576743	0.00751708	0.330978	0.236657	3.64e-05	0.00021241	0.282975	0.268161	7
AAEL009178	GNBPB4	Gram-Negative Binding Protein (GNBP) or Beta-1 3-Glucan Binding Protein (BGBP).	0.48248	0.593569	1.2672	1.5725	0.525981	0.805829	0.356829	1.24359	1.01606	0.940364	-0.566256	1.00567	0.579566	0.501168	0.220651	2.5e-08	0.0208435	3.01e-05	0.0301516	0.00478185	0.0393776	0.0568038	0.258322	0.0446531	7
AAEL008259	AAEL008259	None	0.644395	1.00665	1.68441	2.35754	0.965477	1.79479	1.35419	1.32272	0.431685	1.35498	0.467392	-0.492315	0.312116	0.116858	0.0223002	2.01e-10	0.000530727	2.38e-14	6.84e-12	3.49e-05	0.458475	0.0221582	0.481544	0.580909	7
AAEL012330	AAEL012330	tata-box binding protein	-0.428631	-0.25015	-0.283242	-0.275889	-0.34029	0.0511659	-0.0325466	-0.0624309	-0.131151	-0.181831	0.101693	0.06533	9.47e-06	0.010699	0.0139275	0.00172181	0.00162424	0.389529	0.582221	0.451024	0.0152192	0.000789545	0.0823527	0.25863	7
AAEL000706	AAEL000706	serine palmitoyltransferase	-0.268013	-0.280277	-0.386421	0.298025	0.106573	0.137875	0.278788	0.0445306	-0.125598	-0.0875657	-0.589103	-0.160067	0.000218037	0.000136009	7.36e-06	2.37e-06	0.0645318	0.0081704	6.51e-06	0.45991	0.430605	0.582704	0.000218266	0.315254	7
AAEL005237	AAEL005237	None	0.380801	0.292451	0.53774	0.417811	0.0410327	0.0709452	0.0959696	0.462987	0.398801	0.287159	-0.103748	0.307047	0.00211241	0.0199293	0.000255019	1.51e-06	0.583158	0.157133	0.0601866	0.15993	0.000851862	0.0159124	0.390528	0.0107436	7
AAEL014715	AAEL014715	Eukaryotic translation initiation factor 3 subunit L (eIF3l)	0.585622	0.43952	0.603159	0.317452	-0.27068	0.214257	0.0701873	0.0793446	0.163582	0.19015	0.116522	0.234499	1.43e-05	0.00131177	0.000169366	0.00239206	0.0244963	0.0104587	0.369065	0.583368	0.122524	0.0726878	0.270886	0.0267565	7
AAEL008620	AAEL008620	D7 protein, putative	1.51257	1.44126	2.22612	1.91705	0.457399	0.291315	0.780372	-0.170714	0.302827	1.06219	-1.6487	-0.301676	1.92e-06	7.53e-06	3.64e-09	3.09e-07	0.145234	0.0134047	3.25e-07	0.270401	0.580607	0.0526448	0.00269736	0.583529	7
AAEL000714	AAEL000714	sodium-dependent excitatory amino acid transporter	0.619163	0.798531	0.844248	0.181954	0.086699	-0.291002	-0.687937	0.274517	0.972379	0.760191	0.199398	0.179695	0.00153845	5.54e-05	0.000277334	0.0505149	0.425894	0.00730618	5.21e-07	0.140196	0.00258543	0.0184687	0.543103	0.584535	7
AAEL011111	AAEL011111	None	-0.422991	-0.546241	-0.769349	-0.247427	-0.208782	-0.0394557	0.0296888	-0.0763948	-0.122359	-0.210034	0.0349624	0.078923	4.57e-05	2.07e-07	4.93e-10	0.000529935	0.00966395	0.165094	0.291627	0.394208	0.0418232	0.000511547	0.58591	0.214604	7
AAEL011780	AAEL011780	DNA mismatch repair protein muts	-0.559905	-0.61383	-1.08727	-0.411138	-0.133062	-0.105852	-0.117231	-0.140992	-0.230519	-0.246814	-0.495883	-1.07516	0.000524643	0.000175812	1.54e-08	1e-06	0.0736238	0.0153597	0.0081084	0.375013	0.586419	0.56024	0.245632	0.0115053	7
AAEL005796	AAEL005796	eukaryotic translation initiation factor 4e type	-0.260736	-0.33412	-0.368945	-0.338758	-0.0388081	0.189905	-0.115501	-0.305731	-0.227447	-0.207162	0.130361	-0.0643906	0.000216851	2.93e-06	1.1e-05	1.25e-05	0.586688	0.012812	0.113589	0.145168	0.00214366	0.00519127	0.0872025	0.396491	7
AAEL009375	AAEL009375	plekhh1	-0.45289	-0.449195	-0.671006	-0.229804	-0.231648	-0.119315	0.0196321	-0.227191	-0.196489	-0.180962	-0.216078	-0.519789	1.71e-05	2.57e-05	8.56e-08	8.21e-05	0.000591309	0.00299497	0.588526	0.143955	0.350956	0.390471	0.311134	0.0147501	7
AAEL010641	APG7A	autophagy related gene	-0.329704	-0.255406	-0.517408	-0.0340485	0.0375817	0.111934	0.0922313	-0.060158	-0.170793	-0.26634	-0.198166	-0.299757	0.00381041	0.0269632	0.000134025	0.443916	0.489548	0.0652294	0.124074	0.589252	0.010035	5.99e-05	0.00336318	8.93e-06	7
AAEL007004	GPRBOS1	GPCR Bride of Sevenless Family	0.924978	1.10014	1.30462	0.425084	0.102206	-0.163414	-0.0435514	0.489199	0.303028	0.27985	-1.01889	-1.12021	7.66e-07	6.42e-09	4.07e-09	7.47e-06	0.241476	0.0519625	0.589431	0.0262131	0.307336	0.345696	0.000599283	0.000165428	7
AAEL003966	AAEL003966	lachesin, putative	0.50865	0.644257	1.04833	0.349028	0.164476	-0.206587	0.550865	0.0995365	0.519691	0.250077	0.287333	-0.682678	0.00784305	0.000885421	3.78e-06	0.00358904	0.214907	0.0807161	7.05e-05	0.590394	0.0263082	0.285564	0.298337	0.00978328	7
AAEL010590	AAEL010590	aldose-1-epimerase	0.235254	0.25252	0.479578	0.45453	0.0541982	0.765652	0.420765	0.171063	0.224478	0.100997	0.603037	0.171609	0.0412971	0.0306568	0.000461683	5.84e-06	0.548025	2.44e-10	4.92e-06	0.107668	0.232628	0.591286	0.00128729	0.359573	7
AAEL012944	RpL11	60S ribosomal protein L11 [Source:UniProtKB/TrEMBL;Acc:Q16KL2]	0.522357	0.687129	0.702657	0.530364	0.247219	0.0479255	-0.0337508	0.0604424	0.824799	0.54865	0.383047	0.372822	4.2e-09	2.37e-14	2.88e-11	8.08e-06	0.0312944	0.270919	0.434919	0.592208	7.69e-05	0.00853899	0.0663163	0.0738932	7
AAEL004069	mRpS14	mitochondrial 28S ribosomal protein S14 (s14mt)	0.205826	0.363499	0.407056	-0.154559	-0.0407388	0.0537898	-0.1388	-0.15612	0.773882	0.545669	0.481586	0.324956	0.0508612	0.00066353	0.00115044	0.0207729	0.592631	0.342385	0.0201972	0.0508831	6.07e-06	0.00140558	0.0046137	0.055699	7
AAEL013069	Rack1	guanine nucleotide-binding protein subunit beta-like protein	0.510603	0.6291	0.736933	-0.117876	-0.268621	-0.0653152	0.161656	-0.177518	0.920096	0.707108	0.325503	0.516873	5.14e-06	2.96e-08	3.06e-08	0.215575	0.0279816	0.594646	0.195084	0.253016	0.000300118	0.00546398	0.200896	0.0422603	7
AAEL000118	AAEL000118	Cleavage and polyadenylation specificity factor subunit 2 [Source:UniProtKB/TrEMBL;Acc:A0A1S4EUZ6]	-0.245521	-0.268662	-0.472227	-0.141052	-0.224045	0.217331	-0.0643602	-0.18003	-0.508905	-0.481838	0.0602927	-0.113479	0.0158789	0.00921676	9.76e-05	0.101516	0.0380213	0.0175934	0.45521	0.216441	5.82e-06	1.82e-05	0.595355	0.317995	7
AAEL007718	AAEL007718	Eukaryotic translation initiation factor 3 subunit B (eIF3b)(Eukaryotic translation initiation factor 3 subunit 9)	0.506376	0.448515	0.718332	0.17559	0.0383553	0.136422	0.377516	0.262008	0.361919	0.331587	0.288149	0.289952	1.06e-06	1.99e-05	5.63e-09	0.00735625	0.59736	0.0703938	2.81e-05	0.102968	0.0162195	0.0276354	0.0555792	0.054082	7
AAEL001425	AAEL001425	None	-0.326855	-0.411529	-0.592125	-0.246874	0.0414259	-0.0999063	0.165064	-0.29251	-0.163383	-0.166907	-0.101314	-0.499999	0.00573508	0.000603281	2.76e-05	3.25e-05	0.46359	0.0949894	0.00864905	0.0353422	0.372654	0.362616	0.597447	0.00831255	7
AAEL006487	AAEL006487	sodium/solute symporter	0.633859	0.679776	1.14128	-0.23267	0.31529	-0.208028	-0.170004	0.265195	0.702833	0.55451	-2.22717	-0.710341	0.00476461	0.00281292	1.85e-05	0.0171317	0.00941423	0.0301975	0.0715022	0.102861	0.503934	0.597978	0.0374343	0.500324	7
AAEL009712	AAEL009712	None	0.116769	0.0597592	0.208458	0.120424	-0.175361	-0.174315	-0.249671	-0.0853539	0.312886	0.316112	0.0854714	0.212	0.297062	0.598457	0.117211	0.0148558	0.00491727	0.0487119	0.00677107	0.176476	1.69e-05	1.41e-05	0.241277	0.00374531	7
AAEL002559	AAEL002559	None	0.529961	0.126446	1.06526	0.891926	0.794968	0.825234	0.967212	0.678939	0.374054	0.42096	-0.544509	-0.601344	0.0257874	0.599686	0.000161536	2.6e-06	0.000118054	4.34e-09	2.41e-10	0.00554523	0.384812	0.328105	0.209483	0.16546	7
AAEL014372	AAEL014372	juvenile hormone-inducible protein, putative	0.384974	0.157233	0.740058	0.518592	0.295221	0.175688	0.164162	0.487156	0.904864	1.04927	0.616568	-0.333457	0.193454	0.600316	0.0352664	6.56e-05	0.0279063	0.00896969	0.013727	0.104619	0.0110097	0.00328841	0.0853085	0.353974	7
AAEL001518	AAEL001518	zinc finger protein	-0.288889	-0.266497	-0.414379	-0.316171	-0.117838	0.0147756	0.0315323	-0.134883	-0.32393	-0.286441	0.0678069	0.111752	0.0027225	0.00636591	0.000310635	1.61e-07	0.0227518	0.601188	0.269918	0.408057	7.98e-07	1.46e-05	0.313989	0.103131	7
AAEL007443	AAEL007443	serine/threonine protein kinase	-0.332658	-0.326796	-0.373956	-0.127158	-0.248515	0.05768	0.0361955	-0.0363409	-0.404256	-0.278209	0.109045	0.0530452	0.00134417	0.00188833	0.00251619	0.0258066	0.00109005	0.133916	0.339377	0.573094	2.97e-05	0.00406594	0.292384	0.602407	7
AAEL002595	AAEL002595	serine protease	0.522529	0.353567	1.13441	0.651067	-0.0695045	0.660678	0.944569	0.7395	0.371366	0.323677	-0.370603	-0.40495	0.00225041	0.0413477	2.37e-08	9.39e-06	0.603982	5.31e-09	6.65e-12	0.0108666	0.452006	0.512151	0.453726	0.412693	7
AAEL002731	SRPN14	Serine Protease Inhibitor (serpin) homologue - unlikely to be inhibitory.	1.33942	1.53241	1.87583	0.530407	0.187862	0.0349248	0.180633	-0.165404	1.33994	1.37246	-0.659375	0.663683	1.12e-05	7e-07	2.13e-07	0.000101083	0.169994	0.604124	0.0124947	0.315357	0.0125716	0.0105983	0.249832	0.258319	7
AAEL007061	AAEL007061	cyclophilin	-0.193137	-0.10809	-0.260538	-0.17536	0.508244	-0.161893	-0.362137	-0.0389997	0.272169	0.147909	0.25058	0.225123	0.0891251	0.347694	0.0542273	0.0442482	6.94e-05	0.00106627	2.51e-08	0.604421	0.00139737	0.0828606	0.00399032	0.00875288	7
AAEL001128	AAEL001128	AMP dependent coa ligase	1.23066	1.22695	2.25183	0.695226	0.618429	-0.231399	-0.267297	-0.482925	1.00435	1.22772	0.246914	0.80535	3.44e-05	4.59e-05	1.74e-10	5.36e-06	0.000215155	0.101814	0.0612749	0.186217	0.0346126	0.0097976	0.604946	0.0915024	7
AAEL002890	AAEL002890	None	-0.258079	-0.389184	-0.622246	-0.208905	-0.122027	-0.085931	-0.0931319	-0.0554863	-0.650149	-0.629412	0.125244	-0.174117	0.00240966	6.48e-06	9.76e-10	0.00130037	0.0869197	0.188227	0.155237	0.605909	1.06e-20	1.73e-19	0.0822965	0.015203	7
AAEL007135	AAEL007135	peroxiredoxin 5, prdx5	0.775061	1.04422	1.19704	0.273254	-0.124323	-0.255038	-0.104687	0.0911076	0.670821	0.640304	0.302815	0.298119	2.41e-06	3.6e-10	8.76e-10	0.00939466	0.295049	0.00383889	0.198267	0.606891	5.42e-05	0.00011638	0.0683021	0.0727165	7
AAEL001588	AAEL001588	glutamate carboxypeptidase	-0.124038	-0.124659	-0.299907	0.153912	0.0480989	0.974282	1.1862	0.208952	-0.288723	-0.33266	-0.303735	-0.110549	0.175233	0.178799	0.00582943	0.0557542	0.608452	3.38e-10	7.9e-12	0.0246947	0.00114007	0.000178489	0.000634701	0.213684	7
AAEL013321	AAEL013321	None	0.274663	0.487371	0.531701	0.584374	0.0506382	0.307096	0.507524	0.220671	0.139124	-0.0625197	0.145145	0.184823	0.0436289	0.000408274	0.0010054	7.1e-07	0.608708	0.00367693	2.17e-05	0.263765	0.0856328	0.439993	0.0948546	0.0311721	7
AAEL012409	AAEL012409	pantothenate kinase	0.542961	0.544656	0.847606	0.138408	0.0455933	-0.450388	-0.252243	-0.0756258	0.466719	0.459058	0.484789	0.509124	1.36e-06	1.73e-06	2.18e-10	0.0690829	0.609665	0.00137177	0.0523621	0.338981	0.0480103	0.0517996	0.0399162	0.0309528	7
AAEL007523	AAEL007523	peroxisomal n1-acetyl-spermine/spermidine oxidase	-0.337152	-0.322567	-0.710748	-0.176168	-0.184494	-0.0677636	-0.0547891	-0.0634894	-0.450072	-0.262003	0.118906	-0.137495	0.0112586	0.0167154	7.24e-06	0.00112834	0.0039381	0.119036	0.203208	0.610256	0.000103582	0.0238801	0.315909	0.244906	7
AAEL009731	AAEL009731	epsilon-trimethyllysine 2-oxoglutarate dioxygenase	-0.325861	-0.16136	-0.23558	0.207343	-0.0343235	0.223151	0.337995	-0.248827	-0.202558	-0.0670975	-0.292548	-0.262791	0.0435374	0.323871	0.219558	0.00118306	0.61043	0.0339975	0.00242773	0.0357557	0.114197	0.601555	0.027684	0.0479408	7
AAEL012355	AAEL012355	helicase	-0.278061	-0.366486	-0.661849	-0.274329	-0.11349	-0.15515	-0.116769	-0.10128	-0.0340126	-0.033618	0.29331	-0.0767413	0.0326672	0.00547051	1.94e-05	0.000240884	0.141738	0.00321755	0.0208977	0.392105	0.606698	0.610871	2.32e-05	0.265177	7
AAEL005029	AAEL005029	None	-0.515711	-0.400886	-0.627079	-0.148004	0.256533	0.046753	-0.136651	-0.129298	-0.162785	-0.301662	0.0835631	-0.32823	0.00390552	0.0268346	0.00317892	0.00141152	4.46e-05	0.307532	0.00583291	0.481319	0.308929	0.0594472	0.611186	0.0444994	7
AAEL015298	AAEL015298	None	0.247522	0.256476	0.464684	-0.265248	-0.287673	-0.0629201	0.18121	-0.209185	-0.116681	0.0858849	-0.297118	-0.310889	0.038342	0.0341866	0.00106275	0.00184221	0.00466204	0.377251	0.0165236	0.0152141	0.490623	0.611916	0.0786017	0.0659678	7
AAEL003921	AAEL003921	ubiquitin, putative	-0.287748	-0.325727	-0.27655	-0.248784	0.109064	-0.0729449	-0.620497	-0.342468	-0.21747	-0.198434	0.119031	-0.0545115	0.0119418	0.00499614	0.0423566	0.000175119	0.110193	0.144243	1.04e-11	0.00740893	0.0386928	0.0592405	0.273985	0.61202	7
AAEL004489	DLP	Daxx-like protein	-0.272761	-0.143878	-0.371102	-0.260766	-0.257979	0.0298126	-0.107055	-0.149136	-0.150284	-0.192902	0.485236	-0.0474581	0.0263675	0.247626	0.0110437	0.00430711	0.0168081	0.526406	0.030565	0.433583	0.10368	0.036789	2.69e-07	0.612627	7
AAEL007318	AAEL007318	None	-0.419595	-0.164661	-0.411926	-0.133567	-0.166662	-0.243663	-0.204742	0.0620789	-0.19089	-0.228784	0.0478441	-0.222549	0.0108518	0.323545	0.0356526	0.130362	0.123722	0.000460959	0.00226032	0.61316	0.0183644	0.00485964	0.593787	0.011187	7
AAEL006033	AAEL006033	Dihydroorotate dehydrogenase (quinone), mitochondrial [Source:UniProtKB/TrEMBL;Acc:Q177S6]	-0.0431536	-0.0485625	-0.162394	-0.113042	0.0606866	0.288502	-0.299668	-0.320126	0.152075	-0.103045	0.196525	0.237919	0.616946	0.578621	0.113771	0.024791	0.29768	0.000111027	7.14e-05	0.0262687	0.0265087	0.132685	0.00610608	0.000795524	7
AAEL011460	AAEL011460	CRAL-TRIO domain-containing protein [Source:UniProtKB/TrEMBL;Acc:A0A1S4FTM4]	1.66882	1.68174	2.11035	0.502955	0.283443	-0.0489116	-0.153532	-0.163857	1.44927	1.43789	0.310871	0.638657	1.14e-06	1.3e-06	2.04e-07	0.000407233	0.0625245	0.369328	0.00876419	0.434555	0.0135296	0.014275	0.61795	0.29597	7
AAEL012476	AAEL012476	None	-0.394122	-0.301893	-0.516456	-0.126226	-0.0594836	-0.132283	-0.0961461	-0.0546702	-0.312468	-0.234089	-0.251857	-0.278137	0.000201035	0.00494396	4.35e-05	0.120788	0.538977	0.0717295	0.182919	0.619942	0.000518413	0.00935513	0.00681665	0.00254378	7
AAEL010422	AAEL010422	replication-associated histone mRNA stem loop-binding protein, putative	-0.672748	-0.682188	-1.10355	-0.338976	-0.0384117	0.117451	0.153662	-0.146544	-0.446891	-0.471963	-0.412011	-1.19288	8.87e-07	8.73e-07	1.25e-11	3.58e-05	0.622053	0.0464393	0.0114083	0.59905	0.3213	0.29491	0.363005	0.00827105	7
AAEL009679	AAEL009679	secretory Phospholipase A2, putative	1.30836	1.14786	1.96775	0.395613	0.0849257	0.225026	-0.0881712	0.107375	0.780043	0.976278	-0.85445	-0.277632	3.54e-07	1.04e-05	1.04e-10	0.000452823	0.464417	0.000111362	0.0794555	0.624004	0.0531741	0.0155319	0.0367193	0.497418	7
AAEL008425	AAEL008425	None	0.328662	0.27664	0.539483	0.291925	0.0840041	0.0482892	0.168846	0.220079	-0.145031	-0.07996	-0.239559	-0.264476	5.73e-05	0.000836145	2.61e-08	1.37e-05	0.184291	0.624656	0.0967338	0.0339135	0.0539967	0.288791	0.0012413	0.000362239	7
AAEL003676	AAEL003676	myosin I homologue, putative	0.387095	0.562269	0.557622	0.102823	0.140293	-0.0654079	-0.206375	-0.123704	0.606011	0.436269	1.12553	0.855129	0.00183481	7.95e-06	0.000158325	0.376108	0.325372	0.378205	0.0095879	0.62641	0.0238424	0.103815	2.69e-05	0.00142459	7
AAEL003179	AAEL003179	protein arginine n-methyltransferase 1,	-0.288172	-0.251811	-0.444727	-0.331164	0.0818912	-0.226146	-0.402614	-0.298994	-0.0420729	-0.0968877	0.529542	0.0673568	0.000370112	0.00213734	3.77e-06	0.000449147	0.400114	0.0423785	0.000899479	0.285692	0.630644	0.2682	1.71e-09	0.443246	7
AAEL009872	AAEL009872	alanine aminotransferase	0.547627	0.499407	0.962131	0.27366	-0.0852453	0.0381804	-0.185257	-0.144079	0.986244	1.19006	0.307124	0.465248	2.25e-05	0.000136613	3.67e-10	0.0012735	0.346133	0.522193	0.00459248	0.63353	5.25e-05	1.06e-06	0.207898	0.0564392	7
AAEL001304	AAEL001304	nuclear hormone receptor ftz-f1 beta	-0.278061	-0.40038	-0.428994	-0.277749	-0.308936	-0.0371321	0.0528116	-0.149055	-0.370641	-0.357811	0.0436672	-0.0756082	0.0118425	0.000350938	0.00110956	2.42e-05	7.31e-05	0.327881	0.168723	0.232769	3.47e-05	6.45e-05	0.633984	0.40982	7
AAEL002921	AAEL002921	None	-0.607311	-0.649167	-0.94196	-0.318489	-0.114365	0.092808	0.0387064	-0.201809	-0.348762	-0.440805	-1.65352	-2.05182	0.00026533	0.00011993	2.05e-06	4.96e-06	0.0780362	0.0394502	0.371009	0.231516	0.635084	0.548625	0.0257206	0.00542386	7
AAEL010396	AAEL010396	secreted ferritin G subunit precursor, putative	1.19767	1.4225	2.04103	1.18122	0.581719	0.853149	1.21969	1.03469	0.660842	0.382953	0.747509	1.4764	0.0881266	0.0454885	0.0140549	4.35e-10	0.000134326	0.000345244	4.4e-06	0.0252352	0.413222	0.635598	0.375513	0.0789478	7
AAEL009671	AAEL009671	snrnp sm protein	-0.218148	-0.128417	-0.279046	-0.3013	-0.173112	0.0690345	-0.208307	-0.140338	-0.231696	-0.203411	0.198382	-0.0431378	0.0494189	0.253521	0.0352892	0.00235784	0.115028	0.274557	0.00269316	0.177898	0.0090654	0.0224152	0.0306278	0.636108	7
AAEL003427	RpS16	40S ribosomal protein S16 [Source:UniProtKB/Swiss-Prot;Acc:P62251]	0.572889	0.711276	0.755301	0.180409	-0.0862368	-0.0799288	0.030236	-0.126105	0.918775	0.615397	0.304329	0.502404	9.67e-08	6.39e-11	3.27e-09	0.00211908	0.179627	0.219277	0.637111	0.427402	0.000202528	0.0128148	0.218372	0.0421541	7
AAEL005639	AAEL005639	alpha-1,2-Mannosidase [Source:UniProtKB/TrEMBL;Acc:A0A1S4FB89]	0.301814	0.331481	0.398982	0.340223	0.223642	-0.212543	-0.112607	0.0787094	0.171346	0.0677243	0.298181	0.468125	0.0025646	0.00108083	0.000793333	0.00171837	0.064288	0.0153664	0.177722	0.109298	0.232799	0.637201	0.037448	0.00109346	7
AAEL005403	AAEL005403	None	-0.413014	-0.402821	-0.399789	-0.0625913	-0.232043	0.301509	0.0370767	-0.0372462	-0.238315	-0.388258	0.182638	0.22672	7.11e-06	1.56e-05	0.000264618	0.230207	0.001409	1.07e-06	0.421103	0.637344	0.0427907	0.000991427	0.147579	0.0655624	7
AAEL003428	AAEL003428	None	0.300361	0.524173	0.840399	0.591326	0.189817	-0.381753	-0.580667	-0.234335	0.56556	0.69328	0.0904608	0.125613	0.0609705	0.00124746	1.01e-05	2.31e-05	0.157393	4.98e-06	6.42e-09	0.43943	0.003504	0.000338808	0.638643	0.514407	7
AAEL004175	RpS17	40S ribosomal protein S17 [Source:UniProtKB/TrEMBL;Acc:Q52UT2]	0.584982	0.697798	0.716982	0.443006	0.12718	-0.258753	-0.0560803	-0.0622699	0.650028	0.474725	0.204069	0.247304	7.7e-09	1.06e-11	2.57e-09	0.000149934	0.278928	0.0388844	0.638692	0.629413	0.00042082	0.010011	0.26811	0.179592	7
AAEL011463	AAEL011463	cytochrome P450	1.47425	1.42144	1.82912	0.160872	0.185682	-0.0487227	0.0287691	-0.164924	0.893469	0.683843	-0.815964	-0.496377	8.16e-09	4.11e-08	1.49e-09	0.0321196	0.0420483	0.430067	0.639702	0.105389	0.0221167	0.0795811	0.0433428	0.232388	7
AAEL008394	AAEL008394	None	0.169276	0.358829	0.476613	0.355211	0.153505	0.13794	-0.134356	0.0306201	0.30568	0.260484	0.199685	0.225211	0.10233	0.0006279	0.000106931	1.53e-08	0.00332287	0.045942	0.0513642	0.639817	0.0145284	0.037314	0.109798	0.071099	7
AAEL014062	AAEL014062	Putative vps16b [Source:UniProtKB/TrEMBL;Acc:A0A0P6ISS7]	-0.381377	-0.339056	-0.673902	-0.318572	0.142915	0.0200126	-0.0995843	-0.0870124	-0.300727	-0.269373	-0.108075	-0.272007	0.00582286	0.0155593	4.6e-05	6.74e-05	0.0764844	0.640784	0.0279122	0.513736	0.026845	0.0474428	0.456318	0.05653	7
AAEL005080	AAEL005080	protein phosphatase-5	-0.542317	-0.51844	-0.725151	-0.299606	-0.224296	-0.0254999	-0.0648975	-0.0547957	-0.0864451	-0.166257	0.929634	0.403634	6.97e-06	2.23e-05	4.32e-07	8.13e-06	0.00145072	0.641264	0.242014	0.528469	0.378932	0.0907407	1.4e-20	5e-05	7
AAEL015051	AAEL015051	glycoside hydrolases	0.863177	0.813235	1.75337	0.214003	0.0513616	1.11068	1.2051	0.373901	0.447222	1.08123	-1.93975	-0.44577	0.00460668	0.00843914	1.14e-06	0.0267131	0.6424	1.01e-09	2.24e-10	0.0950423	0.418644	0.0505969	0.000507947	0.423429	7
AAEL012472	AAEL012472	kinesin light chain 1 and	-0.219004	-0.228115	-0.214962	-0.295777	0.0552178	-0.0626553	0.23663	0.0571088	-0.209232	-0.193856	-0.112879	-0.232347	0.00591988	0.00468404	0.0233226	6.11e-05	0.440719	0.593926	0.0531991	0.642872	0.00417152	0.00799228	0.135587	0.00211277	7
AAEL011731	AAEL011731	metalloprotease	-0.182676	-0.216336	-0.174851	0.0427339	-0.141381	-0.254115	-0.089673	0.108302	-0.0669025	-0.0400868	0.35121	0.391934	0.0301717	0.0113161	0.0811843	0.337802	0.0158361	1.58e-06	0.0318883	0.143915	0.439224	0.643035	5.7e-05	7.28e-06	7
AAEL000569	AAEL000569	omega-crystallin, putative	0.130339	0.21181	0.299767	-0.143564	-0.432512	-0.0696994	-0.0748776	-0.0382655	-0.927272	-0.829959	-0.175407	-0.351841	0.468865	0.245318	0.160894	0.0402553	3.49e-05	0.0386538	0.0273972	0.643959	1.68e-08	4.5e-07	0.289043	0.0333756	7
AAEL009075	AAEL009075	None	-0.308167	-0.202129	-0.396562	-0.264593	-0.113822	-0.294182	-0.106764	0.0190684	-0.286357	-0.32889	-0.536187	-0.522176	0.0126752	0.106519	0.00719153	4.33e-06	0.0362173	1.09e-05	0.0521048	0.646306	0.0890717	0.0510934	0.00197823	0.002523	7
AAEL001937	AAEL001937	selenium-binding protein	0.314416	0.323822	0.665462	-0.194703	-0.514326	0.583104	0.445489	0.0554364	-0.0663824	0.432181	-0.603289	-0.10176	0.0948271	0.0895386	0.00291181	0.00340435	8.73e-07	2.4e-07	1.22e-05	0.627013	0.648498	0.00299488	3.28e-05	0.483817	7
AAEL004352	AAEL004352	None	-0.862058	-0.861399	-1.10479	0.0701965	-0.0301873	0.0235377	-0.0346083	0.0779576	-0.389747	-0.402488	-0.307476	-0.417736	1.62e-07	2.44e-07	2.09e-08	0.203423	0.648716	0.492216	0.315609	0.439205	0.00765899	0.00589987	0.0449939	0.0064041	7
AAEL010160	AAEL010160	None	0.78055	0.898184	1.56281	0.819052	0.452409	0.0970367	0.266748	0.224181	0.474652	0.535881	0.69292	0.158701	0.0139493	0.0052364	3.4e-05	0.000204505	0.0514812	0.216665	0.00204408	0.354534	0.00951128	0.00337114	0.0998534	0.649607	7
AAEL013432	AAEL013432	serine protease, putative	0.88647	0.466645	1.50353	1.18701	1.66937	0.438451	1.02779	0.379807	0.539605	0.376873	-0.566922	0.17643	0.00487732	0.143822	5.75e-05	2.41e-12	2.2e-13	0.000221907	6.68e-10	0.0382172	0.159128	0.325809	0.148629	0.650239	7
AAEL004441	AAEL004441	importin 9 (imp9) (ran-binding protein 9)	-0.394533	-0.427505	-0.505403	-0.0824456	-0.0975602	0.113595	-0.0480324	0.0391883	-0.158999	-0.144802	0.322391	0.16117	7.43e-06	1.66e-06	1.39e-06	0.121538	0.133824	0.0764384	0.440165	0.650751	0.0278324	0.0452156	1.04e-05	0.027645	7
AAEL010753	AAEL010753	None	-0.066208	0.148486	0.224757	-0.139521	-0.473258	-0.0829394	-0.417403	0.207748	-0.0964501	-0.271418	0.268244	-0.20268	0.651018	0.316454	0.196088	0.0305014	3.84e-06	0.380482	0.000176721	0.0467582	0.242909	0.00103303	0.00274027	0.0212602	7
AAEL000172	AAEL000172	None	-0.318346	-0.504765	-0.782343	-0.290792	-0.224443	0.0460489	0.0419929	-0.0899816	-0.189787	-0.119023	-0.396923	-0.494411	0.0399974	0.00131053	2.16e-05	8.47e-05	0.00528944	0.464041	0.503871	0.652264	0.246265	0.467137	0.0154852	0.00256633	7
AAEL002672	AAEL002672	Matrix metalloproteinase [Source:UniProtKB/TrEMBL;Acc:A0A1S4F2E3]	2.02837	1.59672	2.61512	0.237757	0.141029	0.241887	-0.121254	-0.0988033	1.11516	1.18474	0.60376	-0.254197	5.07e-08	2.32e-05	3.08e-09	0.000773674	0.0668001	0.000601368	0.0572897	0.284979	0.0315285	0.0223909	0.274953	0.652599	7
AAEL004117	AAEL004117	ATP-dependent RNA helicase	-0.288955	-0.26799	-0.507883	-0.0505097	0.189718	-0.138088	-0.126016	0.0647221	-0.0992033	-0.0808061	0.217398	0.0363779	0.00105484	0.00271865	1.29e-06	0.466777	0.0348491	0.0124119	0.0210322	0.653342	0.10589	0.188047	0.000493501	0.559368	7
AAEL007353	AAEL007353	cullin	-0.227303	-0.239499	-0.476594	-0.14592	0.0327195	-0.0195082	0.117457	-0.0526964	-0.187582	-0.18124	-0.155328	-0.330455	0.0248112	0.0196274	7.71e-05	0.0227067	0.654136	0.573648	0.00234562	0.31279	0.044686	0.0524051	0.107624	0.000586267	7
AAEL014551	AAEL014551	triacylglycerol lipase, pancreatic	0.964212	1.07919	1.4695	0.571192	0.180534	0.399172	0.277717	-0.221312	0.320865	0.800631	-2.13038	-1.06618	0.00060014	0.000150238	1.06e-05	5.59e-05	0.19507	0.0001491	0.004315	0.108338	0.654149	0.263611	0.00307879	0.138768	7
AAEL009171	AAEL009171	None	0.750803	0.669184	0.924033	0.261104	0.062439	0.0643993	0.0948992	0.120756	0.219687	0.318254	-0.217302	-0.0504787	5.43e-10	4.8e-08	1.27e-10	3.71e-06	0.219497	0.0481164	0.00542804	0.194578	0.0544008	0.00533117	0.0562428	0.657666	7
AAEL005023	AAEL005023	Palmitoyltransferase [Source:UniProtKB/TrEMBL;Acc:Q17BB7]	0.162355	0.276195	0.273876	-0.275219	-0.210633	-0.0758831	0.0578412	0.0323149	0.147264	0.218068	-0.118539	-0.0659658	0.0203682	9.82e-05	0.00099362	2.08e-05	0.00226435	0.139567	0.25514	0.657872	0.0196637	0.000570485	0.0581866	0.293213	7
AAEL005245	AAEL005245	DNA repair protein rad50	-0.169159	-0.293428	-0.793992	-0.255217	-0.0817591	0.49455	0.510869	-0.112864	-0.7957	-0.82326	-0.770457	-0.781951	0.660275	0.45183	0.0827594	0.0041969	0.403632	1.4e-07	8.25e-08	0.627633	0.000459688	0.000291567	0.000888473	0.000716697	7
AAEL012137	AAEL012137	RUN domain-containing protein [Source:UniProtKB/TrEMBL;Acc:A0A1S4FV86]	-0.240628	-0.258559	-0.584621	-0.0607696	0.0869202	0.0398214	0.0245576	-0.0574032	-0.399607	-0.291187	-0.388097	-0.527236	0.0108941	0.00694897	2.12e-07	0.222623	0.157368	0.288349	0.509202	0.660445	4.19e-06	0.000801958	1.8e-05	5.38e-09	7
AAEL004552	AAEL004552	None	-0.0525367	-0.230945	-0.353586	-0.41322	-0.129185	0.209901	-0.122717	-0.342258	-0.499712	-0.559183	-0.183333	-0.696899	0.660597	0.0576649	0.0140816	2.04e-05	0.163745	0.00531209	0.0842231	0.0260824	0.000482856	9.63e-05	0.23611	3.64e-06	7
AAEL001293	AAEL001293	None	0.958407	0.854619	1.37445	0.547641	0.156271	0.52544	0.293509	-0.150722	-0.252145	0.420125	-0.42591	-0.557975	1.56e-05	0.00014381	1.79e-07	7.86e-09	0.0317429	4.46e-06	0.00273746	0.662897	0.576631	0.35241	0.345807	0.217073	7
AAEL002534	RpL10	60S ribosomal protein L10 [Source:UniProtKB/TrEMBL;Acc:Q1HRT6]	0.555841	0.736467	0.862306	0.0775543	0.0450185	-0.116474	-0.253151	-0.0681267	1.05269	0.840071	0.413888	0.63013	3.26e-05	5.55e-08	5.81e-08	0.36222	0.663022	0.244042	0.0162957	0.546494	4.47e-06	0.00025073	0.0712201	0.00602106	7
AAEL009431	mRpL10	mitochondrial ribosomal protein, L10, putative	0.0730525	0.156956	0.232469	0.0510632	-0.175741	0.132032	-0.0992184	-0.14697	-0.052487	-0.0371824	0.21567	0.18577	0.331386	0.0393939	0.00930272	0.1992	0.0014538	0.00569066	0.0311602	0.0990588	0.538914	0.663491	0.011984	0.0299013	7
AAEL012743	AAEL012743	glycerol-3-phosphate acyltransferase	-0.318761	-0.510065	-0.640945	-0.251773	0.191097	-0.12697	-0.026527	-0.120328	-0.095537	-0.190099	0.631563	0.283065	0.0185912	0.000203522	7.08e-05	6.49e-05	0.00502613	0.015764	0.590099	0.092697	0.663987	0.387444	0.00406375	0.197993	7
AAEL001038	AAEL001038	cak1	-0.318108	-0.296646	-0.419381	-0.238432	-0.0311688	-0.0205971	-0.0488571	-0.291617	-0.340265	-0.293358	0.0865678	-0.173442	0.00727171	0.013523	0.00299471	0.000100199	0.604068	0.664226	0.307964	0.00949605	0.0160146	0.0378214	0.560489	0.236744	7
AAEL011362	AAEL011362	None	-0.326263	-0.297243	-0.583165	-0.304727	-0.041099	-0.154495	-0.642599	-0.0750107	-0.25099	-0.21203	0.110173	-0.129338	0.0197993	0.0361859	0.000472707	0.000504758	0.64803	0.0593404	3.42e-08	0.666435	0.0118052	0.0335639	0.313258	0.226588	7
AAEL009351	AAEL009351	thioredoxin, putative	0.352984	0.595733	0.68743	0.276752	0.0317484	-0.197761	-0.219214	0.117919	0.548913	0.286016	0.246536	0.322458	0.000709944	1.69e-08	2.82e-08	0.000181785	0.666711	0.00806632	0.00386282	0.143381	0.0018774	0.105131	0.161996	0.0672282	7
AAEL005169	AAEL005169	carnitine o-acyltransferase	-0.330643	-0.33124	-0.65699	-0.241034	-0.032467	-0.132429	-0.0525347	-0.179878	-0.400159	-0.327939	0.0497926	-0.0815895	0.0029842	0.00333251	7.31e-07	0.000858522	0.66688	0.0373483	0.38883	0.166864	5.33e-06	0.00019634	0.574947	0.357563	7
AAEL011810	AAEL011810	None	0.666488	0.532031	0.677488	0.348739	-0.234475	-0.0554631	-0.253391	0.0410869	0.591871	0.15366	0.286264	-0.737702	2.06e-07	4.3e-05	8.82e-06	6.19e-06	0.00289268	0.357504	0.000295298	0.628404	0.0972379	0.66687	0.422033	0.0388263	7
AAEL014140	CLIPB24	Clip-Domain Serine Protease family B.	1.29736	1.17777	1.98522	0.865626	0.201361	0.806666	0.596337	-0.0924981	0.46547	0.713263	-1.18951	-0.211648	1.18e-08	3.24e-07	1.8e-13	3.21e-06	0.226893	5.01e-07	3.43e-05	0.61108	0.339433	0.143297	0.0164482	0.669868	7
AAEL014531	AAEL014531	arsenite inducuble RNA associated protein aip-1	-0.239104	-0.213481	-0.299309	0.0564366	-0.0234437	0.427738	0.190323	-0.0820304	-0.242199	-0.190432	-0.822736	-0.311864	0.00747254	0.0184498	0.0049891	0.21819	0.670422	1.75e-06	0.00893141	0.22736	0.0743985	0.160678	2.52e-09	0.0233423	7
AAEL014376	AAEL014376	None	-0.746808	-0.532081	-0.819511	-0.176055	0.234729	-0.115326	-0.161309	-0.441082	-0.36244	-0.146953	0.387913	-0.0760809	2.45e-06	0.000917599	1.41e-05	0.0201718	0.0124957	0.277335	0.133497	0.0939038	0.0394323	0.403784	0.0308704	0.671142	7
AAEL008036	AAEL008036	dynein heavy chain	0.477368	0.457256	0.490983	0.310408	0.0755041	-0.148187	0.198126	0.116796	0.360633	0.327943	-0.609719	-0.276503	0.0420226	0.0547559	0.0784806	3.25e-07	0.13931	0.00862024	0.00085803	0.0399015	0.100567	0.139377	0.0045413	0.195073	6
AAEL006643	AAEL006643	None	-0.178989	-0.314933	-0.390997	-0.314608	0.0754556	-0.0775645	-0.117201	-0.159835	-0.173408	-0.228392	0.353818	0.15891	0.130742	0.00884707	0.00590857	4.79e-06	0.226955	0.0712471	0.0090236	0.0477876	0.14696	0.056149	0.00404712	0.192355	6
AAEL004567	AAEL004567	fermitin, putative	0.418772	0.250605	0.516635	0.498085	0.3157	-0.134192	0.117997	0.24447	0.270457	0.236129	0.1719	0.208532	0.00047519	0.0390665	0.000285217	7.43e-05	0.0168565	0.178446	0.234556	0.254247	0.0298748	0.0579504	0.165561	0.0926756	6
AAEL004200	AAEL004200	DNA replication licensing factor MCM8	-0.522968	-0.469651	-0.651263	-0.157429	0.158971	-0.0990633	-0.159121	0.116222	-0.196947	-0.290846	0.2934	-0.132812	8.88e-06	8.24e-05	3.41e-06	0.0356632	0.0775838	0.25832	0.0757459	0.145788	0.082066	0.0103326	0.0130247	0.25824	6
AAEL000428	Tdo	tryptophan 2,3-dioxygenase (TDO)(EC 1.13.11.11)	0.264815	0.496051	0.725641	1.40717	-0.103689	-0.33541	0.207977	0.204868	0.387054	0.973344	0.445115	0.369393	0.0675333	0.000725097	2.47e-05	1.26e-13	0.259719	7.65e-05	0.00650824	0.234512	0.122156	0.000101687	0.0741814	0.138409	6
AAEL002777	AAEL002777	None	0.206035	0.215768	0.534752	0.724877	0.104682	0.290997	0.640287	0.224077	-0.294954	-0.364863	-0.822663	-0.467762	0.0631581	0.0548754	4.75e-05	1.04e-08	0.262525	0.00200369	1.09e-07	0.204166	0.140908	0.0686356	4e-05	0.0193899	6
AAEL003822	AAEL003822	None	-0.239221	-0.235504	-0.149288	-0.345561	-0.123036	-0.0703987	-0.436444	-0.0673069	-0.201532	-0.167629	0.305804	0.146471	0.0116852	0.0143288	0.186195	5.92e-06	0.0842581	0.145399	4.04e-09	0.264082	0.0273606	0.0663871	0.00126103	0.120697	6
AAEL009808	AAEL009808	ATP synthase subunit d	0.217889	0.29806	0.32067	0.390283	0.119667	0.051148	0.0552885	0.138645	0.213609	0.213978	0.456229	0.327426	0.0648607	0.0126852	0.0222122	6.93e-10	0.00922149	0.238762	0.204052	0.265617	0.159968	0.159277	0.00262411	0.0308148	6
AAEL003532	AAEL003532	None	0.284174	0.299181	0.229117	0.353467	0.265469	-0.145045	0.139534	0.13014	0.530465	0.412679	0.259224	0.184364	0.036554	0.0298428	0.156227	0.000474385	0.0178829	0.167659	0.183694	0.120647	0.0018997	0.0156163	0.127222	0.277679	6
AAEL005905	AAEL005905	None	-0.484719	-0.435039	-0.728133	-0.447998	-0.0827884	0.0701306	-0.0889993	-0.250684	-0.336877	-0.251602	0.124036	-0.182968	0.000325999	0.00145883	6.2e-06	4.66e-08	0.196444	0.15068	0.0720641	0.231952	0.00216075	0.0224627	0.281897	0.112828	6
AAEL005769	AAEL005769	glucose dehydrogenase	2.45919	1.99825	3.19233	1.19558	0.193046	0.715034	1.30621	0.262789	0.899315	0.872552	0.755295	0.752397	7.91e-16	1.05e-10	1.25e-18	1.47e-07	0.292352	6.3e-05	8.01e-09	0.109031	0.0630789	0.0713357	0.1196	0.120805	6
AAEL001457	AAEL001457	guanylatte cyclase alpha 1 subunit	0.658791	0.963331	1.0576	0.212574	0.220859	-0.399668	-0.107175	0.269513	0.862316	0.573278	-0.624572	-0.399254	0.00144918	4.28e-06	1.66e-05	0.0793125	0.132086	3.14e-05	0.175772	0.148944	0.000964339	0.0280517	0.103415	0.299384	6
AAEL010716	AAEL010716	preprotein translocase secy subunit (sec61)	0.452189	0.478127	0.775099	0.679617	-0.15068	0.0650144	0.234226	0.203372	0.212017	0.184735	0.251994	0.210628	9.25e-05	4.51e-05	1.69e-08	2.62e-10	0.0381935	0.304087	0.00100477	0.0594343	0.212827	0.277695	0.138161	0.215203	6
AAEL013431	AAEL013431	proline oxidase	0.628482	0.517448	0.93083	-0.122422	-0.348641	-0.13824	-0.328153	-0.277266	0.598622	0.485481	0.975155	0.750538	0.00015565	0.00211989	2.43e-06	0.056613	0.000159724	0.311706	0.0223316	0.0622841	0.208829	0.308082	0.0407608	0.11526	6
AAEL000824	AAEL000824	None	-0.247764	-0.339411	-0.551962	-0.108935	-0.0835821	-0.0328787	-0.0481923	-0.0565351	-0.197186	-0.181273	0.297954	0.0805785	0.025017	0.00245001	2.69e-05	0.0634291	0.231394	0.247209	0.0954071	0.221241	0.0141515	0.0241715	0.000246437	0.321039	6
AAEL002163	AAEL002163	None	0.150242	0.270305	0.428715	0.524643	-0.332861	-0.1213	0.21986	0.252179	0.128655	0.114295	-0.481068	-0.0746849	0.0584242	0.000776934	5.44e-06	1.32e-05	0.00676807	0.118977	0.00757181	0.102369	0.0919233	0.134327	2.31e-10	0.325176	6
AAEL014844	AAEL014844	None	-0.512417	-0.775727	-1.79435	-0.0742519	-0.217481	0.123692	0.0404885	0.0542237	-0.28927	-0.213284	0.611228	-0.441107	0.097991	0.0134535	1.15e-06	0.107454	0.000732909	0.00570894	0.327016	0.139541	0.125914	0.259191	0.00186278	0.0237057	6
AAEL000411	AAEL000411	None	-0.454638	-0.419532	-0.850513	-0.990491	-0.271362	-0.521106	-0.509919	-0.227176	-0.273618	-0.254424	0.311516	-0.583665	0.0431079	0.0654842	0.00147403	4.01e-08	0.0597093	0.000327463	0.000409174	0.330743	0.180735	0.213404	0.140716	0.00515391	6
AAEL010336	AAEL010336	Zinc phosphodiesterase [Source:UniProtKB/TrEMBL;Acc:A0A1S4FPY6]	-0.12023	-0.196199	-0.280675	-0.169132	-0.187232	0.130185	-0.132526	-0.120536	-0.186262	-0.223442	0.206986	0.0705858	0.265481	0.0730492	0.02903	0.203155	0.248112	0.0266166	0.0242811	0.215217	0.00824515	0.00160816	0.00502925	0.336139	6
AAEL007088	AAEL007088	ribitol kinase	1.21648	1.12278	1.90475	0.877112	0.461144	0.177127	-0.127392	-0.288469	0.571007	0.464967	-0.328213	0.585336	2.8e-08	4.24e-07	2.28e-13	3.58e-07	0.00375932	0.0132952	0.0657263	0.234032	0.0976157	0.177191	0.340854	0.0896199	6
AAEL010253	AAEL010253	None	-0.510137	-0.443825	-0.923804	-0.0694719	0.167417	0.248451	0.162388	-0.104824	-0.626095	-0.600922	-1.01792	-1.13772	0.0409246	0.0792347	0.00212338	0.342601	0.0709736	0.000262061	0.00957088	0.151466	0.203914	0.222772	0.0445032	0.0236965	6
AAEL010743	AAEL010743	cysteine desulfurylase	0.39605	0.370124	0.655737	0.301665	-0.140642	0.230884	0.247885	0.179514	0.159153	0.184218	-0.18317	0.122697	0.000191181	0.000580879	2e-07	0.019482	0.342349	0.094814	0.0742393	0.309442	0.0553305	0.0267037	0.0276233	0.140568	6
AAEL009198	AAEL009198	None	0.219344	0.316287	0.597401	0.084136	-0.0850288	-0.171726	-0.216855	-0.107352	0.295013	0.522394	-0.331667	0.220675	0.0498518	0.00525187	6.87e-06	0.118759	0.193288	0.00285841	0.000338192	0.167441	0.208238	0.0258818	0.156523	0.346133	6
AAEL008408	AAEL008408	None	0.152835	0.132816	0.168661	0.676261	0.0885675	0.433836	0.519413	0.359296	-0.250807	-0.233836	-1.06714	-0.593244	0.132839	0.197454	0.16292	4.09e-08	0.35034	2.31e-05	1.95e-06	0.00285867	0.222432	0.255501	2.18e-07	0.00398532	6
AAEL002388	AAEL002388	zinc finger protein	-0.14644	-0.286281	-0.472575	0.175912	-0.145009	0.273356	0.268107	0.118883	-0.193372	-0.121936	0.129805	-0.372296	0.207825	0.015108	0.00062907	0.0145692	0.0857996	0.000478563	0.000579713	0.327421	0.143142	0.355869	0.330734	0.00517102	6
AAEL005368	AAEL005368	None	-0.127508	-0.189041	-0.251396	-0.359707	-0.252222	-0.026393	-0.0230313	-0.223415	-0.0991445	-0.183165	0.240261	0.108513	0.0818971	0.0109406	0.00395969	2.22e-06	0.00107849	0.29413	0.358495	0.0786264	0.230818	0.0269819	0.00420729	0.195775	6
AAEL004793	AAEL004793	dipeptidyl-peptidase	0.212004	0.420261	0.435732	-0.180743	0.288268	-0.204997	-0.102571	0.251857	0.707301	0.451358	-0.804374	-0.242716	0.299638	0.0423441	0.07267	0.0626481	0.0186495	0.0141339	0.195929	0.13845	0.00177513	0.0453841	0.00179956	0.363425	6
AAEL003998	AAEL003998	None	-0.225417	-0.240965	-0.693709	-0.36138	0.0588933	-0.0847242	-0.222444	-0.162929	-0.180624	-0.248457	0.229581	-0.251613	0.150302	0.129205	0.000204446	1.45e-06	0.36452	0.11815	0.000313191	0.235585	0.0627743	0.0105014	0.0279321	0.0139533	6
AAEL000403	AAEL000403	None	-0.543022	-0.437188	-0.730074	-0.318616	-0.236109	0.150026	0.0376406	-0.115964	-0.135957	-0.123271	0.150837	-0.170275	0.000170686	0.00281769	2.25e-05	1.04e-05	0.00186308	0.00132821	0.366415	0.331355	0.206064	0.251872	0.190664	0.137885	6
AAEL005326	AAEL005326	None	-0.25073	-0.219474	-0.429152	-0.0854342	-0.424565	-0.114196	0.0986309	-0.343869	-0.538579	-0.367309	0.236538	-0.150014	0.0531493	0.0948862	0.00555234	0.0583896	1.55e-07	0.00469581	0.0125891	0.0728006	0.000589929	0.0193265	0.168034	0.372927	6
AAEL010412	AAEL010412	None	-0.515976	-0.480656	-0.923678	-0.222794	0.0792651	-0.0536673	-0.323319	-0.262723	-0.346729	-0.287646	0.385064	-0.688055	9.17e-05	0.000323617	4.36e-09	0.00578113	0.375981	0.225465	1.67e-07	0.312918	0.269698	0.359828	0.231483	0.0304417	6
AAEL000434	AAEL000434	lipid a export ATP-binding/permease protein msba	-0.152218	-0.0725059	-0.0930498	-0.766415	-0.355895	-0.483327	-0.727687	-0.214637	-0.0842493	-0.13141	0.274918	0.520872	0.0600573	0.376679	0.334127	2.79e-10	0.000187016	2.37e-05	5.62e-08	0.106601	0.296514	0.103715	0.000700013	1.41e-10	6
AAEL008188	RpL6	60S ribosomal protein L6 [Source:UniProtKB/TrEMBL;Acc:Q16ZH3]	0.66826	0.779607	0.934384	0.624515	-0.28145	-0.0678285	0.106193	-0.170143	0.836868	0.616177	0.338004	0.388304	2.55e-08	1.43e-10	5.59e-11	0.00370203	0.236651	0.379484	0.174234	0.361949	0.000159284	0.00543075	0.127204	0.0797416	6
AAEL011987	AAEL011987	None	0.19424	0.278902	0.610316	-0.136146	0.0825436	-0.0417627	-0.0970305	-0.039513	0.702325	0.657444	0.421734	-1.03784	0.386081	0.219222	0.0215248	0.0168187	0.209006	0.380244	0.0493529	0.229976	0.0227485	0.0328291	0.272985	0.00501926	6
AAEL001543	AAEL001543	None	0.316026	0.159215	0.390527	0.292508	0.129203	0.181571	0.148414	-0.0998928	0.77821	0.519761	0.403715	0.326917	0.0762987	0.378662	0.0652927	0.00103122	0.176726	0.00162906	0.00766508	0.386203	0.000187667	0.0119984	0.0415641	0.0986573	6
AAEL006858	AAEL006858	None	-0.103751	-0.153163	-0.411751	-0.376018	-0.0491192	0.073238	0.0982059	-0.130743	-0.232843	-0.32578	-0.358146	-0.370617	0.377275	0.198463	0.00327265	1.37e-07	0.389702	0.0586953	0.0138756	0.158775	0.067731	0.0106263	0.0076424	0.00516138	6
AAEL006472	AAEL006472	rabconnectin	0.150693	0.154748	0.116799	-0.169578	0.169337	-0.107448	0.0633572	0.173385	0.183794	0.103716	0.149191	0.273887	0.0237981	0.0219829	0.140485	0.00754601	0.0246654	0.117164	0.346677	0.0367295	0.128318	0.390758	0.216742	0.0233859	6
AAEL001421	AAEL001421	high density lipoprotien binding protein / vigilin	0.632113	0.545075	0.85878	0.659859	0.097753	-0.0742353	-0.0960419	-0.214282	0.226297	0.281736	0.161177	0.344969	3.7e-07	1.52e-05	6.13e-09	9.78e-07	0.395531	0.271157	0.158339	0.028023	0.144795	0.0694685	0.298839	0.0261796	6
AAEL006644	AAEL006644	None	0.310207	0.660142	0.776845	0.216487	0.173505	-0.135294	-0.121897	0.210929	0.859505	0.316831	0.667378	0.447254	0.174007	0.00426148	0.004093	0.000103349	0.0046139	0.356768	0.405514	0.214075	0.000993998	0.228515	0.00783871	0.0746546	6
AAEL011191	AAEL011191	protein phosphatase 1 binding protein	0.69654	0.580817	0.831635	0.627563	0.928637	-0.52122	0.328453	0.122794	0.364252	0.284986	0.486817	-0.394543	7.95e-08	9.97e-06	6.87e-08	0.0131038	0.00374653	0.0236474	0.139729	0.40558	0.175916	0.289641	0.0709763	0.143157	6
AAEL010732	AAEL010732	ATP-dependent RNA helicase	-0.312413	-0.350018	-0.567566	-0.281366	-0.236406	-0.0562279	-0.113833	0.0554268	-0.124207	-0.139283	0.136552	0.149088	0.00118578	0.000339685	8.1e-07	2.65e-05	0.00123905	0.258319	0.0282112	0.414499	0.135449	0.0944457	0.107841	0.0791899	6
AAEL011276	AAEL011276	mitochondrial glutamate carrier protein	0.0467057	0.183719	0.171003	0.0461149	-0.066521	-0.32415	-0.209045	0.0975964	0.141421	0.198117	0.764362	0.539404	0.392809	0.00090539	0.0084867	0.417253	0.34105	1.18e-05	0.00148733	0.228359	0.293683	0.141254	1.42e-08	6.26e-05	6
AAEL005279	AAEL005279	methionyl-tRNA formyltransferase	-0.307733	-0.206836	-0.18631	-0.265592	-0.109233	-0.0527454	-0.338585	-0.0771945	-0.127391	-0.11049	0.355745	0.411277	0.00294685	0.0485086	0.130864	0.000424067	0.166349	0.41654	2.48e-05	0.35336	0.354961	0.424152	0.0103247	0.00273945	6
AAEL002407	AAEL002407	DNA repair protein xp-e	-0.102074	-0.0994635	-0.219355	-0.145212	-0.13553	0.0459326	0.254648	0.111053	-0.204457	-0.184229	0.213424	0.0969735	0.209466	0.227484	0.0232652	0.0166301	0.0595647	0.42545	0.000177613	0.371972	0.0164658	0.0307158	0.0125079	0.256462	6
AAEL006286	AAEL006286	None	-0.19471	-0.292552	-0.277629	-0.228149	0.0908983	-0.0952857	0.161276	-0.353702	-0.115135	-0.270047	-0.151499	-0.292056	0.14429	0.0306009	0.0810712	0.0218968	0.425589	0.135519	0.0155513	0.025293	0.317249	0.0186346	0.190228	0.0113953	6
AAEL000571	AAEL000571	None	0.487725	0.771508	0.507509	-0.0727266	0.1189	-0.264223	-0.0588264	0.251799	0.342262	0.372161	-0.341526	0.13774	0.0305747	0.000725487	0.0582406	0.208846	0.0988489	3.01e-05	0.256366	0.153922	0.0021173	0.00088266	0.047207	0.426851	6
AAEL009266	AAEL009266	c4b-binding protein beta chain	0.512881	0.623277	0.720176	0.0680397	-0.0333245	-0.0329861	-0.0390497	0.0688525	0.864203	0.642102	0.926308	-0.96856	0.0173427	0.00432044	0.00491634	0.0599316	0.432845	0.375374	0.295728	0.297682	0.0346305	0.116462	0.0400392	0.0330867	6
AAEL010138	AAEL010138	None	-0.602259	-0.625924	-0.870921	-0.387642	-0.138684	0.0745852	0.0285818	-0.111749	-0.295876	-0.158928	0.222726	-0.302121	0.000155648	0.000105275	4.4e-06	7e-05	0.152726	0.0506075	0.436533	0.427276	0.0276327	0.237355	0.126933	0.0345214	6
AAEL005478	AAEL005478	flavohemoprotein B5/b5r	-0.511206	-0.39892	-0.360558	-0.134678	-0.0830253	-0.024652	0.0292855	-0.159717	-0.272238	-0.0865474	0.0699371	0.139924	0.000157996	0.00361294	0.0251082	0.00015118	0.0275612	0.438689	0.358947	0.0515745	0.000712959	0.282452	0.402301	0.0931403	6
AAEL004420	AAEL004420	None	-0.521818	-0.429269	-0.715428	-0.467869	-0.0656613	-0.034792	-0.0515336	-0.153158	-0.420614	-0.37972	0.141636	0.0887811	8.32e-05	0.00139764	6.49e-06	1.79e-06	0.440499	0.400597	0.217494	0.186181	7.3e-05	0.000347298	0.218287	0.429103	6
AAEL012020	AAEL012020	None	-0.499711	-0.47559	-0.887234	-0.312286	0.148526	-0.0488066	-0.0510367	-0.830385	-0.167967	-0.102288	0.114256	-0.42542	0.000391913	0.000869056	1.26e-07	0.000511885	0.119293	0.203963	0.184796	0.00991373	0.20861	0.443801	0.41494	0.00205946	6
AAEL010860	AAEL010860	None	-0.296074	-0.301759	-0.594571	-0.137885	-0.268754	-0.0417181	0.153702	0.0625062	-0.19218	-0.123769	-0.177335	-0.236543	0.00775033	0.00740552	7.01e-06	0.0119105	0.000302785	0.444445	0.00892528	0.292872	0.147472	0.350983	0.191264	0.0810834	6
AAEL014734	AAEL014734	None	0.185202	0.371949	0.215062	0.732485	-0.508882	0.71401	0.351834	0.0589467	0.554195	0.69887	0.414808	0.397608	0.314776	0.0463152	0.325906	1.2e-07	0.000160912	1.42e-05	0.0121107	0.447067	0.0709194	0.0227451	0.173177	0.191696	6
AAEL005510	AAEL005510	WD-repeat protein	-0.432118	-0.412198	-0.858429	-0.441948	-0.0610689	0.14394	0.0447368	-0.167479	-0.272686	-0.181181	-0.171324	-0.571031	0.0118654	0.0178577	2.66e-05	9.82e-08	0.352763	0.00100611	0.251348	0.450674	0.0938026	0.265626	0.303512	0.000566607	6
AAEL003953	AAEL003953	map/microtubule affinity-regulating kinase 2,4	0.165143	0.151417	0.160362	-0.232801	-0.186079	0.0515253	0.0537594	-0.179743	0.0910206	0.0996322	0.165364	0.325022	0.0116005	0.0223795	0.0391626	0.000561544	0.0139158	0.17047	0.153449	0.451906	0.377028	0.333603	0.10835	0.0016006	6
AAEL000455	AAEL000455	None	0.623246	0.695167	0.816156	0.238961	0.112772	-0.162008	-0.104905	0.341784	0.862122	0.514342	1.09624	-0.262198	0.000739218	0.000202413	0.000193012	0.00419892	0.223715	0.17274	0.371371	0.100735	0.00268591	0.0722875	0.00629511	0.457377	6
AAEL005699	AAEL005699	membrane protein tms1d	0.379303	0.479264	0.803046	0.843646	0.113659	-0.086771	0.0424613	0.204864	0.0862768	0.0624045	-0.352703	-0.10301	0.00309874	0.000225659	1.35e-07	1e-09	0.22704	0.137571	0.458768	0.125085	0.0883182	0.217488	2.48e-12	0.0414925	6
AAEL006433	AAEL006433	None	0.0959428	-0.181898	0.0863989	0.297977	-0.11984	0.10457	0.243112	0.141277	0.106522	0.236789	-0.565209	-0.231325	0.332938	0.0701201	0.463153	2.87e-07	0.018797	0.0620161	0.000149946	0.0288818	0.376043	0.0491167	2.67e-06	0.0547344	6
AAEL004517	AAEL004517	Protein quiver [Source:UniProtKB/TrEMBL;Acc:Q17CL1]	-0.543314	-0.667228	-0.965832	-0.201662	-0.0600854	0.107047	0.272163	-0.132377	-0.312985	-0.313081	-0.188442	-0.739472	0.000154533	4.56e-06	1.64e-08	0.00652163	0.46479	0.0986255	0.00023641	0.322611	0.171297	0.171163	0.422528	0.00144188	6
AAEL006539	AAEL006539	Serine/threonine protein kinase [Source:UniProtKB/TrEMBL;Acc:A0A1S4FDS5]	-0.227365	-0.243223	-0.239972	-0.46592	-0.0549359	-0.084524	-0.0392955	-0.102204	-0.212802	-0.182895	-0.120909	0.0957135	0.0401738	0.0303125	0.0685877	4.66e-08	0.403358	0.123765	0.464701	0.157948	0.000267155	0.00175834	0.0449728	0.109624	6
AAEL004718	AAEL004718	YqaJ domain-containing protein [Source:UniProtKB/TrEMBL;Acc:A0A1S4F8F3]	-0.448014	-0.629925	-0.946098	-0.429967	-0.257985	-0.0684871	-0.0466932	-0.206144	-0.338421	-0.336206	-0.33885	-1.06611	0.020614	0.00132694	4.16e-05	1.18e-05	0.0091785	0.157879	0.329704	0.147777	0.461065	0.464029	0.469352	0.021661	6
AAEL003271	AAEL003271	None	-0.389053	-0.369778	-0.794114	-0.567776	0.161604	-0.0907822	-0.042471	-0.147362	-0.441165	-0.965278	-0.33026	-0.510248	0.0111622	0.0173327	1.52e-05	1.19e-06	0.116489	0.130422	0.470065	0.214745	0.055752	3.22e-05	0.17328	0.0341788	6
AAEL002384	AAEL002384	None	-0.200624	-0.0987988	-0.12854	0.0837686	-0.193398	0.211772	0.145961	-0.115498	-0.20787	-0.201865	0.109755	-0.132307	0.0677251	0.374573	0.32499	0.234762	0.0323414	0.00308665	0.0319253	0.471022	0.000141155	0.000218682	0.0720362	0.0256176	6
AAEL009149	AAEL009149	kinectin, putative	-1.2737	-0.81493	-2.67827	-0.492139	-0.152395	0.0268957	0.0420634	-0.187053	-0.915193	-1.0053	-0.795976	-1.23387	0.255112	0.471661	0.049518	7.65e-08	0.0431312	0.431822	0.223591	0.240404	0.0164551	0.00839218	0.0582172	0.00223601	6
AAEL012243	AAEL012243	None	-0.107132	-0.130291	-0.156319	-0.236162	-0.201834	-0.0955876	0.103104	-0.228146	-0.532676	-0.451203	-0.0610024	-0.17735	0.0666049	0.027707	0.0243656	0.0171807	0.0838089	0.294537	0.259176	0.130142	3.4e-10	1.05e-07	0.472653	0.0368711	6
AAEL000252	AAEL000252	None	1.48913	1.67959	2.49063	0.827838	0.432675	-0.305681	-1.16891	-0.727989	1.34906	1.35673	-0.688029	1.34397	2.49e-05	2.66e-06	2.49e-09	0.00135778	0.124433	0.166671	1.71e-05	0.0184117	0.132849	0.130689	0.472856	0.255085	6
AAEL011098	AAEL011098	None	-0.590334	-0.941965	-1.5009	0.588186	0.223895	-0.164404	0.0609355	-0.205935	-0.610962	-0.592528	-3.56566	-1.55805	0.0112796	7.09e-05	1.2e-07	8.35e-05	0.135305	0.0638475	0.477085	0.148305	0.375804	0.390438	0.00137754	0.0331777	6
AAEL013552	AAEL013552	None	-0.16764	-0.271372	-0.474901	-0.339112	-0.145781	-0.0876434	-0.272723	-0.280015	-0.4222	-0.400275	0.468098	0.0890119	0.37807	0.159239	0.0360099	0.00104685	0.188739	0.213594	0.000626216	0.0772786	0.000466029	0.000956283	0.000260841	0.479757	6
AAEL008134	AAEL008134	ABC transporter	0.365256	0.388601	0.551902	0.440758	-0.150223	0.0834905	-0.0616436	0.271698	0.178336	0.143133	0.406392	0.564973	0.0157542	0.0112379	0.00213558	5.23e-05	0.161548	0.341378	0.480297	0.0611296	0.101211	0.188397	0.000179581	1.93e-07	6
AAEL010249	AAEL010249	None	-0.617164	-0.570093	-0.934558	-0.328597	0.114534	0.114642	-0.0635365	-0.250562	-0.396081	-0.346781	-0.609286	-1.64888	0.00408272	0.00885424	0.00026897	0.000144091	0.190385	0.00195879	0.0643333	0.121351	0.421207	0.481303	0.224122	0.000963172	6
AAEL012252	AAEL012252	None	0.745819	0.934157	0.591026	0.928321	0.612971	0.507807	0.159405	0.378211	0.289051	0.9513	-0.506191	-0.797959	0.278034	0.179105	0.469926	4.7e-09	2.65e-05	5.46e-05	0.131731	0.0284324	0.481906	0.0244873	0.181813	0.0488993	6
AAEL011710	AAEL011710	None	-0.563388	-0.402601	-0.478313	-0.389334	0.0943091	-0.0602263	-0.403441	-0.17348	-0.14501	-0.267926	-0.966883	-0.202002	1.98e-05	0.00259941	0.00237272	0.00188343	0.482131	0.412645	1.27e-05	0.113497	0.453601	0.165995	1.68e-06	0.306858	6
AAEL002433	AAEL002433	None	-0.191446	-0.188187	-0.318567	-0.233248	-0.165465	0.038185	0.0433994	-0.299431	-0.193888	-0.27697	0.332072	0.0895006	0.0633991	0.0718496	0.00968847	0.00010845	0.0106815	0.482361	0.425379	0.0111563	0.0807084	0.012789	0.00332531	0.424157	6
AAEL001737	AAEL001737	Fatty acyl-CoA reductase [Source:UniProtKB/TrEMBL;Acc:A0A1S4EZM7]	1.42115	1.38235	1.78289	1.11979	0.157115	0.221548	-0.0839737	0.151387	1.21008	0.73524	-2.64591	-0.858705	4.6e-07	1.3e-06	9.97e-08	2.62e-06	0.453483	0.0257856	0.374555	0.365971	0.247932	0.482683	0.0120356	0.41421	6
AAEL008213	AAEL008213	mitochondrial carrier protein	0.500364	0.764652	0.565276	0.779054	0.190463	0.343812	-0.0663882	0.0815388	0.177204	0.467544	-0.338935	0.18646	0.00272377	6.12e-06	0.00436829	7.75e-08	0.103364	0.000489586	0.438467	0.482858	0.405325	0.0285726	0.104085	0.372134	6
AAEL006843	AAEL006843	None	-0.488594	-0.475895	-0.668269	0.0425392	-0.244138	0.183443	0.0761979	-0.0704003	-0.211982	-0.202909	0.337472	0.18585	1.79e-08	6.21e-08	9.74e-11	0.483777	0.00350754	0.00137425	0.142525	0.131981	0.0659705	0.0784768	0.00363	0.10913	6
AAEL011736	AAEL011736	cyclohex-1-ene-1-carboxyl-CoA hydratase, putative	0.336479	0.245797	0.585243	0.241829	0.3278	0.129718	-0.270023	-0.116566	0.246502	0.1068	-0.141709	0.165175	0.0349702	0.128579	0.00201046	0.0187986	0.0104416	0.12749	0.0032889	0.484813	0.00324858	0.199309	0.0993514	0.0542786	6
AAEL006908	AAEL006908	None	-0.08159	-0.112505	-0.193275	-0.309033	-0.157071	0.129988	0.0630166	-0.354135	-0.117107	-0.173007	-0.73858	-0.240269	0.239721	0.109931	0.019776	3.79e-05	0.0379148	0.04265	0.308168	0.0153213	0.486686	0.304162	1.3e-05	0.155324	6
AAEL002249	AAEL002249	None	-0.295355	-0.305675	-0.435164	-0.190761	0.0850413	-0.115397	-0.422199	-0.100606	-0.0860327	-0.169296	0.469539	0.174593	0.00274247	0.00222515	0.000211824	0.010106	0.310084	0.0675926	4.71e-07	0.487257	0.441698	0.130902	3.76e-05	0.124309	6
AAEL004625	AAEL004625	DTW domain-containing protein [Source:UniProtKB/TrEMBL;Acc:A0A1S4F862]	-0.137168	-0.103445	-0.413802	-0.0929588	0.0803592	-0.0697125	-0.224056	-0.185273	-0.3455	-0.424017	0.325	0.137603	0.351478	0.488044	0.0181484	0.0088499	0.0531202	0.199018	0.000323726	0.222231	0.00108651	6.16e-05	0.00280428	0.204319	6
AAEL010434	AAEL010434	vitellogenin-A1 precursor	2.25832	1.33041	2.00399	0.0619092	0.103125	-0.0831527	-0.0486803	0.0565207	1.47447	1.57192	-2.66119	-0.415645	0.00779314	0.121878	0.0468699	0.113679	0.0362714	0.0535536	0.245099	0.489311	0.00632318	0.00355906	5.81e-06	0.452791	6
AAEL007288	AAEL007288	dynamin	-0.246665	-0.231941	-0.272226	0.142807	0.0626334	0.120479	0.374493	0.243274	-0.140862	-0.083694	-0.404063	-0.155203	2.37e-05	8.76e-05	8.76e-05	0.0662593	0.49306	0.070005	5.91e-06	0.0494467	0.0762978	0.29254	3.81e-07	0.0510764	6
AAEL002726	AAEL002726	D7 protein, putative	0.874427	0.48326	1.59063	0.185244	0.184145	0.236412	0.0653985	0.0463015	0.340247	0.831438	-1.2074	-0.735055	0.0443592	0.27334	0.00201568	0.0120806	0.0361781	0.00185759	0.338564	0.422793	0.493316	0.0941969	0.0208047	0.171361	6
AAEL008963	AAEL008963	tyrosine aminotransferase	1.32951	1.19027	1.78952	0.316885	0.0765575	-0.211844	-0.323601	0.249754	0.870682	0.675866	-2.12654	-1.0885	2.14e-07	4.59e-06	4.18e-09	0.00233929	0.494866	0.0529044	0.00492961	0.265407	0.156024	0.270812	0.000610929	0.0792665	6
AAEL008354	AAEL008354	gaba receptor invertebrate	0.591377	0.686658	0.627655	0.390414	0.573838	-0.57538	-0.288902	0.305002	0.765151	0.337571	0.266001	-0.555906	0.0159426	0.0057438	0.0313076	0.0827863	0.0406863	0.0195804	0.219308	0.172891	0.00959399	0.252954	0.496711	0.11823	6
AAEL000669	AAEL000669	None	1.54999	1.86511	2.15739	-0.3196	0.325682	-0.665457	-0.0436267	0.0981018	0.774311	0.556428	3.5039	1.17724	9.24e-06	1.39e-07	1.99e-07	0.0455707	0.0908296	1.68e-10	0.473007	0.273126	0.115836	0.258829	0.0128085	0.497741	6
AAEL001426	AAEL001426	poly(a)-specific ribonuclease (deadenylation nuclease)	-0.446643	-0.523882	-0.420389	-0.160676	-0.122968	-0.0314951	-0.199436	-0.0549818	-0.0883523	-0.25611	0.161761	-0.0895485	0.00760762	0.00201303	0.0347258	0.0404964	0.18491	0.498979	0.00025548	0.405705	0.287857	0.0020872	0.0665243	0.304942	6
AAEL004422	AAEL004422	None	-0.422412	-0.366054	-0.513111	-0.274557	0.0594772	0.161534	-0.0826974	-0.286441	-0.177205	-0.112503	-0.210565	-0.309041	0.000626524	0.00344843	0.000482688	0.00103098	0.499369	0.035076	0.262523	0.137298	0.116962	0.32008	0.076262	0.00867394	6
AAEL013237	AAEL013237	pom1	-0.515187	-0.436212	-0.906494	-0.689813	-0.125238	0.0809164	-0.0557425	-0.238566	-0.459842	-0.600283	0.15157	-0.260202	0.0108707	0.03332	0.000175504	4.51e-09	0.14241	0.0510942	0.169233	0.382252	0.0303185	0.0048572	0.50155	0.23945	6
AAEL002503	AAEL002503	yippee protein	0.430319	0.520652	0.812211	0.460704	-0.117971	0.133032	-0.0592136	0.18159	0.152683	0.0458192	0.0817087	0.0412074	0.00470126	0.000734347	6.75e-06	0.000349032	0.371736	0.0581876	0.38334	0.0341549	0.0127818	0.453465	0.189402	0.502004	6
AAEL013083	AAEL013083	None	-0.251956	0.288297	0.459656	1.05724	-0.0527785	-0.53051	-0.142979	0.521739	0.549748	0.719623	0.231595	0.417296	0.359474	0.300692	0.159347	1.81e-12	0.507633	0.00195947	0.353857	0.0146312	0.0076862	0.000490773	0.235512	0.0325495	6
AAEL014021	Med23	mediator of RNA polymerase II transcription subunit 23 (Med23)	-0.403685	-0.431985	-0.483985	-0.443934	-0.437855	0.11026	0.297207	0.0353927	0.0601109	-0.157177	-0.131875	0.124989	0.00323381	0.00187556	0.00299512	6.86e-07	1.18e-05	0.100653	0.000133443	0.390665	0.508483	0.0839336	0.149933	0.17216	6
AAEL011156	AAEL011156	None	0.470524	0.45961	0.642868	0.336292	-0.0535504	0.128827	0.107082	0.227003	0.259473	0.213178	0.393402	0.212153	0.00235349	0.00336929	0.000467013	5.93e-05	0.508703	0.271278	0.358429	0.0686364	0.0187514	0.0535404	0.000425995	0.0549364	6
AAEL004715	AAEL004715	b-cell translocation protein	0.69116	0.473187	0.705466	0.914992	0.780769	-0.148701	0.266065	0.118255	0.442056	0.135686	-0.157055	-0.211806	0.000116603	0.00923618	0.000932275	2.33e-06	0.000171291	0.42388	0.158978	0.508969	0.0302433	0.505985	0.438788	0.296803	6
AAEL008141	PER	period circadian protein	0.354682	0.614591	0.600847	0.289647	0.217965	0.609278	0.161454	0.0935314	0.861943	0.492537	0.334666	-0.337334	0.000419898	1.61e-09	4.9e-07	0.0036534	0.0553303	1.29e-06	0.0951226	0.509556	0.0118172	0.150371	0.327892	0.32414	6
AAEL008517	AAEL008517	elongation factor tu (ef-tu)	0.316556	0.334069	0.71482	0.61815	-0.170558	0.163687	-0.0702493	0.296102	0.202476	0.121612	0.308374	0.357478	0.0242675	0.0189595	1.85e-05	6.31e-07	0.111424	0.132831	0.509896	0.167375	0.112571	0.340593	0.0156221	0.00507428	6
AAEL000287	AAEL000287	None	-0.491014	-0.459291	-0.800564	-0.419457	-0.461882	0.0331408	-0.051123	-0.306617	-0.305083	-0.307162	-0.17865	-0.626563	0.000394156	0.00107125	1.27e-06	1.55e-08	7.73e-08	0.510154	0.312951	0.129308	0.0692279	0.0677181	0.316448	0.000346068	6
AAEL002279	AAEL002279	None	-0.279303	-0.256594	-0.356969	0.0664075	0.0863069	-0.102468	-0.0838768	0.0992731	-0.136637	-0.0745497	0.327109	0.144407	0.000121487	0.000494297	3.72e-05	0.090918	0.0741809	0.0341474	0.0779362	0.0486986	0.229515	0.512088	0.0048031	0.212096	6
AAEL009635	AAEL009635	None	-0.333048	-0.111067	-0.333648	-0.0434889	0.244649	0.0862993	0.066723	0.102974	0.22175	0.175174	0.147396	0.101802	0.0101287	0.397081	0.0305242	0.421452	0.00134637	0.0137832	0.050441	0.512747	0.00174677	0.0134096	0.0529369	0.179695	6
AAEL014248	AAEL014248	None	0.355721	0.298394	0.504138	0.322761	-0.0466183	0.373438	0.250408	0.111128	0.206163	0.236268	-0.173514	0.121971	0.00815	0.0285083	0.0015994	2.37e-05	0.516361	1.11e-06	0.000197794	0.379662	0.136737	0.0881253	0.212295	0.380483	6
AAEL010644	AAEL010644	ribonucleoside-diphosphate reductase large chain	-0.272269	-0.315053	-0.735607	-0.269079	0.423557	0.339567	0.269062	-0.0803876	-0.304358	-0.432608	-0.768321	-1.01613	0.231399	0.171857	0.00670988	0.000391	2.63e-05	1.41e-05	0.000228733	0.344829	0.518319	0.358563	0.105327	0.0321507	6
AAEL012029	AAEL012029	None	-0.246427	-0.294598	-0.427525	0.0676385	-0.140723	-0.118748	-0.338593	-0.253949	-0.0854683	-0.154057	-0.0497606	-0.117907	0.000301599	2.02e-05	1.37e-07	0.338401	0.111947	0.0283548	1.01e-06	0.267076	0.263592	0.0439042	0.518985	0.125777	6
AAEL009416	AAEL009416	PHD finger domain [Source:UniProtKB/TrEMBL;Acc:A0A1S4FM94]	-0.139801	-0.276103	-0.482615	-0.0563647	0.080428	0.104337	0.302219	0.0431627	-0.225669	-0.210642	-0.0724888	-0.176981	0.231231	0.019659	0.000513948	0.292247	0.222282	0.138444	0.00019998	0.519641	0.00080835	0.001787	0.299254	0.0112297	6
AAEL001883	Med17	Mediator of RNA polymerase II transcription subunit 17 (Med17)	-0.102648	-0.396333	-0.208679	-0.205288	-0.217776	-0.138342	-0.0434366	-0.116191	-0.223971	-0.268977	0.10507	0.0565098	0.52191	0.0147779	0.273912	0.00173307	0.0051706	0.00348808	0.315376	0.0891661	0.00122376	0.000104513	0.148185	0.437518	6
AAEL013725	AAEL013725	None	-0.185854	-0.368134	-0.520646	-0.480691	-0.17856	0.106327	-0.0865804	-0.124527	-0.281869	-0.31926	0.378741	-0.305203	0.213997	0.0151581	0.00342247	1.27e-08	0.00872847	0.0450523	0.0975526	0.52169	0.134652	0.090247	0.048063	0.109956	6
AAEL010371	AAEL010371	autotransporter adhesin precursor, putative	0.140596	0.140408	0.35871	0.238214	0.0567131	0.110698	0.373943	0.135585	-0.225059	-0.18149	-0.264792	-0.244587	0.101462	0.106614	0.000432971	0.00349666	0.522919	0.0835255	3.68e-06	0.120504	0.0358716	0.0903571	0.0141738	0.0229843	6
AAEL005036	AAEL005036	None	-0.359311	-0.280975	-0.450325	-0.32427	-0.160185	0.0362407	-0.0927747	-0.349151	-0.427906	-0.365491	-0.148428	-0.0699148	0.0148412	0.0600716	0.0105262	0.000329391	0.0922023	0.398597	0.0383189	0.101958	5.81e-05	0.000583847	0.190321	0.525831	6
AAEL011121	AAEL011121	CAP10 family protein AAEL011121 Precursor	-0.470735	-0.385696	-0.626732	-0.2332	-0.191055	-0.0231697	-0.0518944	-0.0988793	-0.269259	-0.342889	-0.199087	-0.391302	6.34e-05	0.00121828	7.84e-06	0.000569508	0.0121378	0.52596	0.163023	0.221543	0.149719	0.0668013	0.320029	0.0451707	6
AAEL008210	AAEL008210	None	-0.180036	-0.281091	-0.498174	-0.374223	-0.0847122	-0.0485508	0.0782535	-0.181744	-0.278768	-0.311454	-0.0543355	-0.187837	0.0794323	0.00688769	4.48e-05	1.88e-06	0.221055	0.526042	0.310336	0.351016	1.12e-07	3.12e-09	0.313738	0.000494789	6
AAEL012247	AAEL012247	None	-0.376951	-0.43122	-0.7404	-0.166121	0.156266	-0.138455	0.129888	-0.103705	-0.192954	-0.127264	-0.0760638	-0.112137	7.21e-05	7.46e-06	5.93e-11	0.352087	0.472608	0.0350811	0.0467475	0.528333	0.00987638	0.0891025	0.323047	0.145269	6
AAEL002005	CYP12F6	cytochrome P450	1.35245	1.24495	1.41246	0.266257	-0.0512903	0.356754	0.105734	0.218255	-0.871932	0.556529	-0.898078	0.294599	0.029584	0.0481612	0.054928	0.000676048	0.528582	0.000111007	0.178007	0.189589	0.0463911	0.199195	0.0338136	0.485891	6
AAEL010355	AAEL010355	None	-0.499473	-0.413046	-0.744538	-0.277151	-0.136934	0.0335293	0.0186074	-0.147803	-0.283749	-0.315065	0.121616	-0.205477	0.000575055	0.00495276	1.63e-05	0.000564026	0.109902	0.261437	0.528991	0.227884	0.00445247	0.0015994	0.252811	0.0506146	6
AAEL006862	AAEL006862	None	-0.195438	-0.0469915	-0.139563	0.112253	-0.148714	0.147472	0.0816341	0.238584	0.280773	0.197804	0.260325	0.224656	0.00820682	0.530413	0.112376	0.0255768	0.0168731	0.0923766	0.340606	0.0252169	0.0194452	0.0995877	0.0304373	0.0618142	6
AAEL002638	CYP9J6	cytochrome P450	0.455229	0.593816	1.22609	0.755593	-0.222839	-0.0602676	0.0748282	0.204897	1.1452	1.14591	0.241449	0.251788	0.0142841	0.00160864	2.72e-08	1.12e-07	0.0586026	0.531503	0.438342	0.27984	0.000285536	0.00028307	0.44291	0.423588	6
AAEL002399	AAEL002399	Aspartate aminotransferase [Source:UniProtKB/TrEMBL;Acc:Q5K6H3]	0.144133	0.0811301	0.314901	0.108565	0.347055	-0.197266	-0.0630534	-0.187786	0.217296	0.211855	0.497212	0.490271	0.0889862	0.344798	0.00176383	0.0842098	0.000148008	0.0606493	0.533822	0.0172342	0.0466852	0.0524531	5.44e-06	7.36e-06	6
AAEL008024	AAEL008024	None	0.448164	0.776901	0.66288	0.340593	-0.0412081	-0.0870011	-0.0562588	0.0755838	-0.244878	-0.210686	-0.515625	-0.199444	0.00358443	6.22e-07	0.000286892	4.48e-06	0.5339	0.00533085	0.0580817	0.105466	0.281045	0.353718	0.0231997	0.379886	6
AAEL008593	AAEL008593	NAD dependent epimerase/dehydratase	-0.308549	-0.246021	-0.122812	-0.129381	0.251438	-0.0477587	0.281313	-0.205071	0.174569	0.245164	0.121543	0.143492	0.00536645	0.0284633	0.351352	0.0265788	0.00120431	0.534575	0.00120385	0.0548528	0.138492	0.0370335	0.302794	0.22281	6
AAEL006320	AAEL006320	protein tyrosine phosphatase 69d, drome	-0.173086	-0.240054	-0.488824	-0.115543	-0.0451527	0.0842516	0.174958	-0.103476	-0.141817	-0.113974	0.18574	-0.214611	0.138775	0.042755	0.000436441	0.0645191	0.537977	0.0674566	0.000612791	0.0607113	0.0188612	0.0593646	0.00273954	0.000512737	6
AAEL000289	AAEL000289	ANK_REP_REGION domain-containing protein [Source:UniProtKB/TrEMBL;Acc:A0A1S4EVF5]	-0.24807	-0.232417	-0.174586	-0.15588	-0.0759027	-0.0696414	-0.0837326	-0.0649	-0.389819	-0.340517	0.229551	0.165204	0.0114782	0.0194488	0.13484	0.00050184	0.110606	0.153603	0.0894101	0.538367	5.66e-05	0.000443735	0.0211146	0.0957657	6
AAEL006409	AAEL006409	sialin, sodium/sialic acid cotransporter, putative	-0.255966	-0.196107	-0.154244	0.0829364	-0.0586437	-0.0864803	-0.019844	0.0397874	-0.194148	-0.23027	0.270484	0.279971	0.000733731	0.0106779	0.0872157	0.0154458	0.140226	0.0124793	0.538771	0.521575	0.111549	0.0592115	0.0274603	0.0224875	6
AAEL005539	AAEL005539	None	-0.0985052	-0.220401	-0.363049	-0.275208	0.116222	0.0831865	0.198359	-0.0856094	-0.528971	-0.55028	-0.86628	-0.624097	0.539407	0.175671	0.0577693	0.00663055	0.304889	0.23943	0.00863721	0.33121	0.0043138	0.00298108	3.84e-06	0.000894738	6
AAEL008941	AAEL008941	None	-0.511348	-0.317404	-0.41877	-0.0392758	-0.0842894	0.103484	-0.179975	-0.153351	-0.219572	-0.204489	0.654505	0.30017	7.85e-06	0.00616343	0.00210174	0.541119	0.289318	0.0559375	0.00197936	0.325373	0.105188	0.131481	3.56e-06	0.0308975	6
AAEL001008	AAEL001008	None	-0.11428	-0.0581682	-0.266678	0.29376	0.11473	0.209456	0.376023	0.0796912	-0.159853	-0.277316	0.116867	0.065607	0.224907	0.542119	0.0175116	7.78e-07	0.0312954	0.00237661	3.35e-06	0.42966	0.0778818	0.00223096	0.205047	0.473992	6
AAEL004512	AAEL004512	zinc finger protein	-0.829109	-0.681507	-0.738314	-0.556692	0.0697531	-0.0296372	-0.0593322	-0.306392	-0.830564	-0.560084	0.375396	-0.121939	4.87e-05	0.000979043	0.00241831	9.13e-07	0.46893	0.393379	0.0953316	0.116042	7.42e-06	0.00260162	0.0710233	0.542162	6
AAEL000316	AAEL000316	None	1.40227	1.2723	2.0894	0.335364	0.280855	0.165405	0.544432	-0.37557	0.687447	0.432732	1.22051	1.11413	1.38e-06	1.54e-05	1.33e-09	0.0032093	0.0322491	0.158472	8.49e-05	0.137172	0.333013	0.542344	0.0896367	0.121132	6
AAEL008724	AAEL008724	None	-0.343287	-0.323324	-0.91847	-0.29206	-0.5967	0.205586	0.117657	-0.286115	-0.369142	-0.278124	0.243321	-0.94579	0.0780205	0.101444	7.67e-05	0.000133739	2.08e-07	9.34e-05	0.0123067	0.102893	0.346077	0.47778	0.542873	0.0170407	6
AAEL001144	AAEL001144	None	0.192516	0.184717	0.275439	0.571223	0.141785	0.556527	0.574508	0.0904258	-0.21368	-0.0591195	-0.461512	-0.22793	0.281725	0.308076	0.194936	1.41e-06	0.172543	1.21e-09	6.75e-10	0.0934838	0.0287223	0.545348	2.7e-06	0.0205645	6
AAEL001175	AAEL001175	DNA photolyase	-0.285037	-0.254609	-0.560767	-0.306075	0.0996224	-0.0939259	-0.148595	-0.0885711	-0.144384	-0.243811	0.16731	-0.26098	0.0271756	0.0515227	0.000266363	7.92e-05	0.195894	0.112536	0.0158148	0.545451	0.0819659	0.00335987	0.068126	0.0039595	6
AAEL003569	AAEL003569	acyl-coa thioesterase	0.139074	-0.0715183	0.285968	0.198451	-0.0714179	0.219108	0.195	0.174761	-0.129522	-0.0433769	-0.588636	-0.251242	0.105494	0.41173	0.00509097	0.00602344	0.373424	0.0242394	0.042491	0.0631365	0.0714365	0.547466	6.59e-17	0.000375262	6
AAEL015450	AAEL015450	ribonuclease UK114, putative	1.19216	1.2606	1.70578	0.175673	0.0736864	-0.235956	-0.346052	-0.752152	0.865707	1.10288	-0.874054	-0.390433	1.18e-12	1.2e-13	1.12e-17	0.0904021	0.547906	0.116859	0.0256403	0.00114601	0.0690614	0.0205534	0.0676388	0.414343	6
AAEL011812	AAEL011812	gonadotropin inducible transcription factor	-0.370025	-0.354661	-0.759002	-0.455211	0.0593718	-0.0385775	0.0387379	-0.0773245	0.0436825	0.0744688	0.378649	0.258291	0.0031982	0.00530071	3.95e-07	2.98e-06	0.489552	0.138453	0.1369	0.541887	0.54867	0.306762	1.66e-06	0.000960723	6
AAEL003184	AAEL003184	mfs transporter	0.374009	0.251683	0.385915	0.648804	0.379894	-0.2472	-0.206791	0.442996	1.22885	1.32977	-0.506828	0.573867	0.0458411	0.184834	0.0829154	9.68e-08	0.000739151	0.0057712	0.0179445	0.046041	0.148945	0.118302	0.551594	0.500246	6
AAEL015326	AAEL015326	lipase 1 precursor	1.32239	1.2739	1.68155	0.461014	0.931504	-0.264936	-0.195375	0.259056	0.916437	0.885704	-3.32799	-4.15869	1.96e-05	4.93e-05	4.74e-06	0.551728	0.330188	0.0473875	0.135667	0.17904	0.141449	0.155345	0.000280717	8.54e-05	6
AAEL010206	AAEL010206	xylulose kinase	0.908571	0.895679	1.45573	0.490093	0.174362	-0.182246	0.0847889	-0.53679	1.16796	0.976296	-0.168487	0.440408	7.19e-08	1.6e-07	3.65e-13	7.38e-06	0.0895073	0.10215	0.43591	0.146186	3.74e-05	0.000565824	0.55212	0.120233	6
AAEL014646	AAEL014646	Ubiquinone biosynthesis protein COQ4 homolog, mitochondrial Precursor (Coenzyme Q biosynthesis protein 4 homolog)	-0.464688	-0.381033	-0.492063	-0.252118	0.249122	0.431814	-0.213514	-0.138225	-0.0549909	-0.231124	0.168783	-0.163323	9.18e-05	0.0015494	0.000509947	0.00313623	0.013241	0.0506661	0.317761	0.0728711	0.552714	0.01289	0.0891129	0.0934325	6
AAEL006617	AAEL006617	None	0.586242	0.534844	0.730532	0.0803803	-0.515448	0.148302	0.44614	-0.379178	0.25743	-0.132983	0.676504	-0.353133	0.000325668	0.00121325	0.000163273	0.501457	0.00204669	0.233409	0.00129509	0.0857701	0.250935	0.553332	0.00318032	0.123512	6
AAEL006921	AAEL006921	calmodulin	0.259695	0.286899	0.342461	0.671099	0.100315	0.721864	1.6147	0.945294	0.465724	0.309172	-2.51071	-1.56502	0.159436	0.125054	0.118485	1.78e-08	0.262785	0.00168677	5.97e-08	0.00350092	0.372187	0.553609	1.45e-06	0.00267732	6
AAEL012864	AAEL012864	None	0.514263	0.33617	0.794262	0.558795	0.0540005	0.458303	0.121937	-0.120821	1.02972	0.757985	0.160907	0.20337	0.028724	0.158568	0.00440561	4.17e-07	0.553676	1.12e-06	0.0908992	0.151888	1.18e-06	0.000384781	0.43274	0.320921	6
AAEL000231	AAEL000231	oligopeptidase	0.0514762	0.137876	0.284411	0.172257	-0.0320682	0.147854	0.0608143	0.112289	0.196875	0.0598296	0.226002	0.275588	0.555764	0.119376	0.00614757	0.0005453	0.533034	0.0165585	0.297485	0.213299	0.0176882	0.471458	0.00669418	0.000958565	6
AAEL006510	AAEL006510	None	0.230793	0.189743	0.296194	0.474203	0.507165	-0.191629	-0.118597	0.17459	0.345118	0.274185	0.0907622	0.274039	0.0396101	0.0950073	0.0262434	1.39e-06	8.18e-06	0.00940597	0.0920823	0.22709	0.0253765	0.0757141	0.556485	0.0757586	6
AAEL008392	AAEL008392	None	-0.360661	-0.263995	-0.380373	-0.287348	-0.0448586	0.0580758	-0.0735064	-0.111994	-0.317882	-0.196216	0.0962559	-0.0784605	8.75e-05	0.00458999	0.000524116	3.99e-08	0.267217	0.511546	0.407457	0.558208	0.000193823	0.0215701	0.301608	0.389367	6
AAEL004870	CYP18A1	cytochrome P450	0.181227	-0.192126	-0.670396	-0.240474	0.174086	-0.0932458	0.0308264	-0.0967936	-0.557652	-0.298022	-1.58202	-1.63697	0.508945	0.490304	0.0413436	0.00218111	0.0493095	0.00746763	0.340576	0.419533	0.275615	0.559748	0.00206281	0.00153703	6
AAEL007554	AAEL007554	None	-0.394675	-0.446628	-0.653952	-0.107662	0.1619	0.0735214	0.191433	-0.232773	-0.16776	-0.219991	0.3856	-0.0599116	0.000103206	1.45e-05	6.45e-08	0.0641347	0.0261813	0.439311	0.0523963	0.222568	0.0938495	0.0281305	0.000196095	0.559878	6
AAEL004446	AAEL004446	None	-0.549873	-1.16878	-0.804068	-0.228423	-0.110859	-0.163076	-0.0355541	-0.148762	0.161239	-0.39779	-1.77626	-1.3314	0.106639	0.000802751	0.0496972	8.2e-05	0.0611249	0.00239672	0.462472	0.060032	0.562407	0.168982	4.89e-11	7.69e-07	6
AAEL003494	AAEL003494	goodpasture antigen-binding protein	-0.360487	-0.339334	-0.669971	0.0329876	0.338039	0.0947229	0.130967	0.11434	-0.28564	-0.190166	-0.102346	-0.418769	0.0119688	0.0195667	8.53e-05	0.562928	0.00010328	0.078559	0.0182262	0.45994	0.0678484	0.224132	0.516088	0.00774951	6
AAEL008663	AAEL008663	aldo-keto reductase	0.377708	0.203435	0.572628	-0.269264	-0.135663	0.194284	0.05512	-0.33179	-0.209952	-0.187847	-0.177252	-0.0978368	0.0236405	0.229927	0.0038243	2.87e-05	0.0354137	0.000767637	0.280247	0.010373	0.198923	0.250539	0.304469	0.565764	6
AAEL003299	AAEL003299	None	1.52699	1.34705	2.31124	0.568912	0.698988	-0.118199	-0.0794293	-0.942497	0.788957	1.05863	-0.804683	0.399877	4.34e-06	6.35e-05	4.74e-09	0.00143031	0.00139253	0.214675	0.399809	0.00654619	0.255296	0.126919	0.247824	0.565939	6
AAEL010942	AAEL010942	kinesin-like protein KIF3A	-0.257201	-0.532383	-0.602246	-0.294625	0.0397446	-0.264029	-0.161821	-0.053731	-0.0517399	-0.167351	0.17432	-0.342876	0.115968	0.00133971	0.00202214	3.62e-05	0.558302	0.00248058	0.0480654	0.49089	0.57397	0.0704686	0.071575	0.000436835	6
AAEL005016	AAEL005016	None	-0.449988	-0.448394	-0.838602	-0.24748	-0.121626	-0.071048	-0.165123	-0.0904441	-0.222055	-0.0731022	0.72574	0.149812	0.000347137	0.000435939	2.24e-08	0.00184647	0.161451	0.111134	0.000854565	0.501976	0.0878491	0.574327	3.97e-08	0.254921	6
AAEL007920	AAEL007920	None	-0.197591	-0.0992682	-0.307979	0.40935	0.15769	-0.479419	0.206213	0.289872	0.112547	0.0733227	-0.346881	-0.19251	0.0206329	0.251111	0.0024082	0.000557519	0.205848	0.000115419	0.0565782	0.028029	0.391238	0.576463	0.00819833	0.142384	6
AAEL002925	AAEL002925	None	-0.351412	-0.312915	-0.503153	-0.075896	-0.155119	-0.105003	-0.0354675	-0.138648	-0.130843	-0.141451	0.168073	-0.280142	0.0488011	0.0833734	0.017654	0.211587	0.0442546	0.108306	0.577495	0.193498	0.0656281	0.0467673	0.0256433	0.000191391	6
AAEL012764	AAEL012764	None	1.25709	1.22922	1.81415	1.40086	0.703361	0.224817	0.0819793	-0.125568	0.323751	0.881365	-1.34094	1.07888	2.12e-05	4.07e-05	2.4e-07	3.47e-08	0.0015504	0.0689771	0.492931	0.56408	0.577656	0.129573	0.0217149	0.0646575	6
AAEL012671	AAEL012671	None	0.835442	0.785276	1.23796	0.706481	0.100392	-0.0725264	-0.0491312	0.133167	0.633218	0.492555	-0.101244	0.185217	3.53e-13	1.52e-11	1.18e-19	2e-09	0.222556	0.401422	0.56805	0.578231	3.85e-09	4.61e-06	0.345963	0.084693	6
AAEL000604	AAEL000604	None	-0.120109	-0.365319	-0.670467	-0.27892	-0.304257	-0.0917542	0.0710286	-0.214149	-0.342433	-0.287116	0.602587	-0.683065	0.397665	0.0111288	7.12e-05	0.00742565	0.0151196	0.10652	0.206099	0.579256	0.251132	0.335944	0.0440211	0.0222982	6
AAEL012693	AAEL012693	tripartite motif protein	-1.06552	-1.01635	-0.781584	-0.565801	-0.253593	0.0257653	-0.192611	-0.219059	0.376413	0.217918	-0.230804	0.206427	0.000275624	0.000617984	0.0248263	0.000191763	0.105812	0.582253	0.000395768	0.403949	0.0179039	0.173163	0.180324	0.219557	6
AAEL011566	AAEL011566	cell adhesion molecule	1.40062	1.12748	2.03239	0.909855	0.357961	0.15754	0.106143	0.38091	0.326825	0.69271	-1.73177	-0.505894	1.81e-10	4.07e-07	6.52e-15	9.16e-08	0.0136752	0.0623027	0.199343	0.078882	0.582597	0.244083	0.00368957	0.396848	6
AAEL007646	AAEL007646	None	0.589785	0.859534	0.908476	0.0357861	-0.0359202	-0.108835	0.0469621	0.0265556	0.69326	0.532188	-0.182033	0.346775	0.00501566	5.34e-05	0.000265854	0.328067	0.420804	0.0131647	0.256927	0.583169	0.00081214	0.0101226	0.492657	0.183558	6
AAEL006269	AAEL006269	PDZ domain-containing protein [Source:UniProtKB/TrEMBL;Acc:A0A1S4FD74]	0.231442	0.174684	0.485961	0.826868	0.402624	-0.200866	-0.0926235	0.14064	0.349029	0.525729	-0.0933182	0.124812	0.20799	0.348465	0.0259842	1.54e-09	0.000334605	0.00193115	0.118783	0.33926	0.0229889	0.000599764	0.583336	0.448068	6
AAEL007509	AAEL007509	neuroendocrine differentiation factor	0.137665	0.139661	0.303517	0.219011	0.15101	0.193462	0.30709	0.151958	-0.154061	-0.0720201	-0.394022	-0.338757	0.104437	0.104124	0.00258673	0.00155258	0.0507578	0.0185428	0.000552863	0.183075	0.241336	0.583864	0.00283732	0.0101578	6
AAEL005604	AAEL005604	trypsin-epsilon, putative	0.501479	0.630779	0.700087	-0.134996	0.152835	0.0904473	-0.600529	0.347155	1.4136	1.40595	0.480939	0.60585	0.0019289	0.000117559	0.000264057	0.073011	0.0954031	0.584211	0.00129046	0.305606	0.00438413	0.00440793	0.327801	0.216425	6
AAEL010551	AAEL010551	None	-0.711926	-0.829243	-1.27125	-0.278873	-0.2532	-0.0395068	-0.0203737	-0.0579692	0.678461	0.683749	1.64264	-0.296472	0.103856	0.0623434	0.0173022	8.66e-06	0.000256585	0.293984	0.584873	0.125717	0.039076	0.0361956	5.98e-06	0.37916	6
AAEL010341	rept	RuvB-like helicase 2 (EC 3.6.4.12)(Reptin)	-0.13254	-0.184486	-0.419672	-0.224025	-0.13043	0.257241	0.0634092	-0.155108	-0.157111	-0.0436578	0.153838	-0.0392275	0.224681	0.0953859	0.00123055	0.000136402	0.0345687	0.000146944	0.271103	0.425297	0.0256714	0.535415	0.0343848	0.586016	6
AAEL000175	eIF3-S8	Eukaryotic translation initiation factor 3 subunit C [Source:UniProtKB/Swiss-Prot;Acc:Q17Q06]	0.370131	0.375515	0.510916	0.293441	-0.116498	0.234558	0.496151	0.115503	0.162205	0.11884	0.0659916	0.164177	1.08e-05	1.05e-05	3.16e-07	0.000262659	0.16096	0.000825132	4.04e-08	0.455587	0.181095	0.327183	0.586246	0.175781	6
AAEL008125	AAEL008125	Fatty acyl-CoA reductase [Source:UniProtKB/TrEMBL;Acc:Q16ZP3]	0.585022	0.279212	1.08107	-0.0538504	0.605693	-0.371025	-0.326231	0.135616	0.447987	0.506898	-0.161067	0.59764	0.0220937	0.281372	0.000363998	0.371055	1.03e-07	2.02e-05	9.75e-05	0.507193	0.101751	0.064386	0.586555	0.0346464	6
AAEL003043	AAEL003043	None	0.738989	0.859859	1.17114	-0.0473435	0.0803122	-0.237092	0.1058	0.127232	0.244885	0.603852	-0.374203	-0.119375	0.00153448	0.000272066	2.16e-05	0.104205	0.0290736	0.00989283	0.220834	0.050906	0.221003	0.00253616	0.0756387	0.587431	6
AAEL001300	AAEL001300	None	-0.191778	-0.154283	-0.0807249	-0.0858635	-0.172846	0.323988	0.233939	-0.188895	-0.253372	-0.239625	-0.171234	-0.0337108	0.0245193	0.074213	0.426191	0.391342	0.165906	0.00116931	0.0133199	0.0984408	2.23e-05	6.16e-05	0.00572616	0.587522	6
AAEL008103	RpS8	40S ribosomal protein S8 [Source:UniProtKB/TrEMBL;Acc:Q1HRQ9]	0.7072	0.821144	0.932893	0.108557	-0.179528	-0.0905383	0.119562	-0.0874208	0.798824	0.553968	0.375058	0.427629	1.01e-09	2.58e-12	1.19e-11	0.152031	0.0584612	0.589861	0.477663	0.372909	0.000217361	0.0103344	0.0825142	0.0477416	6
AAEL011741	GSTS1	glutathione transferase	0.216693	0.263629	0.525799	0.306934	-0.0590714	-0.161067	0.294247	0.318053	0.684545	0.503075	0.540114	0.460439	0.300326	0.21366	0.0344143	5.41e-05	0.42204	0.0410359	0.000657632	0.590427	0.012774	0.0672519	0.0493559	0.0938155	6
AAEL004419	AAEL004419	ATP-dependent RNA helicase	-0.243732	-0.156272	-0.138247	-0.0423433	-0.227086	-0.0750029	-0.143388	-0.0848514	-0.127664	-0.0696584	0.308677	0.351029	8.36e-05	0.0128006	0.060484	0.591413	0.0276616	0.240602	0.0309435	0.316154	0.223374	0.506487	0.00326446	0.000821925	6
AAEL009971	AAEL009971	None	-0.562381	-0.700514	-0.970795	-0.229006	-0.136995	-0.0532147	-0.0367595	-0.168691	-0.244694	-0.134192	0.34733	-0.871012	3.69e-05	3.95e-07	2.12e-09	8.18e-05	0.0240579	0.170344	0.338128	0.349029	0.333956	0.596227	0.174082	0.000621488	6
AAEL003182	SRPN26	Serine Protease Inhibitor (serpin) homologue - unlikely to be inhibitory.	-0.215413	0.111924	0.144539	0.473076	0.366613	2.27894	-0.329833	0.289236	0.864637	0.608101	-5.29761	-3.68591	0.302332	0.596851	0.560235	0.0192439	0.121457	8e-08	0.267537	0.367912	0.00236941	0.0325058	1.67e-05	5.44e-14	6
AAEL002374	AAEL002374	taxilin	-0.383693	-0.389788	-0.392009	-0.37359	-0.150505	0.0563299	0.0365691	-0.0573389	-0.242261	-0.209708	0.0914677	-0.09997	2.42e-06	2.3e-06	5.31e-05	6.07e-06	0.053739	0.423792	0.602024	0.328824	0.00210599	0.00787543	0.254613	0.212174	6
AAEL011421	AAEL011421	multiple inositol polyphosphate phosphatase	0.252083	0.379224	0.638863	0.552691	0.155959	-0.0369602	-0.286509	0.107403	0.561149	0.561726	0.103709	0.190084	0.0550097	0.00438432	4.22e-05	8.72e-06	0.177228	0.602607	0.000479787	0.504777	9.03e-05	8.84e-05	0.462203	0.178244	6
AAEL002525	AAEL002525	amino acids transporter	0.459951	0.429826	0.559969	0.19734	0.47527	0.0989158	-0.170997	0.148285	-0.165481	-0.111331	-0.193935	-0.329093	7.62e-06	3.67e-05	4.51e-06	0.000587397	1.66e-07	0.210396	0.0362577	0.105778	0.440462	0.603766	0.368987	0.127261	6
AAEL006795	CYP9J15	cytochrome P450	-0.0997658	0.364355	0.352571	0.56482	0.0535848	0.635251	0.668281	0.333218	-0.521767	-0.187434	-0.555057	-0.341867	0.604123	0.0614914	0.122856	9.41e-11	0.322468	4.21e-08	1.78e-08	0.0466571	0.0167279	0.390016	0.009582	0.11062	6
AAEL007838	AAEL007838	None	-0.223339	-0.247496	-0.491356	-0.154776	-0.313591	-0.107718	-0.0380036	-0.0904952	-0.125518	-0.102334	-0.0630999	-0.143002	0.00509625	0.00219552	2.3e-07	0.0328538	0.00122682	0.0269044	0.41177	0.450677	0.294905	0.393204	0.604603	0.239742	6
AAEL005575	AAEL005575	transient receptor potential channel 4,	1.93041	2.44292	2.6426	0.194039	0.423991	-0.338655	0.0858016	0.490698	0.716317	0.467439	1.80246	0.284077	4.15e-07	2.58e-10	5.47e-09	0.353199	0.106148	0.00220482	0.389485	0.00320757	0.181789	0.38357	0.00101817	0.605106	6
AAEL007310	AAEL007310	None	-0.150725	-0.21626	-0.402291	-0.497896	-0.200748	-0.0496047	-0.241352	-0.0495412	-0.377056	-0.304976	-0.0562564	-0.10751	0.268219	0.117042	0.0130546	3.13e-06	0.0432526	0.460382	0.00139357	0.605826	8.63e-06	0.00032511	0.522156	0.219506	6
AAEL004124	AAEL004124	mitochondrial glutamate carrier, putative	-0.109583	-0.167347	-0.200962	0.145854	-0.113217	0.285551	0.26592	0.069753	0.0609164	0.038358	-0.0431442	0.174735	0.121377	0.0196394	0.0171139	0.0225649	0.131558	9.42e-06	2.4e-05	0.607606	0.363457	0.567436	0.537311	0.012233	6
AAEL011904	AAEL011904	zinc finger protein	-0.388074	-0.292033	-0.321642	-0.137362	-0.0241454	-0.118171	-0.0599783	0.0290788	-0.326948	-0.418457	-0.0583102	-0.110615	0.00615255	0.0418716	0.0564789	0.000756137	0.56963	0.000922552	0.0650576	0.608309	0.000223179	2.5e-06	0.529369	0.232148	6
AAEL002467	AAEL002467	None	-1.09368	-0.584107	-0.325759	2.94166	0.359888	0.026568	0.0216065	0.874387	-4.33829	-2.01252	-3.42507	-3.14108	0.0417941	0.283301	0.609845	5.19e-13	0.0916998	0.186722	0.279683	0.00408899	4.3e-05	0.0526133	0.000862213	0.0022458	6
AAEL001249	AAEL001249	None	-0.225605	-0.245054	-0.484956	-0.18879	-0.10342	0.0519792	-0.418995	-0.112975	-0.504336	-0.345544	0.25396	0.12557	0.101522	0.0793026	0.00317289	0.0157419	0.249056	0.580422	0.00016893	0.609979	1.51e-05	0.00301769	0.0405606	0.301664	6
AAEL010944	AAEL010944	None	0.590821	0.633066	0.8283	-0.13671	-0.371106	-0.593593	-0.649898	0.124866	0.404301	0.303933	-0.186198	0.155722	7.14e-05	2.67e-05	2.7e-06	0.102062	0.00123698	3.36e-08	7.07e-09	0.520584	0.177953	0.311249	0.545258	0.610743	6
AAEL014440	AAEL014440	juvenile hormone-inducible protein, putative	-0.384121	-0.370237	-0.924416	-0.485597	-0.360301	0.341936	0.132258	-0.607193	-0.287903	-0.340914	1.54464	-1.44158	0.10088	0.118635	0.000900634	8.63e-06	0.00162672	3.86e-05	0.0598283	0.0598016	0.610919	0.546885	0.00705684	0.0111018	6
AAEL008128	AAEL008128	mitochondrial inner membrane protein translocase, 13kD-subunit, putative	0.234548	0.301773	0.359871	0.213766	0.0495267	0.193731	-0.269429	-0.0455592	0.0649885	0.0761886	0.145326	0.155444	0.0136366	0.00173456	0.0014461	0.000168543	0.384757	0.000414853	8.26e-06	0.612231	0.475145	0.402051	0.108185	0.0852588	6
AAEL003347	AAEL003347	CRAL/TRIO domain-containing protein	0.670107	0.705151	1.18461	0.579431	0.197874	-0.0395109	0.402134	0.192785	0.346176	0.335182	-0.404774	-0.247566	0.00536518	0.00383432	3.42e-05	2.39e-05	0.135052	0.613047	3.1e-05	0.403234	0.0713217	0.0811071	0.0344829	0.196068	6
AAEL004320	AAEL004320	WOC protein, putative	-0.296337	-0.345828	-0.511535	-0.123073	-0.398944	0.0189634	-0.0240496	-0.124791	-0.165292	-0.187684	0.0228886	-0.0747157	0.00323849	0.000697432	1.91e-05	0.0803925	0.000110552	0.571235	0.473686	0.171079	0.000187534	2.23e-05	0.613084	0.098708	6
AAEL002754	AAEL002754	nephrin	0.910872	1.26004	1.29174	0.202294	-0.0307283	0.132303	0.113295	0.104841	0.681392	0.376966	0.165337	0.79764	0.00527138	0.00013729	0.000838221	4.27e-05	0.516294	0.101054	0.156896	0.193141	0.0116883	0.16339	0.613944	0.028955	6
AAEL000955	APG3	autophagy related gene	-0.0478844	0.0460379	-0.0360318	0.0714899	0.10347	0.0405382	-0.0281414	0.0420447	0.0661905	0.064633	0.0738591	0.107213	0.413456	0.437689	0.60499	0.010581	0.00339221	0.339253	0.50475	0.614139	0.0266457	0.0312899	0.0217649	0.000751571	6
AAEL011688	AAEL011688	cpg binding protein	-0.355237	-0.317016	-0.106331	-0.0465714	-0.162606	-0.0297967	-0.0206294	-0.0669542	-0.31657	-0.411227	0.160064	0.189145	0.000419533	0.00189478	0.374465	0.433558	0.0346094	0.469345	0.615301	0.268596	6.86e-05	2.4e-07	0.0501536	0.0201601	6
AAEL005242	AAEL005242	None	0.760073	0.746203	1.03723	0.0670247	0.0298668	0.0659226	0.0253038	0.0307232	0.331182	0.196066	-0.290396	-0.0520139	4.57e-08	1.18e-07	3.14e-10	0.0225956	0.376718	0.0785025	0.486178	0.576437	0.00177366	0.0640941	0.00492536	0.615391	6
AAEL006855	AAEL006855	UDP-galactose transporter	0.297894	0.446883	0.635179	0.251305	-0.041817	0.166797	0.0647398	0.236971	0.376748	0.29257	0.361261	0.592112	0.0141355	0.000279986	1.06e-05	0.00141275	0.615944	0.00140121	0.170185	0.257052	0.140772	0.25272	0.15763	0.0205807	6
AAEL015347	AAEL015347	None	-0.349043	-0.360033	-0.617938	-0.347402	0.0450312	-0.0842147	-0.0757851	-0.356053	-0.535322	-0.349565	0.109425	-0.133631	0.0326492	0.0296874	0.00150557	0.000131923	0.616171	0.113827	0.152548	0.109992	1.07e-05	0.00404223	0.417795	0.307354	6
AAEL012741	AAEL012741	DUF3736 domain-containing protein [Source:UniProtKB/TrEMBL;Acc:A0A1S4FXD8]	-0.0813539	-0.413552	-0.532552	-0.435177	-0.11335	-0.169378	0.0542616	-0.270053	-0.207494	-0.438276	-0.0999464	-0.286242	0.61701	0.012211	0.00603019	2.89e-07	0.112245	0.0237757	0.444767	0.0813232	0.066765	0.000108425	0.448036	0.0331874	6
AAEL005596	AAEL005596	trypsin-epsilon, putative	0.959607	0.906228	0.664555	-0.102488	0.429896	1.80348	-0.516672	0.261562	1.02008	0.547025	0.845233	0.319631	0.00164688	0.00335281	0.0665955	0.45878	0.018243	6.66e-05	0.173893	0.0164969	0.0148322	0.191058	0.235509	0.619962	6
AAEL008006	AAEL008006	3-hydroxyacyl-coa dehyrogenase	-0.110285	0.163123	0.219056	1.25858	-0.230329	0.279428	-0.136943	0.225312	0.393483	0.894548	-0.186672	0.347291	0.598326	0.441869	0.378482	1.45e-11	0.0414665	0.0103888	0.183476	0.62074	0.015609	3.71e-08	0.2485	0.0317983	6
AAEL006564	AAEL006564	mitochondrial RNA splicing protein	0.096189	0.124568	0.241374	-0.0481807	-0.126365	0.0669934	0.0755154	-0.0448654	0.138151	0.0632243	0.469192	0.463829	0.238277	0.131758	0.0127534	0.316082	0.0402876	0.0444479	0.0251451	0.621012	0.188077	0.546927	7.95e-06	9.98e-06	6
AAEL014828	AAEL014828	None	0.302811	0.207039	0.475193	0.418879	-0.179521	0.0931431	0.242683	0.139328	-0.128594	0.0437544	-0.342982	-0.208398	0.0164981	0.10574	0.00153951	4.19e-05	0.0774812	0.195661	0.0021409	0.155671	0.147027	0.622196	9.59e-05	0.0179539	6
AAEL004989	AAEL004989	RNA-binding protein	-0.134651	-0.195369	-0.412546	-0.0264233	0.241848	-0.0506452	-0.206062	-0.121459	-0.261381	-0.250499	0.385285	0.297872	0.0757231	0.0110137	4.93e-06	0.625486	0.00156568	0.311077	0.000354798	0.26037	0.0526378	0.0633458	0.00431258	0.0273205	6
AAEL003277	AAEL003277	None	-0.336195	-0.557221	-0.648885	-0.094301	-0.119581	0.0538793	0.0122586	-0.0413426	0.131809	0.293673	-0.0971143	-0.260855	0.0365073	0.000629488	0.000699247	0.0104847	0.00842218	0.0415065	0.627159	0.307422	0.410403	0.0667089	0.558502	0.111733	6
AAEL006520	AAEL006520	None	0.130345	0.205582	0.410295	0.137179	0.371733	-0.271646	-0.211943	0.0622189	0.250499	0.269394	0.0497602	0.162064	0.20556	0.0487905	0.000796544	0.0602759	0.000311494	0.0263354	0.0766072	0.571832	0.0146134	0.00864554	0.627145	0.113681	6
AAEL000297	mRpS25	mitochondrial ribosomal protein S25	0.190674	0.184775	0.478834	0.124738	-0.0579032	0.241181	-0.135971	0.164011	0.0430503	0.092919	0.498637	0.425385	0.0417021	0.0515366	1.63e-05	0.0620743	0.460908	0.000164027	0.0180038	0.220442	0.628053	0.295387	2.75e-08	1.65e-06	6
AAEL003678	AAEL003678	diphosphoinositol polyphosphate phosphohydrolase, putative	-0.0295944	-0.0511638	-0.113179	-0.142761	-0.12361	-0.0354243	-0.217661	-0.0770917	0.097222	0.141918	0.24292	0.215242	0.628057	0.408566	0.119381	0.0207521	0.0901504	0.609468	0.0042942	0.235249	0.0245082	0.00103687	5.57e-08	1.45e-06	6
AAEL008249	AAEL008249	None	0.209029	0.468575	0.466832	0.0881375	0.0347485	-0.0877856	-0.255408	-0.0613906	0.446152	0.243873	0.365895	0.267478	0.110814	0.000416389	0.00271236	0.143077	0.628169	0.421707	0.0262991	0.344569	0.00107591	0.0740133	0.006872	0.0476122	6
AAEL007785	AAEL007785	leucine-rich transmembrane protein	0.865911	0.824225	1.16071	0.351161	0.202655	-0.0742563	0.0511258	0.19704	0.383684	0.698243	-2.56115	-2.45671	0.000664928	0.00138945	0.000117868	0.025078	0.265074	0.313063	0.484628	0.307921	0.628782	0.379187	0.00214257	0.00421277	6
AAEL004865	AAEL004865	cyclin g	0.161863	0.130345	0.130737	0.507308	0.187831	-0.138491	0.193924	0.0441729	0.179382	0.165216	0.343975	0.461473	0.0114622	0.0445083	0.0856817	0.000817068	0.241984	0.0768092	0.0163612	0.631785	0.145637	0.180176	0.00527826	0.000182153	6
AAEL003645	AAEL003645	stearoyl-coa desaturase	0.0952426	0.531416	0.35191	1.8887	0.219817	0.782726	1.3753	1.36988	-0.227986	0.198837	-0.478233	-0.268307	0.632204	0.00839621	0.136641	1.8e-07	0.450802	0.0196111	0.000215139	0.00111748	0.129854	0.186702	0.00135111	0.0721797	6
AAEL007725	AAEL007725	reticulocalbin	0.134298	0.130813	0.436695	0.0631879	-0.0497268	0.427911	1.2725	0.38631	-0.515726	-0.221124	-0.682528	-0.48829	0.198144	0.216154	0.00042477	0.459202	0.63284	2.22e-05	1.48e-13	0.140911	0.0367707	0.370633	0.00577669	0.048291	6
AAEL009307	AAEL009307	None	-0.364773	-0.404199	-0.587126	-0.240948	-0.0866045	-0.114944	-0.0294537	-0.0425326	-0.18651	-0.0924165	0.11611	-0.135946	0.0008551	0.000266494	6.41e-06	0.00206583	0.306257	0.0492498	0.599121	0.633801	0.0304959	0.284022	0.185643	0.120978	6
AAEL014603	CYP9J30	cytochrome P450	0.481572	0.72524	1.40627	-0.156504	0.121	-0.740456	-0.0519536	0.306697	0.380425	0.800925	-0.93842	-0.332833	0.11298	0.018303	8.48e-05	0.0103175	0.0876326	6.73e-07	0.634413	0.0599483	0.243038	0.0173383	0.0026377	0.288771	6
AAEL004892	AAEL004892	None	-0.403142	-0.44034	-0.709967	-0.0941408	-0.0916398	-0.0610678	-0.0521066	-0.088989	-0.209548	-0.267795	0.194404	-0.11431	0.000153831	4.52e-05	2.17e-08	0.0862899	0.16651	0.312945	0.387735	0.635685	0.00976839	0.000965068	0.0228002	0.176486	6
AAEL000486	AAEL000486	chaperonin	0.115462	0.187741	0.223168	0.171818	-0.0783884	0.110475	0.106343	-0.0487133	0.0651182	0.0488352	-0.142358	0.0330867	0.101385	0.00856896	0.00770489	0.00509742	0.251229	0.000843094	0.0011968	0.62721	0.35261	0.485747	0.0418485	0.636458	6
AAEL013871	AAEL013871	None	0.242987	0.313309	0.265885	0.359464	0.251188	0.319215	0.733324	0.0708506	-0.156037	-0.042784	0.263457	0.0394655	0.163397	0.0761053	0.199582	0.000118404	0.0122969	1.51e-05	1.38e-11	0.636734	0.0412223	0.577297	0.000925498	0.614982	6
AAEL012430	AAEL012430	AMP dependent ligase	-0.293013	-0.289134	0.421154	-0.639517	0.113221	0.497322	0.279063	-0.355132	-0.154125	0.162246	0.806228	1.30148	0.360169	0.372912	0.268063	4.91e-07	0.28877	3.7e-05	0.00852881	0.00761374	0.636991	0.61927	0.0135025	6.54e-05	6
AAEL010302	AAEL010302	None	-0.66561	-0.544297	-0.894516	-0.281746	0.119817	-0.0776282	-0.247062	-0.143223	-0.0583695	-0.0525768	0.229882	-0.349387	3.7e-06	0.000187958	1.75e-07	0.0319273	0.430356	0.139309	7.04e-05	0.482883	0.600895	0.637646	0.0501505	0.00249918	6
AAEL010804	AAEL010804	calcium/calmodulin-dependent protein kinase kinase	0.991809	0.759435	1.24881	-0.220703	-0.202734	0.028256	0.0346692	-0.112069	0.398421	0.311529	-0.374285	-1.27494	0.00058269	0.00934965	0.000266668	0.000470523	0.00505459	0.637632	0.563824	0.252991	0.411621	0.520904	0.452586	0.00975202	6
AAEL005336	AAEL005336	d-3-phosphoglycerate dehydrogenase	1.19061	1.11993	1.41778	0.959125	0.154258	0.328129	0.130106	0.194541	0.208898	0.77857	0.276589	0.127605	1.76e-05	6.73e-05	1.68e-05	4.98e-07	0.334335	0.000213208	0.0931166	0.181128	0.441704	0.00413506	0.307872	0.638054	6
AAEL009174	AAEL009174	beta-1,3-glucuronyltransferase	-0.131274	-0.08529	-0.392619	-0.159902	0.0566093	-0.234887	-0.159369	-0.188618	-0.309644	-0.253402	-0.14529	-0.338515	0.463606	0.638411	0.0660045	0.00291243	0.333999	0.00107031	0.018083	0.180734	0.00569355	0.0240565	0.220203	0.00522891	6
AAEL009093	AAEL009093	crumbs	-0.396517	-0.448276	-0.499496	-0.154553	-0.21643	0.0603292	0.0217399	-0.0408525	-0.298246	-0.269228	0.155091	-0.0490706	8.92e-05	1.24e-05	3.33e-05	0.0809075	0.0486477	0.170193	0.614433	0.596541	0.00455382	0.0104535	0.142933	0.643045	6
AAEL003815	AAEL003815	zinc finger protein	-0.27647	-0.392815	-0.500602	-0.0630079	0.238485	0.0529739	0.0350259	-0.133147	-0.385117	-0.324878	0.073706	-0.0335572	0.0112168	0.000379359	0.000115455	0.281766	0.00294703	0.351425	0.535517	0.356965	1.77e-08	2.13e-06	0.315275	0.643388	6
AAEL009151	RpS15a	40S ribosomal protein S15a	0.628555	0.70491	0.836498	0.0695142	0.0655068	-0.0909078	0.155726	-0.0776094	0.781775	0.55679	0.448177	0.392495	3.42e-10	3.68e-12	2.03e-12	0.217483	0.338546	0.247017	0.0538479	0.644859	0.000196357	0.00800112	0.032773	0.0615348	6
AAEL003361	AAEL003361	None	-0.595174	-0.720116	-1.32984	-0.137161	-0.124039	0.145065	-0.0232222	-0.143235	-0.254613	-0.261428	0.106961	-0.602807	0.00239289	0.000288361	1.16e-08	0.0289318	0.0967927	0.00800432	0.645173	0.50193	0.121337	0.1117	0.522512	0.000287671	6
AAEL010571	AAEL010571	None	0.466355	0.357793	0.66508	-0.465817	0.196929	-0.556439	-0.513949	0.156171	0.0852375	0.23944	0.427489	0.489732	0.226893	0.361511	0.14492	2.88e-07	0.0142253	4.51e-06	1.33e-05	0.298893	0.648076	0.204308	0.0160521	0.0052828	6
AAEL007801	AAEL007801	exonuclease	-0.388845	-0.358268	-0.451145	-0.263764	0.101448	0.534719	0.215744	-0.285788	-0.112763	-0.181924	-0.533689	-0.100638	0.0360514	0.0567152	0.0418757	9.41e-05	0.135514	2.87e-05	0.0455562	0.0980902	0.609471	0.409675	0.0163127	0.64921	6
AAEL003926	AAEL003926	GTP-binding protein lepa	-0.226858	-0.249793	-0.293756	-0.159513	-0.0714897	0.0283254	-0.442503	-0.378275	-0.187203	-0.157415	0.433674	0.190854	0.139864	0.108715	0.107996	0.000516942	0.14107	0.649984	3.37e-07	0.0198535	0.0396019	0.0841411	4.62e-06	0.0431327	6
AAEL008510	AAEL008510	sphingosine kinase a, b	-0.644643	-0.71346	-1.00682	-0.480052	-0.162089	0.080494	0.059837	0.128578	-0.231923	-0.171304	-0.348643	-0.381069	2.47e-05	4.1e-06	3.06e-08	5.37e-06	0.0978216	0.200181	0.336885	0.650763	0.140451	0.276362	0.0288201	0.0167579	6
AAEL010125	LRIM17	leucine-rich immune protein (Coil-less)	1.7493	1.54084	2.74241	1.20392	0.546773	-0.0802164	0.0524291	-0.877926	0.546205	1.03271	-0.971453	0.435805	2.26e-09	2.03e-07	2.93e-15	1.69e-07	0.00725521	0.490179	0.650964	0.00859673	0.325578	0.0630904	0.0831026	0.436787	6
AAEL000241	AAEL000241	None	-0.189384	-0.171456	-0.238769	-0.0431165	-0.0314229	0.190748	-0.031453	-0.325778	-0.0949206	-0.188775	0.0254331	0.0443778	0.00810201	0.0180264	0.00510533	0.152607	0.385998	0.000425332	0.501503	0.017001	0.0644134	0.000242983	0.652689	0.433487	6
AAEL010136	AAEL010136	None	-0.112939	-0.213828	-0.390428	-0.417917	-0.0928362	0.0255043	-0.236742	0.0763751	-0.273505	-0.104916	0.178881	0.145276	0.254967	0.0336398	0.00100483	9.66e-08	0.141995	0.652764	0.000341741	0.422941	0.000257545	0.162133	0.0215731	0.0621208	6
AAEL005406	AAEL005406	None	-0.472478	-0.379565	-0.624156	-0.02959	-0.0323499	-0.111374	-0.131871	0.0744264	-0.110469	-0.324221	-0.192499	-0.116086	0.000143153	0.00256898	2.52e-05	0.615983	0.654132	0.0128785	0.00408506	0.36599	0.264588	0.00105769	0.0704283	0.268417	6
AAEL009725	AAEL009725	None	-0.424087	-0.633607	-0.836516	-0.411563	-0.109746	-0.0332232	-0.00892334	-0.180689	-0.0815897	-0.157402	0.0352893	-0.238164	0.00393574	2.14e-05	1.78e-06	2.4e-07	0.100317	0.104897	0.654071	0.385202	0.238703	0.0231298	0.644626	0.00173164	6
AAEL011361	AAEL011361	None	-0.238621	-0.0630745	-0.231438	-0.120543	0.134471	0.111565	0.062632	-0.0605298	-0.292554	-0.320677	0.0928746	0.179713	0.000729567	0.377697	0.00602725	0.56779	0.602525	0.0268009	0.196391	0.654581	0.000672786	0.000195796	0.293064	0.0399104	6
AAEL008420	AAEL008420	None	-0.175746	-0.2238	-0.351425	-0.418583	0.0663707	0.0220902	-0.152366	-0.211583	0.141601	0.191507	0.625319	0.33508	0.185801	0.0967744	0.027245	0.00034881	0.577571	0.658384	0.00533676	0.119364	0.0604736	0.011142	5.14e-14	3.74e-05	6
AAEL002506	AAEL002506	glutamate receptor, ionotropic kainate 1, 2, 3 (glur5, glur6, glur7)	0.21853	0.328553	0.243925	0.583777	0.08052	-0.275238	-0.0893452	0.715311	0.489881	0.28398	-0.571657	-0.566991	0.347406	0.163256	0.377402	0.000836599	0.65851	0.00935457	0.365191	0.00523915	0.00174181	0.0696204	0.0003848	0.000456239	6
AAEL009787	AAEL009787	None	-0.564362	-0.627647	-1.12001	-0.426072	-0.10811	-0.0204369	-0.0166231	-0.232608	-0.486977	-0.45333	-0.572043	-3.60694	0.000976235	0.00029672	3.97e-08	4.14e-10	0.0227961	0.380768	0.474573	0.384211	0.635999	0.659521	0.619654	0.000570641	6
AAEL014287	AAEL014287	None	-0.635361	-0.586246	-0.86873	-0.501738	0.110227	0.240446	0.0637085	-0.326641	-0.489339	-0.494182	-3.08224	-1.72283	6.52e-05	0.000277098	4.56e-06	1.86e-06	0.23396	5.34e-05	0.199128	0.288204	0.662797	0.659672	0.0075092	0.125975	6
AAEL015124	AAEL015124	None	0.421575	0.631947	0.721394	-0.256362	-0.184516	0.0323004	-0.260698	-0.0625423	-0.121374	0.0858774	0.34484	0.424724	0.0615559	0.00564007	0.00698735	9.55e-05	0.00906462	0.632968	0.000755253	0.460024	0.543591	0.667263	0.0872866	0.0352093	6
AAEL005071	AAEL005071	GTP binding protein [Source:UniProtKB/TrEMBL;Acc:A0A1S4F9G8]	-0.0613104	-0.227305	-0.154441	0.100001	0.0819211	0.565834	0.564962	0.0667601	-0.230843	-0.239733	-0.960569	-0.42789	0.550477	0.0289627	0.205835	0.0136079	0.0842106	2.51e-08	2.57e-08	0.668085	0.136645	0.122329	6.39e-10	0.00593675	6
AAEL011060	AAEL011060	None	-0.305892	-0.551939	-0.716775	-0.23108	0.180379	-0.0681761	-0.157542	-0.129418	0.188492	-0.0944179	0.74054	-0.0829533	0.0607694	0.000858196	0.000238904	0.000720176	0.0185122	0.0988385	0.000630738	0.236532	0.284374	0.591701	0.000191481	0.668043	6
AAEL002402	AAEL002402	None	-0.302207	-0.246142	-0.444837	0.0278123	-0.15633	0.17323	0.101094	0.0298669	-0.145909	-0.158377	-0.922919	-0.534672	0.00509071	0.0243477	0.000534541	0.670254	0.0622155	0.0164311	0.14374	0.4397	0.335837	0.296016	1.84e-09	0.000512702	6
AAEL009252	AAEL009252	None	0.407029	0.80956	0.864719	-0.0785768	0.0172454	-0.174885	-0.01936	0.0476516	0.488591	1.32653	0.874127	0.423172	0.26265	0.0269854	0.0430165	0.0264805	0.67042	0.000351599	0.644793	0.202474	0.14601	8.53e-05	0.00298293	0.146959	6
AAEL006750	AAEL006750	None	-0.607735	-0.668452	-1.04846	-0.36987	-0.0617646	0.127793	0.0197033	-0.17353	-0.19219	-0.328976	0.249547	-0.744996	0.00167651	0.000648913	5.26e-06	2.2e-07	0.289656	0.0106375	0.671041	0.470922	0.522316	0.273498	0.418314	0.0143109	6
AAEL011562	Dronc	caspase (long)	-0.092504	-0.153843	-0.149072	0.0321032	-0.273281	0.243898	0.421638	-0.0454607	-0.226749	-0.182746	-0.635665	-0.409455	0.384554	0.153654	0.238815	0.672652	0.00784717	0.00184486	3.73e-06	0.538228	0.0449839	0.106432	2.31e-08	0.000325563	6
AAEL009539	AAEL009539	acyl-protein thioesterase 1,2 (lysophospholipase i,ii)	0.155321	0.222642	0.322692	0.0659647	-0.0604996	-0.0362517	-0.193718	-0.0626255	0.12145	0.118807	0.288798	0.293753	0.024639	0.00147855	8.53e-05	0.380675	0.509531	0.672972	0.0322703	0.535574	0.271601	0.282113	0.00886647	0.00778792	6
AAEL010368	AAEL010368	None	-0.131963	-0.115458	-0.137405	-0.219379	-0.0790563	-0.21751	-0.1222	-0.302456	-0.211431	-0.111313	0.2325	0.150598	0.0965066	0.151315	0.145811	3.64e-05	0.128453	0.0016124	0.0557489	0.00380433	0.0123234	0.187619	0.00638213	0.0768472	5
AAEL005944	mRpS23	mitochondrial ribosomal protein, S23, putative	0.152214	0.233208	0.385147	0.0694282	0.0595824	0.0857743	-0.0969834	-0.0783229	0.229753	0.362845	0.399107	0.230925	0.147871	0.028643	0.00204831	0.112464	0.257665	0.0572298	0.0334336	0.225748	0.106066	0.0107228	0.00478951	0.101714	5
AAEL005179	AAEL005179	None	0.454435	0.313757	0.451519	0.81034	-0.185282	0.654622	1.3314	0.387268	-0.636158	-0.269676	0.827725	0.42733	0.112026	0.278924	0.183896	4.64e-06	0.247408	5.18e-05	8.76e-10	0.229155	0.00744499	0.256142	0.000461597	0.0705663	5
AAEL002285	AAEL002285	zinc finger protein	-0.354632	-0.228365	-0.3784	-0.15583	-0.254551	-0.0548101	-0.0633065	-0.108588	-0.205085	-0.133022	0.256093	0.15874	0.0103652	0.103232	0.0215728	0.0343007	0.00679036	0.151661	0.100309	0.300968	0.0640689	0.229702	0.0300184	0.174497	5
AAEL001166	AAEL001166	protein phosphatases pp1 regulatory subunit	-0.113069	-0.0810448	-0.0933225	-0.0891366	-0.136186	0.257994	0.0973407	-0.119028	-0.126527	-0.166702	-0.271971	-0.309861	0.138986	0.295344	0.305046	0.0805827	0.0329208	0.00310674	0.223341	0.0941252	0.120717	0.0410189	0.0010985	0.00018719	5
AAEL007857	AAEL007857	None	-0.369177	-0.51002	-0.81942	-0.129503	-0.165059	-0.0418456	0.0313576	-0.0977724	-0.080172	-0.152117	0.110284	-0.239528	0.0108804	0.000517948	2.02e-06	0.0536682	0.0455049	0.162814	0.290907	0.319745	0.30434	0.051384	0.175197	0.00314838	5
AAEL010182	AAEL010182	None	0.224152	0.157389	0.163414	0.255052	0.401763	-0.0548365	-0.373494	0.215824	-0.21833	-0.174287	0.316494	0.235112	0.0373079	0.149186	0.201867	0.00031424	2e-05	0.320936	6.11e-07	0.0695777	0.0705437	0.149001	0.0100768	0.055324	5
AAEL004987	AAEL004987	None	0.550629	0.355058	0.794976	0.236461	0.315859	-0.518987	-0.62468	-0.307517	0.445098	0.586279	-1.58109	-0.835725	0.0109478	0.10543	0.00198876	0.328616	0.287857	1.24e-06	6.71e-08	0.110041	0.297755	0.170212	0.000262002	0.0521153	5
AAEL008366	AAEL008366	pyruvate dehydrogenase	0.657651	0.610608	1.00375	-0.188002	-0.0806131	0.050132	-0.0674159	-0.24859	0.145153	0.132645	0.139181	0.0953675	1.13e-05	5.77e-05	1.68e-08	0.0120309	0.341847	0.185966	0.0799224	0.00414964	0.097126	0.129458	0.117563	0.282871	5
AAEL002658	AAEL002658	AMP dependent ligase	0.200191	0.409985	0.994542	-0.0777156	-0.11109	0.336543	-0.126586	-0.310918	0.827003	1.11764	0.785604	0.676848	0.352333	0.0600953	9.94e-05	0.287128	0.21666	0.0114213	0.310396	0.0779096	0.0256798	0.00256156	0.0339326	0.0676469	5
AAEL007558	AAEL007558	Helicase [Source:UniProtKB/TrEMBL;Acc:A0A1S4FH11]	-0.456249	-0.445934	-0.703852	-0.200381	0.0820126	0.0570686	0.0510832	0.241159	-0.0972826	-0.112393	-0.0809772	-0.211775	3.62e-05	6.77e-05	8.39e-08	0.000128979	0.123718	0.28224	0.334515	0.0589344	0.26455	0.197472	0.357386	0.0160983	5
AAEL014435	AAEL014435	juvenile hormone-inducible protein, putative	-0.587098	-0.257001	-0.455163	-0.173208	-0.27241	0.09732	-0.0425579	-0.232811	-0.767816	-0.344654	0.432437	0.550601	0.0125934	0.280518	0.104182	0.000895742	7.38e-05	0.0431179	0.358064	0.175702	0.015132	0.272019	0.147321	0.0651279	5
AAEL010423	AAEL010423	ARL3, putative	-0.210337	-0.124029	-0.272645	-0.16788	-0.23363	0.047862	-0.0867585	-0.0748058	-0.243039	-0.276302	0.101724	-0.119146	0.0558533	0.265725	0.0376918	0.0114008	0.00493281	0.355523	0.101197	0.363277	0.000225305	2.75e-05	0.16326	0.0894884	5
AAEL003283	AAEL003283	bitesize isoform	0.2221	0.230613	0.163023	0.152453	-0.169951	-0.18723	0.119576	-0.107009	0.0792904	0.0955848	0.192142	0.193868	0.018242	0.0155639	0.144825	0.0640908	0.0894099	0.0147338	0.105058	0.371725	0.359288	0.269209	0.0272398	0.025921	5
AAEL008015	AAEL008015	Ubiquitin-like domain-containing protein [Source:UniProtKB/TrEMBL;Acc:A0A1S4FIH4]	-0.195499	-0.297767	-0.496532	-0.219959	-0.298413	-0.266335	-0.117688	-0.16175	-0.093505	-0.154334	0.178847	0.106116	0.18382	0.0457441	0.00450447	0.00473826	0.00219158	0.0247983	0.298563	0.28454	0.371768	0.140437	0.088911	0.312511	5
AAEL012019	AAEL012019	None	-0.180925	-0.261536	-0.460577	0.0853972	-0.0646358	0.340537	0.0775704	0.228456	-0.252161	-0.326286	-0.190603	-0.501868	0.05973	0.00724228	5.6e-05	0.139529	0.352202	0.000619556	0.373261	0.0606643	0.113896	0.040808	0.235448	0.00178596	5
AAEL009148	AAEL009148	None	0.133349	0.239992	0.20501	1.01511	-0.177984	0.126565	-0.0968736	0.47482	0.262332	0.320982	-0.55579	-0.410792	0.394528	0.130425	0.270718	1.55e-12	0.027543	0.122522	0.231941	0.0169728	0.199084	0.11597	0.00524758	0.0390842	5
AAEL005411	AAEL005411	equilibrative nucleoside transporter	0.486224	0.263867	0.530698	0.0455108	-0.0551585	0.18631	0.0433729	-0.160801	0.403343	0.339277	-0.16892	-0.132385	0.00136202	0.0863541	0.00326118	0.353004	0.357923	0.00130539	0.400474	0.311237	0.000318027	0.00248921	0.131883	0.238014	5
AAEL010650	AAEL010650	sodium/solute symporter	-0.499258	-0.263281	-0.793188	-0.447918	-0.0842283	-0.191242	-0.621222	-0.169048	-0.340514	-0.283392	0.598556	-0.179606	0.000494894	0.0697754	3.32e-06	9.04e-08	0.208111	0.171733	0.000143646	0.388502	0.115639	0.190579	0.00579463	0.406734	5
AAEL001766	AAEL001766	leucine-rich transmembrane proteins	0.285069	0.149434	0.423441	0.0824103	0.158447	-0.119451	0.205599	0.332549	0.842659	1.03608	-0.155553	0.169555	0.113647	0.413343	0.0479262	0.18807	0.0454738	0.0994169	0.00722318	0.399707	8.47e-06	4.28e-08	0.415242	0.376001	5
AAEL012930	AAEL012930	None	-0.238658	-0.314814	-0.482387	-0.0822864	0.120759	-0.0715835	0.105923	-0.228582	-0.266641	-0.238832	0.0902482	-0.0951494	0.0155272	0.00163263	3.87e-05	0.10132	0.0531445	0.415434	0.232353	0.364621	4.43e-06	3.96e-05	0.126158	0.106112	5
AAEL011447	RpL14	60S ribosomal protein L14 [Source:UniProtKB/TrEMBL;Acc:Q1HRP1]	0.607949	0.74881	0.843879	0.353607	-0.216187	-0.21537	-0.0866034	-0.241933	0.862112	0.573333	0.364614	0.431924	6.28e-09	1.65e-12	1.15e-11	0.103458	0.403337	0.0540066	0.421785	0.349565	0.000195338	0.0132411	0.115149	0.061997	5
AAEL008070	AAEL008070	None	0.188708	0.277428	0.246231	0.276463	0.116572	-0.145701	-0.17308	0.291413	0.511704	0.53354	0.60667	0.595836	0.311303	0.141753	0.266474	0.0285913	0.423804	0.165414	0.102398	0.0508627	0.0243957	0.018995	0.00751557	0.00851013	5
AAEL007659	AAEL007659	None	0.500453	0.368673	0.908478	0.111435	0.0568459	-0.370834	-0.471214	-0.147695	0.523682	0.492948	0.729279	0.43564	0.00151885	0.0211513	1.26e-06	0.0706676	0.43428	0.000383732	2.45e-05	0.414204	0.191372	0.21878	0.0690633	0.277462	5
AAEL008645	AAEL008645	None	-0.0610884	-0.128201	-0.217339	-0.183593	-0.153292	0.039675	0.0385828	-0.134662	-0.0919619	-0.112233	-0.369054	-0.277466	0.436967	0.107463	0.0200269	0.00234651	0.0268896	0.347898	0.361066	0.206924	0.335402	0.239786	0.000118086	0.00381172	5
AAEL004884	AAEL004884	hemomucin	-0.163882	-0.186575	-0.402188	0.0555172	0.292172	-0.133295	-0.0571387	-0.199239	-0.744224	-0.832907	0.136868	-0.164879	0.157216	0.112067	0.00354298	0.361267	0.000774516	0.0785293	0.437407	0.0462394	3.59e-11	1.4e-13	0.227931	0.146721	5
AAEL004341	CCEAE1O	Carboxy/choline esterase Alpha Esterase	0.573521	0.551678	1.28174	1.05121	0.135177	0.080639	0.0541529	0.468634	1.40676	1.21229	-2.1584	-0.996431	0.039711	0.050886	0.000108658	4.93e-07	0.437725	0.148487	0.325524	0.130634	0.0451139	0.0842565	0.00227759	0.161084	5
AAEL007651	AAEL007651	phosphorylase b kinase	0.194271	0.172618	0.429677	0.411368	0.438336	-0.102837	0.564209	0.122457	0.23063	0.178572	0.221125	0.397707	0.0888256	0.13567	0.00153665	1.21e-05	6.25e-05	0.308011	9.34e-06	0.440417	0.0914485	0.191288	0.105676	0.00362443	5
AAEL003403	AAEL003403	None	-0.648285	-0.619701	-0.914767	-0.287454	-0.0646232	-0.0632909	-0.0521925	-0.144738	-0.306999	-0.255835	0.513815	-0.249806	2.03e-07	9.47e-07	7.22e-10	0.000108594	0.379439	0.153196	0.235365	0.440888	0.10281	0.174048	0.00761637	0.190931	5
AAEL002846	AAEL002846	inositol triphosphate 3-kinase c	-0.254581	-0.272908	-0.587546	0.135047	0.261005	0.0340484	-0.0531302	0.114619	-0.111735	-0.0876298	-0.15912	-0.180105	0.0194409	0.0134422	6.01e-06	0.0280082	0.00138165	0.442609	0.235355	0.0844384	0.237296	0.355396	0.0898083	0.055624	5
AAEL005666	AAEL005666	matrix metalloproteinase	0.180359	0.325568	0.524801	1.09801	0.150966	0.206861	0.205943	0.255241	-0.253875	0.132879	-0.575134	-0.22694	0.272044	0.0503513	0.00712573	1.34e-11	0.114933	0.00255614	0.00264986	0.427525	0.142518	0.442959	0.000863841	0.188778	5
AAEL009869	AAEL009869	low-density lipoprotein receptor (ldl)	0.667853	0.520516	0.716081	0.393639	0.0630596	-0.128059	0.0773947	0.170993	0.53261	0.429689	-0.482233	0.353987	3.9e-05	0.00155857	0.000205731	1.07e-05	0.443148	0.0401211	0.200909	0.421961	0.149741	0.245193	0.192653	0.339009	5
AAEL013382	AAEL013382	nudix hydrolase 6	0.15977	0.154764	0.151541	-0.304809	0.34714	-0.289586	0.0655048	0.171061	0.35912	0.259252	0.576619	0.592873	0.337149	0.358948	0.444035	0.178323	0.209209	0.00234627	0.444903	0.289508	0.00110041	0.0183611	3.07e-07	1.06e-07	5
AAEL007790	AAEL007790	maternal g10 transcript	-0.331694	-0.427647	-0.565524	-0.136753	0.0523113	0.0398297	-0.123734	-0.127073	-0.216101	-0.253161	-0.127541	-0.188303	0.0107702	0.00119514	0.000282548	0.0237406	0.450945	0.408631	0.015753	0.164734	0.104409	0.0572435	0.348069	0.164016	5
AAEL004455	AAEL004455	None	0.341925	0.104302	0.342473	0.109678	-0.153713	0.192504	-0.283728	-0.205419	-0.2354	-0.245958	0.269945	0.165827	0.0126947	0.453226	0.0356763	0.0520357	0.0284943	0.00260375	5.24e-05	0.123207	0.183251	0.164551	0.126943	0.348192	5
AAEL014204	AAEL014204	6-phosphogluconolactonase [Source:UniProtKB/TrEMBL;Acc:Q16H01]	0.0773612	0.118468	0.246361	0.121909	0.0647528	0.0629221	0.138104	-0.254339	0.177272	0.223506	-0.136755	0.0659226	0.414316	0.217335	0.0287015	0.0261227	0.30756	0.304141	0.0307079	0.0547473	0.0459638	0.0117982	0.12113	0.455267	5
AAEL001626	AAEL001626	zinc/iron transporter	-0.128484	-0.252774	-0.477805	-0.332133	-0.105944	0.288927	-0.150284	-0.0421791	-0.218402	-0.182689	0.926182	0.813557	0.458922	0.150518	0.0205817	3.32e-07	0.0578758	0.00501424	0.119087	0.337284	0.30307	0.389016	1.34e-05	0.000129825	5
AAEL001997	AAEL001997	None	0.247635	0.244804	0.259663	-0.0574698	0.174291	-0.125426	-0.394864	-0.215487	0.221796	0.291815	0.539442	0.865728	0.0341993	0.0388458	0.061766	0.461798	0.0788396	0.366063	0.00820917	0.250703	0.229104	0.113686	0.00341222	2.57e-06	5
AAEL004583	AAEL004583	None	0.151916	0.0920099	0.222297	0.472768	0.118815	0.0357902	0.242761	0.214675	0.247598	0.262388	1.11379	1.04647	0.136608	0.373634	0.0667929	8.6e-12	0.00601802	0.463688	4.59e-05	0.0666692	0.430253	0.403229	0.000386979	0.000854729	5
AAEL000254	AAEL000254	nuclear factor i	0.194575	0.191705	0.401842	-0.028977	0.0360944	-0.242086	-0.346945	0.176775	0.708206	0.593455	0.680309	0.257227	0.451104	0.463954	0.189752	0.452286	0.444739	0.0022068	5.76e-05	0.108505	0.000952912	0.0052924	0.00757104	0.303163	5
AAEL006240	AAEL006240	purple acid phosphatase, putative	0.314327	0.35848	1.11158	0.456248	0.335819	-0.0754401	0.0506057	0.206009	0.639596	0.656667	-0.296411	0.291068	0.0842725	0.0520006	2.73e-07	1.17e-06	0.000450366	0.286691	0.471618	0.321778	0.000583663	0.000416101	0.111457	0.118102	5
AAEL010321	AAEL010321	porphobilinogen deaminase	-0.553268	-0.338148	-0.568301	-0.164804	-0.102093	0.0307106	0.0409962	-0.675057	-0.213973	-0.235929	0.488375	0.136922	5.06e-08	0.00101019	2.54e-06	0.00720843	0.143319	0.471552	0.338746	0.213559	0.134417	0.0989366	0.000643718	0.338406	5
AAEL012448	AAEL012448	None	-0.212857	-0.130146	-0.303324	-0.345661	0.145589	-0.497238	-0.938941	-0.226969	0.139587	0.0573781	0.354862	0.141782	0.123176	0.352245	0.0647748	0.00216475	0.235675	6.09e-06	1.63e-10	0.00698746	0.079038	0.47148	1.76e-05	0.0843569	5
AAEL001320	CYP9M4	cytochrome P450	0.247762	0.30216	0.231097	-0.0464396	-0.207217	-0.588372	-0.128828	0.374142	0.658932	0.299763	0.358613	0.677402	0.363825	0.274394	0.476131	0.336045	0.00200625	1.24e-05	0.232624	0.0138206	0.00918338	0.240622	0.139525	0.00536071	5
AAEL000755	AAEL000755	None	-0.451882	-0.297175	-0.254843	-0.350055	-0.135313	0.043672	-0.225624	-0.266632	-0.23989	-0.403086	-0.200409	-0.491715	0.000532068	0.0243845	0.101313	1.49e-05	0.0818608	0.476724	0.00113674	0.0962334	0.310205	0.088205	0.436281	0.0476717	5
AAEL004726	AAEL004726	None	-0.100149	-0.328477	0.186003	0.0593221	0.167947	0.118355	-0.262731	-0.200099	0.189001	0.0881619	0.403997	0.320305	0.47683	0.0214715	0.266019	0.261522	0.0151998	0.319128	0.0338774	0.0811707	0.108204	0.453826	0.000661486	0.00670206	5
AAEL000188	AAEL000188	elongase, putative	0.440933	0.687344	0.595366	-0.194026	-0.0868969	-0.0179172	-0.0383513	0.116004	-0.685897	-0.794154	-1.54861	-3.07892	0.0119909	0.000108121	0.00424545	0.00284042	0.223714	0.477666	0.136324	0.39243	0.335496	0.265014	0.0656624	0.000131966	5
AAEL008255	AAEL008255	mbp-1 interacting protein-2a	0.276148	0.279921	0.548826	0.160539	0.172123	-0.0635943	-0.164643	-0.242757	-0.160688	-0.122393	-0.289432	-0.109031	0.0638007	0.063785	0.00188672	0.00579817	0.0135092	0.479416	0.0759267	0.0370674	0.112156	0.22773	0.00412573	0.276201	5
AAEL003194	AAEL003194	xaa-pro aminopeptidase	0.147568	0.17651	0.448052	0.326782	-0.153728	-0.212501	-0.243354	0.409877	0.534377	0.50748	-0.0824784	0.156166	0.482574	0.407183	0.0727006	0.00334039	0.211447	0.000125082	2.45e-05	0.336233	4.75e-07	1.66e-06	0.432664	0.137865	5
AAEL011407	CTL20	C-Type Lectin (CTL20)	0.914468	1.03278	2.01683	0.731523	0.144478	2.24373	1.70163	0.731064	1.39865	0.511145	-1.2845	-1.30213	0.104047	0.0699004	0.00241114	2.23e-07	0.213625	5.47e-07	2.67e-05	0.000873177	0.0570543	0.484858	0.0771445	0.0731258	5
AAEL011763	PPO3	prophenoloxidase	1.11686	0.531135	2.02559	1.99847	0.271259	1.83011	1.77641	0.228206	0.806862	1.0301	-0.61138	0.446227	0.021694	0.281653	0.000447317	1.13e-09	0.226958	2.27e-12	4.09e-12	0.257656	0.207917	0.107885	0.340607	0.486663	5
AAEL004057	AAEL004057	None	-0.110051	-0.11443	-0.28177	-0.10124	0.446785	-0.113934	-0.163176	0.0589787	-0.108534	-0.113862	0.276029	0.28933	0.33835	0.325952	0.0394905	0.164955	5.59e-05	0.0906067	0.0188783	0.48916	0.177664	0.157646	0.00109872	0.000562063	5
AAEL004064	AAEL004064	meiotic checkpoint regulator cut4	-0.107774	-0.297011	-0.679623	-0.0584905	0.071217	0.146003	0.264046	-0.289057	-0.178647	-0.086062	-0.211045	-0.431143	0.449989	0.0399682	6.24e-05	0.295408	0.298156	0.0397626	0.000677561	0.194105	0.153023	0.491466	0.098446	0.000755717	5
AAEL013203	AAEL013203	None	-0.25482	-0.319896	-0.489381	-0.0801069	0.0435128	-0.022135	-0.0336212	-0.110301	-0.0497331	-0.0549671	-0.16627	-0.21697	0.00112932	5.49e-05	1.44e-07	0.128449	0.488963	0.458137	0.263675	0.470418	0.492915	0.448587	0.0228034	0.00296277	5
AAEL013433	SPZ1C	spaetzle-like cytokine	1.66943	1.51187	2.18069	0.3486	0.121111	0.106871	0.344639	-0.166941	0.447821	0.743266	-0.787388	-1.13121	2.32e-07	3.81e-06	1.23e-08	0.000796531	0.269866	0.357244	0.00612232	0.198649	0.49581	0.258414	0.238216	0.0922469	5
AAEL001451	AAEL001451	DNA repair protein Rad62, putative	-0.0933659	-0.246211	-0.368747	-0.192348	0.0521942	-0.0921657	-0.0768406	-0.0590282	-0.269004	-0.291789	0.0775502	0.0582115	0.345998	0.0143702	0.00188028	0.000109865	0.291575	0.124039	0.196072	0.496245	0.000127844	3.4e-05	0.311879	0.440336	5
AAEL008316	AAEL008316	mitotic spindle assembly checkpoint protein mad2	-0.65639	-0.732872	-0.937267	-0.628806	-0.136468	0.166757	0.0692948	-0.453286	-0.425432	-0.446736	-0.341625	-0.747269	0.000473419	0.000118144	2.81e-05	1.24e-08	0.102727	0.00408438	0.196496	0.0804098	0.390812	0.367534	0.496915	0.134958	5
AAEL013391	AAEL013391	None	-0.36045	-0.302212	-0.798457	-0.272744	-0.177474	0.0327273	-0.0405283	-0.124057	-0.334825	-0.277733	0.164605	-0.206428	0.0065952	0.0245897	4.56e-07	0.079451	0.336644	0.484849	0.388439	0.497056	0.00359747	0.0158519	0.188659	0.094871	5
AAEL000282	AAEL000282	syntaxin, putative	-0.136288	-0.428105	-0.350828	-0.230569	-0.0526044	0.0844753	0.0619079	-0.0881553	-0.452679	-0.378819	-0.133504	-0.275681	0.359133	0.00454135	0.0477309	0.001547	0.497544	0.0980982	0.21875	0.368785	0.00158219	0.00821891	0.376186	0.068874	5
AAEL001916	AAEL001916	eukaryotic translation initiation factor 4e	-0.128082	-0.0560832	-0.0737869	-0.173877	-0.14206	-0.0743011	-0.204693	-0.184933	0.0334416	-0.0294102	0.208617	0.0568007	0.0347433	0.361564	0.306163	0.0463564	0.170855	0.236146	0.00286424	0.00185189	0.442951	0.499943	2.37e-06	0.197905	5
AAEL005888	AAEL005888	DNA polymerase theta	-0.729385	-0.997536	-1.39726	-0.375882	-0.137106	-0.0306179	0.101358	-0.337732	-0.441149	-0.395759	0.592885	-0.683832	0.000300871	1.1e-06	7e-09	1.81e-06	0.0552926	0.500761	0.0336332	0.192237	0.237826	0.289639	0.118571	0.0716465	5
AAEL011765	AAEL011765	None	-0.292573	-0.422453	-0.707187	-0.333323	-0.0500981	0.0192119	0.0170325	-0.135551	-0.241452	-0.214008	-0.109446	-0.0797152	0.0544436	0.0061718	9.9e-05	6.14e-07	0.37315	0.448974	0.501463	0.25586	0.00136785	0.00462119	0.172023	0.318345	5
AAEL002964	AAEL002964	brain chitinase and chia	0.800223	0.633203	1.23557	0.12556	0.160152	0.0688442	0.130813	0.203597	0.330648	0.436268	-1.22969	-0.521111	3.5e-06	0.000292501	1.61e-09	0.107966	0.0950847	0.194791	0.018626	0.191408	0.502538	0.376389	0.0142794	0.297163	5
AAEL014871	AAEL014871	methylenetetrahydrofolate dehydrogenase	0.60738	0.599555	0.409332	0.457296	0.135484	0.359659	0.178583	0.225559	0.156419	0.484175	0.429102	0.375232	0.0266905	0.0308673	0.208816	0.000176352	0.271522	0.0083073	0.163926	0.314972	0.502955	0.0381202	0.0664667	0.108378	5
AAEL009844	AAEL009844	None	-0.22079	0.346827	-0.411862	1.98576	-0.644821	-0.0834241	-0.0339611	0.634604	1.96663	2.91704	0.96913	1.13883	0.391899	0.18438	0.178949	8.67e-11	0.00251898	0.108809	0.503323	0.0208903	0.0267942	9.57e-05	0.133033	0.0775112	5
AAEL010119	AAEL010119	ER-derived vesicles protein ERV14, putative	0.119212	0.100134	0.207531	0.0575962	0.111336	0.0265302	-0.182943	0.102565	-0.259319	-0.244645	0.313869	0.210922	0.284013	0.374737	0.116854	0.418151	0.207272	0.50666	0.000122318	0.22659	0.00723983	0.0113847	0.00141631	0.0329745	5
AAEL005032	AAEL005032	None	0.430888	0.403524	0.733074	-0.220349	0.11297	-1.36746	-0.183285	-0.190381	0.494327	0.503444	-0.355281	1.23295	0.0440232	0.0627098	0.0039302	0.00277965	0.16516	1.7e-10	0.149925	0.507193	0.305091	0.296258	0.461086	0.0105353	5
AAEL008027	AAEL008027	None	-0.122987	-0.206371	-0.704112	-0.323845	0.199863	-0.403402	0.186705	-0.255158	-0.184179	-0.143126	-0.247922	-0.39746	0.514946	0.28091	0.001711	0.00399416	0.114299	0.0168667	0.244082	0.383483	0.0680854	0.156453	0.0166512	0.000120753	5
AAEL010772	AAEL010772	Leucine-rich repeat-containing protein 50 homolog	0.719947	1.16225	1.29533	-0.0655145	0.132482	-0.717913	-0.045663	-0.166212	0.645546	0.456553	-3.57209	-1.62299	0.0660473	0.0032068	0.00467719	0.113624	0.0132193	6.37e-10	0.516489	0.19697	0.231284	0.399226	0.00784338	0.200762	5
AAEL003279	AAEL003279	clip-domain serine protease, putative	0.748706	0.329726	1.07582	0.12816	0.23319	-0.136379	-0.358854	-0.46349	1.86215	1.69992	0.741855	-0.834303	0.135544	0.516586	0.0710098	0.055378	0.0069498	0.161686	0.000958473	0.0864754	9.74e-07	7.82e-06	0.0556021	0.0301436	5
AAEL010461	AAEL010461	None	0.50018	0.512671	0.311987	0.125124	-0.137666	-0.0545951	-0.18784	0.106469	-0.172912	-0.263187	-0.0544907	-0.101591	0.168297	0.163444	0.469631	0.00454654	0.00935295	0.252849	0.000548316	0.112039	0.0395194	0.00172147	0.517597	0.225953	5
AAEL006829	AAEL006829	microsomal glutathione s-transferase	0.366721	0.421645	0.382953	0.442275	0.352239	-0.101082	-0.229158	0.144541	0.342183	0.437367	-0.139769	0.383174	0.0668539	0.0375693	0.107258	1.35e-06	0.000229756	0.163145	0.00349786	0.518691	0.0846276	0.0274803	0.480818	0.0532649	5
AAEL006910	AAEL006910	Ubiquitination factor E4 [Source:UniProtKB/TrEMBL;Acc:A0A1S4FF65]	-0.268033	-0.316346	-0.629177	-0.301613	0.0597181	-0.0238707	0.0525081	-0.193044	-0.116182	-0.1163	0.0660674	-0.190566	0.0279903	0.0104861	1.43e-05	3.17e-05	0.387522	0.519716	0.164184	0.378863	0.157226	0.156812	0.427551	0.0219591	5
AAEL010373	AAEL010373	dullard protein	-0.154291	-0.0631097	-0.313132	-0.413323	-0.140654	-0.106767	-0.193319	-0.138174	-0.17869	-0.158623	0.23364	0.302456	0.112655	0.521913	0.00679553	1.64e-07	0.0356683	0.247909	0.0428956	0.38926	0.187915	0.242693	0.0847924	0.0258501	5
AAEL007357	AAEL007357	None	0.335388	0.421606	0.401995	-0.0341808	-0.183985	-0.0438825	0.0382685	-0.0753553	-0.127726	-0.0982569	0.228357	0.32497	0.041459	0.0113939	0.0397487	0.485127	0.00568305	0.464227	0.522684	0.319778	0.307253	0.433116	0.0694152	0.00938731	5
AAEL014904	AAEL014904	DEAD box ATP-dependent RNA helicase	0.144091	0.291249	0.248138	-0.0368429	-0.102001	0.111943	-0.373068	-0.331107	0.200748	0.14717	0.701768	0.801019	0.151219	0.00419207	0.0375293	0.523932	0.158886	0.153643	6.35e-05	0.332826	0.342406	0.486412	0.000900177	0.000150539	5
AAEL008743	AAEL008743	tetratricopeptide repeat protein, putative	-0.246546	-0.260214	-0.256447	-0.235236	0.148361	0.192369	-0.260488	-0.263332	-0.0834015	-0.071099	0.382568	0.224447	0.0679623	0.0573392	0.110618	0.000157325	0.0250676	0.000150536	3.17e-06	0.133051	0.461533	0.531023	0.000981732	0.0523018	5
AAEL006143	AAEL006143	None	0.170181	0.15764	0.383927	0.390343	0.280881	-0.260973	-0.198382	0.262446	0.383101	0.233383	-0.351769	0.290313	0.222878	0.265181	0.0206375	1.54e-05	0.00301265	0.00909069	0.0406899	0.206928	0.304073	0.531235	0.346101	0.436646	5
AAEL009328	AAEL009328	hydroxyacyl dehydrogenase	0.443988	0.629094	1.0154	0.0683089	0.154113	-0.137174	-0.0669372	0.0687168	0.652208	0.67017	0.560801	0.169967	0.442685	0.282761	0.138301	0.088057	0.00374946	0.0130659	0.201103	0.533045	0.00950367	0.00689903	0.00771529	0.416785	5
AAEL007850	AAEL007850	None	-0.288479	-0.136382	-0.462402	-0.212515	0.128812	0.112602	-0.0291892	-0.124708	-0.204938	-0.250655	0.355012	-0.254296	0.110404	0.456334	0.0314446	0.00617732	0.142864	0.0234361	0.534293	0.322101	0.103902	0.0469251	0.00709294	0.0511873	5
AAEL002913	AAEL002913	peroxisomal membrane protein 70 abcd3	0.244125	0.283916	0.563582	0.498818	-0.1314	0.0856334	0.302509	0.12984	0.091682	0.0934086	0.159178	0.266796	0.00847631	0.00251578	3.12e-07	8.68e-07	0.135765	0.0903526	2.7e-06	0.357988	0.536769	0.529083	0.282597	0.0717415	5
AAEL005426	AAEL005426	annexin x	0.104983	-0.0626824	0.141036	0.207785	-0.0618242	0.710501	0.785306	0.245381	-0.282777	-0.280726	-0.399313	-0.406154	0.296635	0.538721	0.238155	0.000906914	0.349358	2.53e-11	3.58e-12	0.0981571	0.106286	0.108824	0.0235799	0.0211962	5
AAEL011714	AAEL011714	None	-0.542121	-0.236824	-0.404085	-0.106255	-0.191388	0.10416	0.0443701	0.0338936	-0.805131	-0.676894	-0.309743	0.15985	0.155327	0.540079	0.372818	0.00945073	0.000452352	0.0109547	0.249135	0.4453	2.92e-05	0.000444021	0.124971	0.425898	5
AAEL005959	AAEL005959	phospholipase b, plb1	0.611308	0.687036	0.474253	-0.421849	-0.403853	-0.186633	-1.04065	-0.199452	0.519361	0.753162	1.50179	1.31659	0.0848873	0.0559683	0.26075	6.99e-05	0.000828986	0.132115	1.39e-08	0.543299	0.262022	0.104118	0.00111903	0.00425251	5
AAEL010083	IMD	IMD pathway signalling Immune Deficiency (Imd).	0.276582	0.561613	0.659451	0.093752	-0.0545423	0.0204824	0.0615888	-0.103303	-0.103121	-0.210976	-0.134948	-0.0559753	0.0733233	0.000321969	0.000308645	0.0103377	0.191146	0.543964	0.077298	0.396456	0.111375	0.00120107	0.0330006	0.370707	5
AAEL014617	CYP9J28	cytochrome P450	0.427213	0.673418	1.10627	0.355146	0.363451	-0.312508	-0.423195	0.63919	0.294977	1.70374	-0.494721	0.483268	0.252541	0.0750615	0.0126188	0.000496526	0.00235513	0.38082	0.23871	0.0219403	0.54583	0.000486357	0.310486	0.321823	5
AAEL004106	AAEL004106	hairy protein	0.446637	0.740165	0.82065	-0.089377	-0.0328471	-0.0747246	-0.0625559	0.147107	-0.380235	-0.490191	-1.33279	-1.30606	0.118735	0.0106385	0.0156064	0.0556422	0.547234	0.363452	0.445477	0.185837	0.0660573	0.0178723	3.24e-07	6.99e-07	5
AAEL003170	AAEL003170	mitochondrial translational initiation factor	-0.263883	-0.343324	-0.520898	-0.0863284	0.105583	-0.0407114	-0.0930844	0.130911	-0.107179	-0.127147	0.588797	0.233879	0.0282066	0.00485694	0.000277292	0.162207	0.162762	0.547336	0.176225	0.320345	0.167832	0.102194	5.34e-13	0.00371841	5
AAEL008914	AAEL008914	PHD finger protein	-0.464257	-0.312544	-0.856384	-0.496546	-0.101334	-0.107641	-0.0893014	-0.194959	-0.15935	-0.168095	-0.0988646	-0.152117	0.0250611	0.13626	0.000610497	1.22e-08	0.123088	0.0119749	0.0331718	0.0652802	0.284473	0.259584	0.548299	0.349736	5
AAEL008153	AAEL008153	None	0.257533	0.213106	0.387288	0.642572	0.0741959	0.479909	0.393862	0.260124	0.309591	0.153437	-0.165974	-0.0869776	0.182352	0.27616	0.0914409	1.24e-10	0.239058	7.87e-07	1.31e-05	0.0108297	0.0343736	0.294402	0.252735	0.548752	5
AAEL001631	AAEL001631	None	-0.767704	-0.711872	-1.04775	-0.657978	0.0737156	-0.0648897	-0.0553097	-0.160406	-0.133867	-0.249397	0.114636	-0.0723224	1.93e-06	1.32e-05	5.49e-08	1.5e-06	0.531492	0.350378	0.424771	0.086516	0.252032	0.032963	0.346502	0.549474	5
AAEL008874	AAEL008874	None	0.0539044	0.0672931	0.291935	-0.104773	-0.264731	-0.0467013	-0.36953	-0.126081	0.103403	0.127824	0.317357	0.194117	0.545964	0.456988	0.00590685	0.0518936	0.000426285	0.549956	8.51e-05	0.342356	0.212393	0.123428	0.000139257	0.0199138	5
AAEL008760	AAEL008760	None	0.856737	0.739494	1.21946	0.0398121	0.0426403	-0.066818	-0.0332919	-0.0196265	0.734285	0.67068	2.6002	1.91698	0.000658418	0.00371437	4.46e-05	0.131456	0.18395	0.0568989	0.327555	0.550907	0.151684	0.190316	3.71e-07	0.000178326	5
AAEL007455	AAEL007455	thrombospondin	0.950612	1.26186	1.58292	0.327897	0.0846324	0.663052	0.739415	0.336202	0.79688	1.0472	-1.82054	-0.632568	0.0947514	0.0285852	0.019129	0.000287031	0.358724	0.00224025	0.000856964	0.233347	0.450354	0.321255	0.0858912	0.553905	5
AAEL007929	AAEL007929	None	0.766823	0.748582	0.869964	-0.0369089	0.0265274	-0.0369729	-0.0285484	0.0301742	0.667232	0.301588	0.297484	-1.13126	0.00399334	0.00555381	0.00588923	0.31839	0.554602	0.191694	0.309594	0.40582	0.0115116	0.249245	0.433392	0.00601555	5
AAEL001625	AAEL001625	None	0.778672	0.711193	1.01034	0.492436	0.201867	0.0665298	-0.28098	0.239318	0.773078	0.765327	-0.499649	0.268078	0.00103853	0.003117	0.000336399	2.07e-05	0.0732879	0.39842	0.00145801	0.463732	0.0763148	0.0795073	0.287899	0.554974	5
AAEL008469	AAEL008469	Polysacc_synt_4 domain-containing protein [Source:UniProtKB/TrEMBL;Acc:A0A1S4FJH9]	0.30833	0.27477	0.234001	-0.100446	0.118003	0.0391285	-0.284326	-0.253677	0.359641	0.250172	0.167494	0.123516	0.0161084	0.0343508	0.124621	0.104653	0.118544	0.55618	0.000262071	0.141728	0.000465695	0.0147929	0.106554	0.230744	5
AAEL010032	AAEL010032	translocon-associated protein, beta subunit precursor (trap-beta) (signal sequence receptor beta subunit)	0.457624	0.541616	0.626131	0.311137	-0.0913641	-0.552931	0.143459	-0.224677	0.278189	0.12034	0.323432	0.255082	3.3e-05	1.24e-06	1.74e-06	0.0049284	0.453277	0.000114137	0.237202	0.182891	0.17591	0.558211	0.115471	0.214388	5
AAEL012313	AAEL012313	charged multivesicular body protein 5	0.0890941	0.0951269	0.296508	0.108491	-0.0882844	0.182038	0.168562	0.144306	-0.142079	-0.0624065	-0.469224	-0.211593	0.413525	0.38895	0.0219849	0.0704608	0.217807	0.00400128	0.00697425	0.286525	0.183078	0.558502	1.03e-05	0.0465071	5
AAEL002769	AAEL002769	homeobox protein prospero/prox-1	-0.294535	-0.449074	-0.97346	0.0487567	0.362072	-0.818703	-0.109694	0.172635	-0.368709	-0.322872	0.262875	-1.38726	0.102203	0.013933	5.51e-06	0.558751	0.00195425	3.39e-05	0.494497	0.10103	0.30997	0.373982	0.475249	0.00014559	5
AAEL006066	AAEL006066	peptidyl-tRNA hydrolase	-0.252489	-0.149878	-0.192704	-0.101217	-0.0477001	-0.163515	-0.175024	-0.208224	-0.0636063	-0.0611495	0.477836	0.266504	0.0246449	0.188036	0.149269	0.0927278	0.503433	0.0293581	0.0206203	0.121634	0.542895	0.558739	6.23e-06	0.0116792	5
AAEL007286	Manf	arginine-rich protein, putative	0.0603883	0.0915221	0.299008	0.303153	0.220753	0.157025	0.0470137	0.146444	-0.0899997	-0.207378	-0.289863	-0.264322	0.402649	0.210714	0.00048466	2.39e-05	0.00362184	0.0601411	0.558981	0.162607	0.466922	0.0937793	0.0189201	0.0322941	5
AAEL006462	AAEL006462	TFIID subunit TAFII55, putative	-0.36731	-0.386267	-0.702479	0.0210452	0.0540632	-0.0409756	0.0223327	-0.138106	-0.111416	-0.145914	0.176833	-0.264403	0.000156522	8.81e-05	1.53e-09	0.250002	0.0225072	0.29108	0.561473	0.298591	0.343779	0.215179	0.14739	0.028144	5
AAEL007525	AAEL007525	rab 19	0.355757	0.325165	0.559181	-0.770049	-0.192458	0.0369128	0.0594879	-0.251366	-0.126382	-0.0639494	0.0571672	0.0907813	0.0145868	0.0276259	0.00122126	3.12e-09	0.0442865	0.380751	0.163535	0.13535	0.203437	0.519737	0.56159	0.36273	5
AAEL000038	CLIPB6	Clip-Domain Serine Protease family B.	-0.118388	-0.247996	-0.101686	0.0387113	0.142612	0.246098	0.246798	0.31365	0.129842	0.0708661	0.407108	0.564526	0.293071	0.0298077	0.447597	0.496852	0.0513114	0.00372739	0.003647	0.055837	0.287024	0.561678	0.000799436	3.36e-06	5
AAEL011597	AAEL011597	None	-0.149403	-0.142591	-0.200647	-0.705249	-0.463327	0.041066	0.317103	-0.18302	-0.49591	-0.502155	0.0872096	-0.281475	0.299286	0.328395	0.242111	6.4e-08	0.000184503	0.443589	4.64e-06	0.420926	0.000378041	0.00030498	0.561928	0.0558759	5
AAEL012168	AAEL012168	zinc finger protein	-0.347903	-0.48374	-1.11378	-0.167077	-0.232496	-0.0204052	-0.0245216	-0.0412746	-0.138966	-0.182452	0.24884	-0.785533	0.0818684	0.0169681	2.81e-06	0.00537984	0.00206661	0.386998	0.30036	0.561903	0.277579	0.154414	0.0687547	7.98e-09	5
AAEL006038	AAEL006038	WD-repeat protein	-0.234909	-0.423057	-0.64821	0.104885	-0.0688772	0.0222787	0.0282728	-0.0770458	-0.0613791	-0.192934	-0.0889809	-0.122867	0.0380009	0.00022665	1.46e-06	0.023361	0.200967	0.561997	0.462852	0.487265	0.492229	0.0308617	0.322942	0.171805	5
AAEL003992	AAEL003992	None	-0.269434	-0.27865	-0.457161	-0.186225	0.0708787	-0.0791984	-0.268958	-0.0426824	-0.241438	-0.203735	0.241723	-0.335996	0.00664427	0.00561124	0.000109885	0.000474381	0.20364	0.0716812	1.84e-06	0.56266	0.172921	0.250212	0.18554	0.0629045	5
AAEL002867	AAEL002867	phenylalanyl-tRNA synthetase alpha chain	0.102518	0.121603	0.15491	0.465422	-0.214977	0.280387	0.0376478	-0.215172	0.239135	0.149116	0.595013	0.499323	0.414638	0.339613	0.299575	1.2e-05	0.0378333	0.000242569	0.562944	0.229072	0.119312	0.331403	0.000104804	0.00113379	5
AAEL013407	Cat	Catalase [Source:UniProtKB/TrEMBL;Acc:Q16J86]	0.217934	0.137038	0.438158	0.296958	-0.271043	0.410087	0.675555	0.15974	0.075662	0.115245	-0.100285	0.231669	0.0388077	0.199777	0.000471709	0.0285092	0.0930425	0.000518803	1.01e-06	0.456278	0.565509	0.381413	0.445841	0.0782249	5
AAEL008177	AAEL008177	None	-0.292246	-0.928343	-1.11331	-0.115461	-0.14914	0.0125819	-0.0129125	-0.115487	0.440138	1.41723	1.10742	1.93626	0.43063	0.0135264	0.0116075	0.146102	0.126503	0.566022	0.555941	0.249956	0.253163	0.000265796	0.00739181	5.16e-06	5
AAEL004775	AAEL004775	None	-0.367239	-0.862299	-1.02447	-0.520276	0.0545025	-0.174592	-0.338613	-0.448153	-0.334733	-0.325077	0.170871	-0.356215	0.356204	0.0326465	0.0306464	2.03e-06	0.56698	0.00216265	9.13e-07	0.071359	0.064868	0.0732558	0.381916	0.0604016	5
AAEL011548	AAEL011548	None	-0.11741	-0.233519	-0.450703	-0.107323	0.109995	-0.0673945	-0.131649	0.0997559	-0.114275	-0.199506	0.405982	-0.597348	0.476428	0.162335	0.0216316	0.0268748	0.058978	0.167045	0.0106475	0.317814	0.57021	0.321577	0.0458749	0.00337955	5
AAEL007760	AAEL007760	mct-1 protein	0.0902045	0.0983261	0.145586	-0.0489312	-0.212962	0.155174	-0.242435	0.131636	-0.222575	-0.285908	0.0754736	-0.0423343	0.271593	0.237023	0.135696	0.195898	0.000146704	0.0251181	0.00109624	0.234003	0.00252665	0.000102966	0.31845	0.571288	5
AAEL006948	AAEL006948	tomosyn	0.18572	0.246961	0.0656831	-0.230896	0.0869449	-0.206499	-0.12414	0.0887711	0.14347	0.235604	0.0866035	0.0342659	0.0572164	0.0125721	0.571663	0.00385977	0.322624	0.00325955	0.0598353	0.446726	0.00670064	8.99e-06	0.105676	0.523986	5
AAEL014377	AAEL014377	Nibrin [Source:UniProtKB/TrEMBL;Acc:A0A1S4G1J0]	-0.122708	-0.102926	-0.167168	0.186386	0.262484	0.0740772	-0.252446	0.123462	-0.225154	-0.0540796	-0.144332	-0.223341	0.495266	0.572476	0.435412	0.00447649	0.00151434	0.161768	6.21e-05	0.31355	0.0121975	0.548628	0.168829	0.0387016	5
AAEL015557	AAEL015557	alpha methylacyl-coa racemase	0.278896	0.18833	0.114537	0.238689	0.0637578	0.3111	0.154042	-0.0446583	-0.144244	-0.261552	0.664408	0.567595	0.0724335	0.231383	0.535072	7.79e-06	0.196497	3.53e-05	0.0179167	0.574044	0.382043	0.113455	6.41e-05	0.000631939	5
AAEL005749	AAEL005749	lysosomal alpha-mannosidase (mannosidase alpha class 2b member 1)	0.643935	0.538548	1.30018	0.414505	0.255653	-0.251952	-0.0502583	-0.130575	0.510306	0.633761	0.217912	0.497394	0.0308652	0.0747896	0.000242794	5.4e-05	0.0167404	0.00927468	0.575155	0.403185	0.152143	0.0753685	0.540845	0.162744	5
AAEL000889	AAEL000889	Carboxylic ester hydrolase [Source:UniProtKB/TrEMBL;Acc:A0A1S4EX56]	-0.657705	-0.540262	-0.762777	0.0485248	0.369108	0.00876102	0.0134989	-0.197992	-0.482427	-0.40295	-0.777388	-0.616385	0.0103133	0.0375658	0.0123538	0.199885	1.37e-07	0.57691	0.392322	0.559349	0.201316	0.285891	0.0430333	0.106099	5
AAEL001891	AAEL001891	BEN domain-containing protein [Source:UniProtKB/TrEMBL;Acc:A0A1S4F0A1]	-0.122504	-0.251761	-0.490509	-0.104736	0.425414	-0.117466	-0.0771817	0.032979	-0.206425	-0.367613	0.271275	-0.210439	0.358118	0.0624477	0.00200124	0.0762053	6.52e-06	0.00175527	0.0288248	0.576885	0.199174	0.0222826	0.0987392	0.198324	5
AAEL002633	CYP9J31	cytochrome P450	0.414143	0.714252	1.08742	-0.127832	-0.168069	-0.27083	-0.101562	0.0487427	0.638845	0.541377	2.61292	1.3755	0.0738099	0.00232009	7.38e-05	0.113035	0.0905343	0.0208556	0.360679	0.577345	0.183329	0.260634	1.64e-07	0.00504937	5
AAEL007845	AAEL007845	rab5	0.328914	0.395847	0.493828	0.174235	0.195245	-0.194657	0.545007	0.232944	0.0945535	0.0614346	-0.0345389	0.0981247	9.43e-10	3.66e-13	1.05e-14	0.0551528	0.0769712	0.229864	0.00224329	0.0143109	0.128232	0.323292	0.577678	0.113799	5
AAEL000431	AAEL000431	SRR1 domain-containing protein [Source:UniProtKB/TrEMBL;Acc:A0A1S4EVT9]	0.113035	0.21838	0.307723	0.302299	0.110197	-0.0299286	-0.280838	0.216669	0.688714	0.469103	0.181162	0.105941	0.520235	0.220216	0.140691	4.03e-05	0.127557	0.578033	2.58e-05	0.0113276	1.11e-06	0.000904133	0.20109	0.454482	5
AAEL007564	AAEL007564	Zinc finger protein [Source:UniProtKB/TrEMBL;Acc:A0A1S4FH58]	-0.349773	-0.485299	-0.807865	-0.452704	-0.083512	0.0313417	-0.0927484	-0.20328	-0.357859	-0.16815	0.127442	-0.314273	0.0258265	0.00229957	1.7e-05	1.32e-06	0.303004	0.427688	0.0257831	0.276544	0.0881253	0.422939	0.580269	0.155583	5
AAEL002563	AAEL002563	nuclear matrix protein	-0.336105	-0.394412	-0.374103	0.0358904	-0.127811	-0.0273774	0.0790275	0.120212	-0.442863	-0.581129	-0.0913674	-0.0655919	0.00122517	0.000182321	0.00250827	0.547613	0.091433	0.580868	0.120003	0.195681	1.28e-07	4.4e-12	0.290625	0.446478	5
AAEL000140	AAEL000140	None	-0.314355	-0.368915	-0.617857	-0.063104	-0.111871	-0.0413215	-0.0241287	-0.0762313	-0.18273	-0.132103	0.112122	0.120354	0.00678396	0.00172186	8e-06	0.137986	0.0373317	0.347869	0.581054	0.475812	0.00715318	0.0523733	0.121875	0.0943743	5
AAEL006400	AAEL006400	elongator component, putative	0.147266	0.174912	0.207227	0.146464	0.0540202	0.26157	-0.197975	0.0557608	0.285245	0.111552	0.423742	0.53396	0.102967	0.0559648	0.0535271	0.0811226	0.584983	0.000203511	0.0027976	0.498285	0.0137625	0.335314	0.000253095	3.99e-06	5
AAEL008461	AAEL008461	surfeit locus protein	0.282097	0.260028	0.388796	0.421121	0.0421695	-0.204678	-0.0722132	0.134484	0.157545	0.15426	0.0716732	0.199656	0.00411869	0.00906072	0.00087524	9.83e-10	0.364388	0.00789315	0.313686	0.140891	0.230932	0.240809	0.585304	0.12858	5
AAEL006071	AAEL006071	None	-0.0644712	-0.153063	-0.450699	-0.444786	-0.264821	-0.0582598	0.0529128	-0.133419	-0.677025	-0.455206	0.0561637	0.0849899	0.590289	0.207169	0.0015491	0.000251689	0.0408456	0.555324	0.591926	0.473608	3.91e-15	1.29e-07	0.516871	0.327225	5
AAEL007042	AAEL007042	far upstream (fuse) binding protein	0.0885	0.0912094	-0.0889244	0.172417	0.0592577	-0.17726	0.0236192	0.0527183	-0.308343	-0.393347	0.274583	0.0730726	0.192986	0.185492	0.271098	0.00775814	0.412314	0.000543994	0.595451	0.53629	0.0140857	0.00174046	0.0288036	0.560755	5
AAEL014486	AAEL014486	None	0.0910119	0.0788957	0.2572	-0.263213	-0.320859	0.101896	-0.0618715	-0.391097	0.445595	0.507295	0.255633	0.289931	0.53031	0.591389	0.135565	0.00173742	0.00180556	0.385451	0.596185	0.0297363	0.0235362	0.00990838	0.192783	0.139728	5
AAEL008817	AAEL008817	hexamerin 2 beta	1.06813	0.599087	0.79775	1.8014	0.307151	0.120663	-0.544089	0.229971	-0.324385	-0.4826	-2.32213	-1.45083	0.0948919	0.356418	0.293843	7.3e-08	0.245279	0.4894	0.00443857	0.00789337	0.596634	0.433895	9.77e-05	0.0147928	5
AAEL009749	AAEL009749	Sodium-dependent phosphate transporter [Source:UniProtKB/TrEMBL;Acc:A0A1S4FN96]	-0.251063	-0.323399	-0.735953	-0.0924612	-0.257469	-0.268551	-0.320187	-0.268636	-0.630654	-0.594801	-0.354068	-2.59682	0.248333	0.142254	0.00442132	0.344079	0.0402103	0.001049	0.000179026	0.288595	0.342391	0.370583	0.59918	0.000101959	5
AAEL011664	AAEL011664	None	-0.536135	-0.737654	-1.22905	-0.132108	-0.0815095	-0.0391206	-0.0141059	-0.139309	-0.189511	-0.118664	0.143154	-0.637022	0.00238415	3.72e-05	4.8e-09	0.0412431	0.283016	0.15392	0.599723	0.254964	0.368739	0.573588	0.506255	0.00286199	5
AAEL014344	AAEL014344	adam (a disintegrin and metalloprotease)	0.246278	0.2817	0.680756	0.128732	0.0400475	0.99212	0.50279	0.140392	-0.82404	-0.380196	-2.57538	-1.42149	0.209239	0.156363	0.00342697	0.000206659	0.256111	2.5e-05	0.013321	0.514357	0.258003	0.601771	0.000416363	0.0513804	5
AAEL007797	AAEL007797	None	-0.452659	-0.493471	-0.845556	-0.282793	-0.110827	-0.132819	-0.0760965	-0.0920192	-0.370304	-0.294584	0.198155	-0.176713	0.00726636	0.003883	2.54e-05	0.000866174	0.21945	0.00583785	0.0942208	0.604123	0.0954011	0.184788	0.38963	0.436916	5
AAEL012407	AAEL012407	Lysosomal acid lipase, putative [Source:UniProtKB/TrEMBL;Acc:A0A1S4FWD1]	1.35278	1.47615	2.19973	0.03438	0.115104	0.152585	0.137325	0.0219348	0.251695	0.449352	-0.342867	-0.445819	0.0657592	0.0470684	0.00993219	0.224022	0.00286381	0.0210285	0.035755	0.579663	0.605145	0.373004	0.550301	0.41244	5
AAEL000722	AAEL000722	None	0.327279	0.235733	0.314983	-0.0688335	0.165572	0.195368	-0.0403983	-0.137107	0.171009	0.249604	0.398309	0.411659	0.0108008	0.0703395	0.0392551	0.365744	0.0849076	0.0188959	0.605453	0.222963	0.198884	0.0612662	0.0038408	0.00236985	5
AAEL000134	AAEL000134	None	0.359828	0.537987	0.617464	-0.0652213	0.0872859	-0.837671	-0.148094	-0.0355401	0.623171	0.334958	0.133145	0.501203	0.0468565	0.00333806	0.00404709	0.0928582	0.0682756	8.86e-10	0.085594	0.606928	0.0131228	0.181595	0.607053	0.0547192	5
AAEL009374	AAEL009374	Protein arginine methyltransferase NDUFAF7 [Source:UniProtKB/TrEMBL;Acc:Q16W11]	-0.174308	-0.24027	-0.484986	-0.176506	-0.0343399	0.0919429	-0.344464	-0.186926	-0.280201	-0.208345	-0.312626	-0.136244	0.155451	0.0536233	0.000993896	0.0041273	0.609009	0.116197	3.65e-06	0.0758379	0.0287625	0.104214	0.0251451	0.314299	5
AAEL010653	AAEL010653	alpha-l-fucosidase	0.95359	1.05504	1.32089	1.01495	0.0986436	0.256111	0.0929472	-0.129891	0.268147	0.531768	-0.572486	-0.609233	0.000128342	2.89e-05	7.91e-06	7.96e-09	0.438863	0.00387221	0.253919	0.609593	0.479752	0.161821	0.130789	0.108735	5
AAEL005425	AAEL005425	None	-0.247049	-0.305521	-0.508616	-0.0882393	-0.173143	0.317142	0.184587	0.0587942	-0.118705	-0.225486	-0.155947	-0.147962	0.020671	0.00474509	6.16e-05	0.214488	0.0538822	0.00311992	0.0663546	0.612362	0.13815	0.0048774	0.0545585	0.0684059	5
AAEL008291	AAEL008291	None	0.0599157	0.0929792	0.268453	0.0367908	-0.166058	0.121313	0.288302	0.0786234	0.0365556	0.0340797	-0.30492	0.103651	0.391782	0.189692	0.00123957	0.443757	0.00974695	0.00213605	3.46e-08	0.612991	0.53887	0.566992	2.65e-07	0.0808992	5
AAEL014455	AAEL014455	None	-0.548878	-0.162989	-0.313715	-0.403897	-0.0962234	0.195884	0.0717205	-0.282542	-0.164411	-0.117867	-0.339271	-0.525399	0.000657583	0.317568	0.101555	1.95e-05	0.281416	0.001078	0.182241	0.0270461	0.480592	0.61311	0.165075	0.0287104	5
AAEL000042	AAEL000042	None	-0.133374	-0.292572	-0.192552	-0.108504	-0.0735221	-0.175788	-0.710143	0.0644473	-0.167588	-0.146626	0.0977752	0.0441828	0.280937	0.0197342	0.191343	0.0108996	0.134129	0.0167005	5.35e-10	0.519863	0.0455364	0.0812614	0.272329	0.61401	5
AAEL007699	RpL9	60S ribosomal protein L9 [Source:UniProtKB/TrEMBL;Acc:Q1HR72]	0.441872	0.519982	0.534564	-0.0534584	-0.10711	-0.154466	-0.0906095	-0.0594439	0.926786	0.655246	0.404291	0.428908	0.000797376	9.83e-05	0.000638624	0.391317	0.16777	0.0923455	0.313135	0.616756	0.000127735	0.00676111	0.0946863	0.0762383	5
AAEL001356	AAEL001356	RNA-binding protein	0.114016	0.14052	0.0895005	0.202557	0.365809	-0.22648	-0.21944	-0.234716	0.0468835	-0.132948	0.0863896	0.0943499	0.110131	0.0520063	0.291563	0.0436567	0.00493422	0.00875845	0.0107376	0.0169821	0.617415	0.156623	0.357681	0.314442	5
AAEL007830	CYP4H29	cytochrome P450	0.360856	0.329935	0.888624	0.936565	0.170515	0.747138	0.31095	0.188824	-0.154923	0.609088	-0.191291	0.257692	0.0335157	0.0551466	1e-05	7.91e-08	0.218299	2.33e-12	8.16e-06	0.337388	0.618631	0.0508434	0.535487	0.404238	5
AAEL005106	AAEL005106	None	0.485145	0.459787	0.54011	0.138842	-0.0519757	-0.036925	-0.275798	-0.178416	0.202327	0.190049	0.449289	0.185094	1.06e-06	5.01e-06	4.79e-06	0.0558751	0.540301	0.619628	0.00108192	0.357633	0.238965	0.268713	0.00888798	0.280689	5
AAEL006081	AAEL006081	NADPH fad oxidoreductase	-0.146082	0.158516	0.218645	0.60303	0.0819632	0.467755	0.587642	-0.0677966	0.253842	0.132093	0.20252	0.230341	0.378275	0.345133	0.266885	4.08e-10	0.198961	5.85e-07	1.41e-08	0.620924	0.0160934	0.209997	0.0598402	0.0316283	5
AAEL008029	AAEL008029	Ras-related protein, putative [Source:UniProtKB/TrEMBL;Acc:A0A1S4FIJ0]	-0.698532	-0.78062	-1.28144	-0.931283	0.143106	-0.0261636	-0.0239167	-0.34595	-0.604395	-0.771829	-2.52836	-4.41273	0.00463121	0.00179755	1.33e-05	3.52e-09	0.203767	0.257207	0.29917	0.423459	0.621418	0.52828	0.157527	0.000449013	5
AAEL012718	AAEL012718	Putative progestin and adipoq receptor family member 4 [Source:UniProtKB/TrEMBL;Acc:A0A0P6ITR0]	0.701541	0.650415	1.19426	0.0524077	0.0528501	-0.158564	0.0223458	0.054764	0.484661	0.398839	0.401113	1.60933	0.0108757	0.0198544	0.000242179	0.0663615	0.125042	0.00196581	0.625461	0.120691	0.315276	0.397694	0.475618	0.00178456	5
AAEL013128	AAEL013128	elongase, putative	-0.298573	-0.361225	-0.477633	-0.242815	-0.0620774	0.124549	0.193159	0.163347	-0.216384	-0.123054	0.175481	0.508778	0.00277592	0.000354736	5.66e-05	0.0284523	0.625419	0.229838	0.06854	0.316845	0.202965	0.469102	0.301627	0.00275174	5
AAEL008718	AAEL008718	None	-0.121987	-0.0469017	-0.1153	-0.213944	-0.0834528	0.0339933	-0.139059	0.0933504	-0.401696	-0.266985	-0.0373649	-0.168259	0.12874	0.564317	0.22754	0.000571175	0.201562	0.552776	0.0219415	0.450284	6.13e-08	0.000321638	0.625958	0.0277383	5
AAEL010582	GSTD11	glutathione transferase	0.244071	0.517235	0.562712	-0.232523	-0.0555172	-0.502801	-0.200704	-0.195423	0.247487	0.320782	0.261766	-0.192537	0.227962	0.011663	0.0192705	0.000220703	0.382954	4.34e-06	0.0244458	0.625945	0.293003	0.174731	0.244209	0.391422	5
AAEL005103	AAEL005103	None	-0.137023	-0.110234	-0.202342	-0.113262	-0.161545	-0.300427	-0.126688	-0.254979	-0.29414	-0.184553	0.0942553	0.0503366	0.227095	0.337657	0.134579	0.00318595	0.000912096	0.000997358	0.123885	0.00266733	0.00440502	0.0744403	0.368631	0.630577	5
AAEL004357	AAEL004357	neuroligin,	0.893461	0.93554	1.22998	-0.0348655	-0.0328071	-0.0256422	0.011098	-0.033862	0.991976	0.793167	-0.490876	0.516053	0.0129309	0.0101995	0.00388855	0.407628	0.523024	0.274589	0.632498	0.35556	0.0141451	0.0460412	0.350256	0.291898	5
AAEL006482	AAEL006482	sugar transporter	0.233027	0.357576	0.739235	0.422675	0.338313	-0.28574	-0.191103	0.184381	0.416608	0.623596	0.460477	-0.725097	0.213431	0.0594391	0.000866885	1.44e-06	0.000228693	0.000362952	0.0100902	0.110694	0.632625	0.474538	0.597402	0.407936	5
AAEL006812	AAEL006812	None	-0.800939	-0.591156	-1.63728	-0.108758	0.0357095	0.116768	0.101394	-0.149348	-1.01032	-0.434426	-1.43437	-1.34198	0.246237	0.397949	0.0498487	0.0873763	0.633985	0.041569	0.0735085	0.0260399	0.106338	0.486849	0.0488075	0.0490832	5
AAEL006144	IPPI	isopentenyl-diphosphate delta isomerase	-0.165338	-0.0953435	-0.096614	-0.0455815	0.204867	0.1053	-0.203944	0.10001	0.049944	0.0326133	0.0769115	0.327968	0.0165962	0.172767	0.239419	0.377043	0.00372392	0.0330927	0.00022558	0.249991	0.465404	0.63443	0.273987	2.71e-06	5
AAEL004563	AAEL004563	26S protease regulatory subunit S10b	-0.206258	-0.154294	-0.0555581	0.0171876	-0.269382	0.234862	0.177503	-0.18184	-0.119205	-0.0700116	-0.0670977	0.0927232	0.001853	0.0215619	0.480702	0.635811	7.53e-06	6.05e-05	0.00114485	0.112519	0.134177	0.379112	0.399328	0.244411	5
AAEL001587	AAEL001587	None	-0.253972	-0.353285	-0.397984	-0.311856	-0.344991	0.0847881	0.358159	-0.294461	-0.127662	-0.0583475	0.122539	-0.171922	0.059076	0.00959022	0.0129511	8.92e-05	0.000259019	0.364889	0.000755912	0.137345	0.302676	0.637612	0.33431	0.172684	5
AAEL005791	AAEL005791	None	-0.622513	-0.804576	-1.33124	-0.0232889	0.0529739	0.0184261	0.0307711	-0.0401066	-0.332073	-0.375597	-1.7463	-2.06572	0.00280232	0.000138034	7.68e-08	0.511044	0.228882	0.499839	0.264234	0.604529	0.637577	0.594149	0.0134749	0.00343635	5
AAEL006132	AAEL006132	None	-1.03251	-0.279287	-1.48435	-0.405594	-0.548431	0.00962012	-0.0125542	-0.133499	0.68642	0.294025	-5.56383	-1.50613	0.000791666	0.367776	6.52e-05	3.83e-05	1.17e-05	0.63803	0.539981	0.170947	0.1916	0.574543	2.3e-05	0.165823	5
AAEL010891	AAEL010891	None	-0.17795	-0.168517	0.0794644	0.0518338	-0.199446	0.0528412	-0.149878	0.0447614	-0.245724	-0.1229	0.242928	0.277551	0.210816	0.242358	0.638197	0.299791	0.00348212	0.139003	0.000254668	0.460366	0.00298457	0.138472	0.00498298	0.00131887	5
AAEL012219	AAEL012219	ubiquitin specific protease	0.257385	0.738752	0.799725	-0.246057	-0.0965712	-0.506254	-0.0826032	0.0957958	-0.0730987	-0.0650181	0.234984	0.0859306	0.0622873	1.28e-07	1.08e-06	6.13e-05	0.114659	9.81e-08	0.218528	0.638906	0.0949939	0.138433	5.75e-07	0.065389	5
AAEL006983	AAEL006983	None	-0.518892	-0.586939	-0.99349	-0.0966172	0.131357	-0.0588923	-0.0805565	0.06932	-0.446203	-0.468551	0.347005	-0.897692	0.00191791	0.000535706	6.36e-07	0.221919	0.177153	0.130683	0.0430305	0.639739	0.117802	0.100552	0.239486	0.00198176	5
AAEL007637	AAEL007637	AAA ATPase	-0.503942	-0.518475	-0.765764	-0.0499668	-0.313151	-0.0635394	-0.0237582	-0.155008	-0.0620038	-0.0966794	-0.230469	-0.415346	2.53e-05	1.9e-05	7.54e-08	0.442548	0.000787071	0.135857	0.568544	0.167024	0.639949	0.46579	0.0855234	0.00191254	5
AAEL013046	AAEL013046	glucose-methanol-choline (gmc) oxidoreductase	0.155486	0.0886364	0.0707776	0.156342	0.142318	0.246294	0.123371	-0.0228604	0.14982	0.169318	0.141337	0.208842	0.158198	0.427497	0.589447	0.00141741	0.0119507	0.000145626	0.0315947	0.640713	0.158586	0.112888	0.177094	0.046758	5
AAEL007934	AAEL007934	tRNA (5-methylaminomethyl-2-thiouridylate)-methyltransferase	-0.163744	-0.235411	-0.298924	-0.216713	0.0411509	0.253532	0.22106	0.0816476	-0.322755	-0.42268	-0.160203	-0.0616298	0.323938	0.161937	0.130903	4.23e-05	0.418277	1.08e-05	6.15e-05	0.294988	0.0108756	0.000886617	0.232572	0.641204	5
AAEL011563	AAEL011563	None	0.145709	0.139889	0.471886	0.0443949	0.0187944	-0.0161283	0.0107675	-0.0444061	0.782574	0.667294	0.411325	0.642955	0.404872	0.430002	0.0231772	0.103328	0.560681	0.488039	0.642378	0.301031	2.95e-05	0.000363861	0.0314734	0.000772355	5
AAEL004283	AAEL004283	None	0.53981	0.248978	0.609175	-0.0642709	-0.0995864	-0.0683228	-0.0613819	0.0462933	0.521096	0.648969	0.153002	0.321767	0.00367724	0.186845	0.00577591	0.0517955	0.0167616	0.228783	0.27806	0.642872	0.0363297	0.00919395	0.535074	0.191389	5
AAEL010504	AAEL010504	None	-0.170285	-0.13021	-0.088548	-0.227772	0.0393189	-0.090458	0.0328255	-0.186086	-0.447874	-0.34744	-0.547831	-0.599872	0.0829701	0.190797	0.448529	0.00112066	0.593058	0.209826	0.643831	0.0665874	0.00195882	0.0163638	0.000180209	4.07e-05	5
AAEL010345	AAEL010345	None	-0.151836	-0.0503555	-0.233668	0.19992	-0.0444557	0.102381	0.0716841	0.0700795	-0.23297	-0.242834	0.0413057	-0.31311	0.159308	0.645043	0.0684884	0.00602748	0.579793	0.0269772	0.111206	0.347258	0.000243714	0.000133937	0.530435	1.91e-06	5
AAEL012307	AAEL012307	None	-0.158514	-0.0726589	-0.0715474	-0.0425763	-0.147193	0.0892382	0.106239	-0.0247811	0.193388	0.160457	0.344326	0.3628	0.0444857	0.363305	0.44557	0.32852	0.0108872	0.0822959	0.0413	0.646977	0.0838988	0.151487	0.00213611	0.00121869	5
AAEL011954	AAEL011954	elongase, putative	1.31849	1.65484	2.04107	-0.101792	-0.078603	-0.655436	-0.0500853	-0.0593725	1.03286	0.22049	0.603758	0.722667	6.74e-05	7.39e-07	1.38e-07	0.17258	0.382434	4.22e-06	0.647583	0.402101	1.59e-05	0.354394	0.160012	0.0697835	5
AAEL001371	AAEL001371	pre-mRNA cleavage factor im, 25kD subunit	-0.229813	-0.223404	-0.38581	-0.108256	-0.107444	-0.0220973	-0.0807385	-0.232128	-0.151509	-0.105413	-0.156755	-0.103799	0.0140669	0.0185043	0.000536792	0.0419956	0.093058	0.648418	0.105347	0.00733297	0.0639762	0.197486	0.0626215	0.215266	5
AAEL002572	AAEL002572	myosin regulatory light chain 2 (mlc-2)	0.0716081	-0.0771503	0.253444	0.9308	0.370671	0.371202	-0.110398	0.222721	0.552644	0.343875	0.192132	0.18344	0.64883	0.628244	0.174939	4.73e-08	0.00972219	0.0140084	0.435688	0.603593	1.47e-07	0.001071	0.0679201	0.0812444	5
AAEL007956	AAEL007956	None	0.132922	0.122463	0.242208	0.0242223	-0.0298213	0.172559	-0.0262042	0.07527	0.954332	1.04843	0.774983	0.997464	0.617552	0.650019	0.444229	0.496271	0.494049	0.00112154	0.575243	0.237048	0.00521815	0.00319715	0.0318816	0.00544094	5
AAEL001740	AAEL001740	candidate tumor suppressor protein	-0.318058	-0.322335	-0.378673	-0.0202159	-0.0561243	-0.0476111	0.0803311	0.0492566	-0.182253	-0.0665953	0.324281	0.0815374	0.00164476	0.00164617	0.00164528	0.650097	0.309443	0.364983	0.132864	0.387453	0.00976093	0.346539	9.07e-06	0.263178	5
AAEL003597	AAEL003597	leucine-rich transmembrane protein	0.058916	0.16001	0.276655	0.450899	0.0888581	0.112213	0.174134	0.297151	0.120951	0.152414	-0.670707	-0.297867	0.650957	0.225196	0.0737384	2.56e-06	0.295142	0.0697465	0.00726619	0.0124419	0.391946	0.279449	8.4e-07	0.0286624	5
AAEL011634	AAEL011634	fibrinogen and fibronectin	1.04075	1.23803	2.86962	0.892731	0.0768965	2.04809	1.13171	0.534817	0.870602	1.83763	0.606572	0.572166	0.405671	0.328435	0.0508378	3.62e-06	0.651743	5.87e-07	0.00091058	0.0341651	0.261218	0.0184991	0.45168	0.480291	5
AAEL010051	AAEL010051	cell cycle progression	0.189387	0.171621	0.293828	-0.166119	-0.0770495	0.131023	0.0428958	0.205221	0.0886346	0.0944476	0.223751	0.164449	0.0359592	0.0607072	0.00617156	0.0029935	0.2113	0.182132	0.656344	0.28568	0.263601	0.233696	0.00514614	0.0397132	5
AAEL009373	AAEL009373	n-acetyltransferase	0.0736777	0.211884	0.071401	-0.0637902	0.0598218	-0.0844627	-0.156993	-0.14187	-0.145941	-0.230508	0.184066	0.183972	0.586797	0.122908	0.657716	0.300022	0.424604	0.285006	0.0538895	0.0397644	0.0305498	0.000661951	0.0100499	0.00907524	5
AAEL005312	AAEL005312	LRRcap domain-containing protein [Source:UniProtKB/TrEMBL;Acc:A0A1S4FA80]	-0.251435	-0.265014	-0.516621	0.0551173	0.126072	0.0419981	-0.166354	-0.187835	-0.64681	-0.554365	-0.235682	-1.11503	0.0374522	0.0304353	0.000321589	0.309836	0.0665662	0.391661	0.00222541	0.526675	0.223964	0.297297	0.658176	0.0361716	5
AAEL002483	AAEL002483	None	-0.123869	-0.297018	-0.289095	0.0339876	-0.166092	0.0704857	-0.0206461	-0.0933822	-0.277527	-0.249017	0.0822956	-0.0450268	0.241309	0.00557563	0.0214958	0.51456	0.0160685	0.101826	0.621942	0.56654	0.00595697	0.0137518	0.418176	0.658234	5
AAEL006989	CYP6AG7	cytochrome P450	0.121359	0.162259	0.767347	-0.334484	-0.0460593	-0.845102	-0.23647	-0.287115	0.217359	0.850281	-0.530366	0.459981	0.658522	0.559796	0.0184611	0.000294124	0.622305	1.23e-06	0.0781216	0.0373477	0.554007	0.0205307	0.145722	0.207041	5
AAEL006450	AAEL006450	integral membrane protein, putative	-0.18589	-0.122757	-0.18757	-0.0608772	-0.308969	-0.0546226	-0.0720443	0.0348714	-0.197058	-0.176284	0.0749412	0.0348307	0.00813792	0.0845874	0.0250121	0.442375	0.00433598	0.518092	0.395654	0.65975	0.0102558	0.0218578	0.332743	0.652046	5
AAEL001389	AAEL001389	Palmitoyltransferase [Source:UniProtKB/TrEMBL;Acc:A0A1S4EYN0]	-0.260712	-0.244875	-0.475273	0.0822439	0.18152	-0.0641982	0.160618	0.116598	-0.195642	-0.0822388	-0.0482483	-0.151382	0.031349	0.0460102	0.000962705	0.221746	0.0348294	0.264916	0.00906428	0.12593	0.0745049	0.454034	0.660016	0.167494	5
AAEL003782	AAEL003782	None	0.626124	0.796502	0.879346	0.15812	0.119596	-0.459683	-0.447686	0.323576	0.731288	0.542995	0.219854	-0.823374	0.00736045	0.000762266	0.0015131	0.199589	0.421723	0.0472966	0.0528478	0.0304382	0.117904	0.245581	0.660003	0.103514	5
AAEL014549	AAEL014549	None	0.176916	0.107842	0.212731	0.154301	-0.0326128	0.230719	0.164661	0.107523	-0.0814533	-0.10853	-0.352426	-0.273982	0.0737929	0.282352	0.0705972	0.0184459	0.66053	0.00537196	0.0382759	0.440077	0.43516	0.298501	0.000782915	0.00896413	5
AAEL004853	AAEL004853	glycerol kinase	-0.192801	-0.270968	-0.541381	0.0993966	0.0325026	-0.105837	-0.0443526	0.116261	-0.337392	-0.410921	0.170334	0.0691672	0.104114	0.0242167	0.000126094	0.113019	0.661933	0.0432918	0.37851	0.246272	0.0018042	0.000144726	0.119308	0.526421	5
AAEL001838	AAEL001838	None	-0.351209	-0.318432	-0.412366	-0.0750904	-0.0301602	0.0187963	-0.0236441	-0.0994234	-0.118151	-0.192679	0.0318273	-0.162801	0.00184089	0.0053239	0.00212795	0.140049	0.618975	0.63519	0.551245	0.0969153	0.0975127	0.00693135	0.662337	0.0238582	5
AAEL000656	AAEL000656	pangolin	0.914637	0.876105	1.01843	0.0494738	0.0553179	-0.0159457	0.0448685	-0.0461017	1.09532	0.600196	0.363439	-0.156481	1.7e-10	1.58e-09	2.05e-09	0.538072	0.573691	0.66303	0.227031	0.218757	1.3e-05	0.0170743	0.142578	0.528692	5
AAEL011179	AAEL011179	ring finger protein	1.03352	0.771681	0.723114	0.248206	0.190694	-0.0950922	0.0203863	0.0451806	-1.57079	-1.5112	0.406911	-0.450569	7.85e-05	0.0036693	0.020153	0.11639	0.314661	0.0532149	0.665643	0.258115	1.92e-05	3.84e-05	0.29436	0.24015	5
AAEL001680	AAEL001680	None	0.769217	0.593991	0.740499	-0.0485471	-0.0768661	-0.172	-0.019684	0.0711309	0.186022	0.268094	1.30768	0.353774	1.36e-05	0.000932682	0.000417334	0.24803	0.140055	0.000982155	0.667843	0.627735	0.449881	0.277154	6.38e-06	0.177144	5
AAEL008543	Cdc42	Cdc42 homolog Precursor	0.0283043	0.147827	0.156271	0.453539	0.316563	-0.164199	0.579917	0.279779	0.0652093	0.074497	0.0777798	0.137324	0.66815	0.0271213	0.0464017	0.00117104	0.0418647	0.395756	0.0057557	0.135494	0.392728	0.328793	0.306651	0.0710945	5
AAEL001378	AAEL001378	spermine synthase	-0.32276	-0.401528	-0.495952	-0.258047	-0.144583	0.100668	0.0274977	0.057128	-0.267334	-0.143673	-0.407042	-0.312531	3.87e-05	4.44e-07	1.13e-07	0.00035841	0.0607819	0.12608	0.668255	0.384083	0.124814	0.409535	0.0201516	0.0744414	5
AAEL006006	AAEL006006	swiprosin	-0.1284	-0.382039	-0.679596	0.349706	0.294594	0.0771265	0.328	0.108625	-0.169371	-0.109929	-0.465548	-0.424731	0.417996	0.0174299	0.000314373	1.23e-05	0.000689649	0.412381	0.00178343	0.318191	0.512106	0.670485	0.0721669	0.100767	5
AAEL006277	AAEL006277	None	-0.0671223	-0.332478	-0.231918	0.260894	-0.41693	0.213157	0.0330317	0.0956808	-0.591167	-0.732386	-1.24357	-0.795724	0.670868	0.0380466	0.217802	0.01251	0.00194478	0.000525783	0.535982	0.0790427	0.186332	0.101633	0.0057249	0.0769367	5
AAEL007444	AAEL007444	None	0.452625	0.589201	0.657591	0.743373	-0.199345	0.260999	-0.207552	0.147385	0.317577	0.205066	0.165377	0.230611	0.000308657	3.57e-06	1.03e-05	5.85e-05	0.270367	0.0365418	0.0904923	0.671234	0.0674642	0.237763	0.340561	0.18389	5
AAEL003906	AAEL003906	endonuclease iii	-0.609135	-0.814084	-1.22972	-0.136607	0.138683	-0.133864	-0.118774	-0.143133	-0.319446	-0.539707	0.359411	-0.833127	1.55e-05	1.26e-08	3.61e-13	0.609122	0.67133	0.0946257	0.135438	0.382975	0.131329	0.0108159	0.111376	0.000147093	5
AAEL008786	AAEL008786	caax prenyl protease ste24	0.145856	0.249713	0.321093	0.238607	-0.0359451	-0.141033	-0.177799	0.100367	-0.0942964	-0.104625	-0.0942061	-0.0401701	0.0409344	0.000551204	0.000152018	0.000730873	0.624348	0.0899283	0.0358004	0.270788	0.322788	0.272741	0.319725	0.671585	5
AAEL014331	AAEL014331	protein phosphatase 2c	0.238948	0.197062	0.432237	0.237325	0.101305	-0.151016	0.0405575	0.0589102	0.326233	0.239244	0.0871315	0.343437	0.0808548	0.155387	0.00786048	1.45e-05	0.0563275	0.125211	0.672737	0.314746	0.000719051	0.0132635	0.36445	0.000349862	5
AAEL011991	CLIPC1	Clip-Domain Serine Protease family C.	1.11192	0.912036	1.61318	0.856251	0.311979	-0.0434741	0.116942	0.149993	0.157624	0.592776	-0.891811	-0.260432	0.000501694	0.00485674	2.1e-05	2.65e-05	0.115225	0.487208	0.0705253	0.342842	0.673712	0.113522	0.0193215	0.49492	5
AAEL004086	AAEL004086	aldo-keto reductase	0.137137	0.052489	0.467735	0.0347253	-0.212152	0.111237	-0.401076	-0.200008	0.474334	0.527378	-0.170478	0.044641	0.265424	0.674098	0.00138073	0.432761	0.000814247	0.116844	6.41e-06	0.485383	1.04e-05	8.57e-07	0.10708	0.672039	5
AAEL006672	AAEL006672	None	0.280845	0.337827	0.769367	0.335836	0.120719	0.0824206	0.0958508	0.135932	0.427884	0.483197	0.261746	0.435697	0.179377	0.110909	0.00189862	1.08e-07	0.0238636	0.0949934	0.0547357	0.100535	0.068704	0.0386514	0.252982	0.0562227	4
AAEL010470	AAEL010470	calcineurin b subunit	0.135917	0.105391	0.131036	-0.188125	-0.0740042	-0.225818	0.202255	-0.15639	-0.110437	-0.149316	0.339864	0.212976	0.192231	0.318366	0.290132	0.0018235	0.257085	0.031855	0.0521825	0.308416	0.232182	0.106313	0.000240481	0.0213917	4
AAEL009919	AAEL009919	zinc finger protein	-0.155743	-0.15224	-0.370325	-0.198275	0.0404655	-0.0743192	-0.0717398	-0.1468	-0.38592	-0.231712	0.17472	-0.103134	0.117029	0.130627	0.00177941	4.18e-06	0.296216	0.189056	0.204269	0.234819	0.000127006	0.0216029	0.0931787	0.321689	4
AAEL012073	AAEL012073	None	-0.475958	-0.491352	-0.782633	0.3479	-0.319224	-0.0974978	-0.193278	0.111229	-0.193452	-0.436413	0.201955	0.229947	0.221581	0.213045	0.0910379	7.03e-05	0.00120899	0.174963	0.0109605	0.270008	0.321579	0.0256597	0.304376	0.243127	4
AAEL008758	AAEL008758	F-box/SPRY domain-containing protein 1	-0.249431	-0.33494	-0.415297	-0.2538	-0.449707	-0.0407331	-0.0505901	-0.0450081	-0.5383	-0.323108	0.315827	-0.145501	0.181525	0.0768186	0.0619968	0.00323323	0.000110619	0.297506	0.198677	0.344941	0.000977278	0.0481114	0.0689043	0.397836	4
AAEL009822	GPRMGL5	GPCR Metabotropic glutamate Family	-0.179295	-0.362121	-0.417794	-0.0776079	0.0879811	-0.054834	-0.0200802	0.0909525	0.667099	0.25724	-0.475781	-0.584493	0.418894	0.107527	0.114233	0.104777	0.131273	0.0286153	0.400217	0.171012	1.35e-06	0.0620093	0.000932193	4.14e-05	4
AAEL011632	AAEL011632	fk506 binding protein	-0.145989	-0.172685	-0.329593	-0.400447	-0.10728	-0.106539	-0.657915	-0.339273	-0.0941144	-0.205547	0.276869	-0.208871	0.118334	0.0683389	0.00305904	2.22e-06	0.155636	0.068657	5.41e-11	0.150076	0.41892	0.0775533	0.0191904	0.0763242	4
AAEL004287	AAEL004287	fas-associated protein	0.0371269	0.0751493	0.0697951	-0.161962	-0.147713	-0.298784	-0.396391	-0.0473745	-0.140019	-0.127251	0.196894	0.132908	0.428641	0.113879	0.211314	0.0156743	0.0625142	0.000295756	1e-05	0.298706	0.129521	0.168527	0.0332843	0.15124	4
AAEL000758	AAEL000758	ubiquitin-activating enzyme E1	-0.0890661	-0.146371	-0.188605	0.230009	0.0717915	0.092937	0.35463	0.13465	-0.111405	-0.073671	-0.0948349	0.0925067	0.185624	0.0318202	0.0183467	0.00214023	0.37467	0.0891503	8.15e-07	0.156767	0.252717	0.449441	0.33036	0.342507	4
AAEL002209	AAEL002209	None	0.669325	0.758816	0.5817	0.0583253	0.0686627	-0.0234695	-0.0281519	0.0485916	0.455096	0.615913	1.26924	0.381684	0.00292116	0.000867131	0.0295272	0.0553094	0.0644759	0.449899	0.366137	0.334829	0.182519	0.0711463	0.0011614	0.324373	4
AAEL011995	AAEL011995	None	-0.174521	-0.341286	-0.349127	-0.0579348	-0.45674	0.0596967	-0.0894068	-0.131732	-0.329656	-0.22151	0.21017	0.248239	0.188004	0.0110992	0.0268735	0.46437	0.000134261	0.186258	0.0531868	0.20757	0.0106584	0.0862982	0.103484	0.0543383	4
AAEL002903	p110	phosphatidylinositol 3-kinase catalytic subunit alpha, beta, delta	-0.107185	-0.165629	-0.570674	0.355685	-0.0504525	0.0713188	0.0790246	0.308784	-0.168394	-0.217322	-0.574583	-0.789558	0.466952	0.267308	0.00112586	8.06e-09	0.263334	0.105905	0.0751	0.342273	0.439595	0.31859	0.00865192	0.000312006	4
AAEL001839	AAEL001839	zinc carboxypeptidase	0.757575	1.19649	1.24776	-0.301239	-0.166927	0.0185064	-0.0323065	-0.214973	0.412263	0.616354	0.81762	0.641496	0.236154	0.0645809	0.0998481	0.000719813	0.0827741	0.469272	0.211991	0.103824	0.142578	0.0216262	0.00095211	0.0080347	4
AAEL001106	AAEL001106	None	0.769522	0.515671	0.355823	0.519881	-0.398656	0.616753	0.0891462	0.259677	-0.41943	-0.496074	-1.1708	-0.51238	0.0643283	0.222053	0.473374	1.11e-05	0.00146658	7e-06	0.407035	0.0755502	0.235809	0.161998	0.00150005	0.159427	4
AAEL013107	AAEL013107	None	0.238325	0.385306	0.396243	0.107889	0.115144	0.197397	-0.161619	0.0971966	-0.231749	-0.146065	-0.314557	-0.140986	0.0393993	0.00100797	0.00393641	0.0852527	0.13	0.0482518	0.100884	0.387391	0.23879	0.458025	0.110459	0.474312	4
AAEL015567	OBP63	odorant binding protein OBP63	0.21778	-0.448218	-0.566026	0.457427	-0.236643	0.200939	-0.421479	0.510838	0.702444	0.738687	-0.960639	-2.89497	0.477675	0.149478	0.120843	0.0104278	0.243404	0.315541	0.042439	0.0193544	0.32408	0.299822	0.206547	0.000302683	4
AAEL007573	AAEL007573	None	-0.0968811	-0.158512	-0.206107	-0.150058	-0.132368	0.0248334	-0.281198	-0.09836	-0.140139	-0.165768	0.381856	0.204531	0.326608	0.113393	0.0797835	2.75e-05	0.000832214	0.480209	4.55e-08	0.444707	0.191952	0.123166	0.000391496	0.0574974	4
AAEL001540	AAEL001540	ubiquitin specific protease	-0.329853	-0.448714	-0.726083	-0.0820794	0.0810397	-0.17209	0.071108	0.0682223	-0.108676	-0.0936489	0.105474	-0.0669183	0.00770161	0.00034722	8.08e-07	0.275374	0.376481	0.0074665	0.236284	0.441418	0.249109	0.32072	0.266539	0.480662	4
AAEL011462	AAEL011462	Transcription initiation factor IIE subunit beta [Source:UniProtKB/TrEMBL;Acc:A0A1S4FTA4]	-0.147205	-0.224847	-0.207189	-0.0668505	-0.0460283	0.0617033	-0.182169	0.104451	-0.128014	-0.130724	0.0664424	0.0852957	0.099679	0.0131563	0.0519363	0.217827	0.482134	0.388442	0.0164417	0.256171	0.00555021	0.0047004	0.196261	0.0847205	4
AAEL010062	AAEL010062	None	0.930318	0.271686	0.20563	0.105765	-0.236238	-0.152934	-0.326606	-0.288561	0.982909	0.429825	0.292388	0.524639	0.000164134	0.277569	0.483474	0.17588	0.019196	0.0668248	0.000453238	0.136727	0.00300304	0.193327	0.375232	0.111852	4
AAEL008849	AAEL008849	selenophosphate synthase	-0.192403	-0.345155	-0.511917	-0.086274	-0.101052	0.0368564	0.133354	0.0522471	-0.183746	-0.132248	0.0798258	0.207114	0.0487792	0.000486619	1.04e-05	0.089229	0.102963	0.367697	0.00305895	0.325841	0.110894	0.251213	0.489603	0.0729077	4
AAEL001361	AAEL001361	brahma associated protein 170kD, putative	-0.224451	-0.316916	-0.631897	-0.127762	-0.116374	0.082649	-0.0439748	-0.139733	-0.0476368	-0.0393671	0.0563562	-0.0811628	0.0811401	0.0150921	3.62e-05	0.00713278	0.0368257	0.09879	0.369004	0.448605	0.405345	0.491743	0.337367	0.166213	4
AAEL007125	AAEL007125	PET117 polypeptide, putative	-0.220236	-0.163185	0.24964	0.749484	0.533941	0.28705	0.232515	0.215116	0.125553	0.0866309	0.677351	0.265601	0.236438	0.386637	0.258267	0.100572	0.327553	1.81e-05	0.000221717	0.112439	0.319451	0.492154	1.64e-07	0.0378514	4
AAEL002012	AAEL002012	phosphorylated adaptor for RNA export, putative	-0.0857335	-0.107175	-0.345466	-0.105135	-0.11913	0.0770709	0.431382	-0.186225	-0.110791	-0.17827	-0.0375536	-0.0412815	0.286488	0.188645	0.00031377	0.151372	0.18263	0.402536	9.08e-05	0.0983991	0.0364304	0.000767288	0.496551	0.450062	4
AAEL003139	AAEL003139	short-chain dehydrogenase	0.351084	0.227844	0.778093	0.276117	0.664597	-0.189862	-0.387544	0.174262	0.376982	0.338509	0.327546	0.451273	0.0863061	0.272176	0.00135793	0.00212821	1.36e-06	0.0724756	0.000868362	0.361426	0.436077	0.484187	0.497797	0.350342	4
AAEL008359	AAEL008359	None	0.476598	0.21688	1.12801	0.495123	0.148598	0.13881	1.10619	0.371757	0.637973	0.741157	-0.822492	-1.62897	0.0864078	0.442268	0.000591427	1.7e-06	0.107532	0.44546	3.15e-06	0.0144583	0.502836	0.436633	0.387748	0.0877412	4
AAEL014149	AAEL014149	None	-0.337448	-0.192436	-0.582485	-0.287059	0.13779	-0.143166	-0.138572	-0.313814	0.153187	0.106139	-0.240412	-0.0563786	0.0142155	0.167527	0.000384473	0.000107714	0.0699706	0.0511687	0.0584275	0.183484	0.0593168	0.190945	0.00522503	0.507528	4
AAEL002196	AAEL002196	Procathepsin L3, putative [Source:UniProtKB/TrEMBL;Acc:A0A1S4F176]	-0.57471	-0.458052	-0.80366	-0.143351	-0.0462351	-0.0676686	-0.0337785	0.174113	0.391593	0.488755	-0.898018	-0.393446	0.0797027	0.167886	0.0414278	0.0194929	0.508533	0.0594273	0.331844	0.0377812	0.148189	0.0705573	0.000562173	0.130128	4
AAEL006610	AAEL006610	WD_REPEATS_REGION domain-containing protein [Source:UniProtKB/TrEMBL;Acc:A0A1S4FE41]	-0.167385	-0.386236	-0.2338	0.279635	-0.126193	0.0843788	-0.120816	-0.154163	-0.153696	-0.195614	0.33864	0.364542	0.194244	0.00312153	0.127141	0.00203143	0.201728	0.217654	0.0828455	0.508764	0.264848	0.155879	0.014218	0.00827365	4
AAEL001778	AAEL001778	zinc finger protein, putative	0.151863	0.0764077	0.190828	-0.17624	-0.0954772	0.108149	-0.0700935	-0.12738	-0.234318	-0.150187	0.0848612	0.0675164	0.0602549	0.351479	0.0473571	0.0183325	0.266747	0.106202	0.28671	0.0260451	0.0212894	0.139545	0.415311	0.511726	4
AAEL001292	CYP9M7	cytochrome P450	0.769084	1.33024	1.03469	-0.0409253	0.215073	-0.0779069	-0.244439	0.0338387	2.02543	2.17121	-0.641555	-1.02051	0.210583	0.0315535	0.153122	0.395004	0.0014719	0.213963	0.000582439	0.435718	0.0574283	0.0419652	0.516335	0.31478	4
AAEL005653	AAEL005653	leukocyte receptor cluster (lrc) member 4 protein	0.479205	0.474287	0.710971	0.132559	0.138926	-0.0771859	-0.0952406	0.101131	0.307162	0.198779	-0.199535	-0.131904	6.76e-06	1.1e-05	1.88e-08	0.0502447	0.089427	0.172254	0.0956685	0.521876	0.0133768	0.109611	0.108952	0.289692	4
AAEL011466	AAEL011466	Biogenesis of lysosome-related organelles complex 1 subunit 6 [Source:UniProtKB/TrEMBL;Acc:A0A1S4FTR9]	-0.432609	-0.585391	-0.651653	-0.396729	-0.121095	0.0426437	0.026915	-0.191327	-0.182603	-0.142841	-0.17776	-0.117875	0.00353992	0.000104169	0.000267282	1.6e-05	0.165352	0.314489	0.522606	0.0526341	0.0573228	0.137149	0.0809386	0.23887	4
AAEL006922	AAEL006922	calponin/transgelin	0.0568196	0.0943759	0.108717	0.410943	-0.063566	0.157789	0.492232	0.12279	0.0564748	0.204594	-0.459651	-0.096745	0.496518	0.265018	0.27362	6.47e-05	0.523969	0.203845	0.000491055	0.265302	0.423074	0.00370927	6.37e-11	0.169065	4
AAEL001434	AAEL001434	coronin	0.222937	0.211574	0.325912	0.174307	0.367847	-0.0884555	0.0476409	-0.146518	0.566418	0.617034	0.527216	0.450432	0.0622498	0.0807833	0.0217956	0.508877	0.260577	0.243726	0.525499	0.0843448	0.0286656	0.0171734	0.0413519	0.0813665	4
AAEL002178	AAEL002178	None	0.429881	0.33026	0.587311	-0.0710128	0.0825736	-0.0316945	0.0362154	-0.251602	0.14403	0.183945	-0.233762	-0.0684843	1.36e-05	0.000974372	5.68e-07	0.50514	0.526667	0.407882	0.345467	0.216972	0.170563	0.080096	0.0261429	0.514674	4
AAEL009467	AAEL009467	None	-0.17037	0.23821	0.162157	0.930684	-0.234232	0.228551	0.488448	0.264973	0.201989	0.375273	-0.118298	0.10799	0.435375	0.281746	0.532066	1.75e-10	0.0180083	0.060227	0.000341753	0.366681	0.132087	0.00518162	0.371605	0.414705	4
AAEL010369	AAEL010369	phospholipase b, plb1	0.344902	0.548665	0.784603	-0.366672	0.201751	-0.0385107	-0.0277308	-0.226729	0.841171	0.806621	0.726067	0.625416	0.526137	0.319173	0.223462	8.18e-05	0.0360497	0.388202	0.532678	0.262662	0.0334002	0.0417298	0.104185	0.13586	4
AAEL003922	AAEL003922	None	0.0839997	0.122523	-0.111771	0.11207	-0.0402225	0.103836	-0.0845443	-0.307692	-0.0553389	-0.0753101	0.336039	0.27022	0.469884	0.298226	0.419445	0.0349057	0.512648	0.0265058	0.0657614	0.112392	0.534666	0.398695	0.000252141	0.00335454	4
AAEL010946	CYP314A1	cytochrome P450	0.464977	0.317126	0.509448	0.178252	-0.0770203	-0.104643	-0.266266	-0.082355	1.29828	1.57736	0.777093	0.752229	0.159017	0.343269	0.194034	0.0120146	0.338135	0.151686	0.00103423	0.53626	0.00754626	0.00118306	0.104015	0.115505	4
AAEL013355	AAEL013355	None	-0.305545	-0.320521	-0.778692	-0.0723139	0.323847	0.121559	-0.0806396	0.128985	-0.250254	-0.321297	0.280054	-0.597603	0.0825552	0.0723197	0.000201187	0.0966441	4.61e-06	0.0394161	0.160375	0.53636	0.356119	0.236103	0.31059	0.0290313	4
AAEL007156	AAEL007156	None	-0.249978	-0.222004	-0.392366	-0.11356	-0.0781225	-0.018625	-0.0534339	-0.154082	-0.20081	-0.152032	-0.9991	-0.653472	0.0961661	0.144855	0.0284788	0.00308074	0.0713877	0.537959	0.0864154	0.173696	0.276336	0.410016	1.37e-07	0.000569208	4
AAEL003785	AAEL003785	None	0.127148	0.141508	0.230455	0.211648	-0.04081	-0.127317	0.056455	0.131423	0.119421	0.0928573	0.112893	0.284521	0.182013	0.142703	0.0417876	0.000979638	0.544838	0.00430253	0.172071	0.0795002	0.194095	0.312732	0.218933	0.00196348	4
AAEL006467	AAEL006467	alcohol dehydrogenase	0.639212	0.177357	0.895338	0.563636	0.262197	-0.187767	0.385836	-0.376005	1.60497	1.13442	-1.14538	0.567673	0.00866272	0.472347	0.00196717	0.000180367	0.09231	0.125733	0.00350132	0.0965404	0.0877893	0.227553	0.222967	0.545857	4
AAEL004113	AAEL004113	None	-0.127877	-0.0726067	-0.0861557	-0.282455	-0.275581	0.0471275	0.054803	-0.0393651	-0.199864	-0.147723	0.308367	-0.0801798	0.210472	0.48287	0.478348	7.84e-06	0.000111815	0.332343	0.261413	0.550936	0.00932436	0.055054	0.000183108	0.324968	4
AAEL009663	AAEL009663	None	-0.284184	-0.357972	-0.225678	0.0998698	0.0514988	-0.0879322	0.0877926	0.0838798	0.356974	0.407443	0.467277	0.150399	0.176098	0.092665	0.366115	0.00474439	0.192573	0.148226	0.148841	0.553685	0.0130103	0.00463014	0.00114743	0.296071	4
AAEL007702	AAEL007702	chaperonin	0.139148	0.188971	0.264888	0.0763039	-0.241497	0.375144	0.190579	-0.258957	0.208589	0.0923746	-0.0625928	0.0839128	0.232985	0.109925	0.0560215	0.135654	0.000757009	5.89e-07	0.00192269	0.145218	0.049389	0.384158	0.555303	0.42929	4
AAEL012047	AAEL012047	None	-0.12477	-0.250762	-0.432286	-0.370645	0.292439	-0.056103	-0.0531048	-0.0533324	-0.0963626	-0.0749924	0.116171	-0.514558	0.358824	0.0689406	0.0076623	4.56e-07	0.000111464	0.201305	0.225556	0.555606	0.412299	0.52385	0.364858	4.55e-05	4
AAEL011599	AAEL011599	ADP-ribosylation factor, putative [Source:UniProtKB/TrEMBL;Acc:A0A1S4FU64]	-0.895412	-0.366922	-0.414557	0.0392963	0.39359	0.084761	-0.705702	-0.125473	0.400438	0.258932	-0.413911	-0.77766	0.00135025	0.193822	0.21168	0.505679	2.69e-05	0.560636	6.44e-05	0.220359	0.141536	0.341058	0.23185	0.0229542	4
AAEL004188	AAEL004188	None	0.575869	0.424673	0.83315	0.157712	0.140527	0.144761	-0.278257	0.227665	1.08753	0.967309	0.21382	0.348053	0.177413	0.326298	0.100521	0.019642	0.0789968	0.563603	0.271858	0.0256602	0.000491299	0.00193705	0.492145	0.263558	4
AAEL004957	AAEL004957	None	0.163943	0.0859632	0.237557	0.195752	0.24232	-0.357226	-0.219642	0.104364	0.591896	0.490731	0.274547	0.243583	0.264555	0.563726	0.173652	0.0575667	0.0551848	1.5e-05	0.00259064	0.479411	7.96e-05	0.00106505	0.0684671	0.106075	4
AAEL003919	AAEL003919	cationic amino acid transporter	-0.0688581	-0.0911042	0.102491	0.0926624	-0.173408	-0.713801	-0.170792	0.115167	-0.222391	-0.187028	-0.827201	-0.685931	0.56379	0.451131	0.469745	0.135244	0.0279256	4.3e-08	0.0637318	0.394287	0.277943	0.36186	7.15e-05	0.00101292	4
AAEL001387	AAEL001387	None	-0.589374	-0.644627	-0.923272	-0.0746234	-0.0470131	-0.139851	0.520312	0.224189	-0.180405	-0.13586	0.121684	-0.134416	2.36e-05	5.08e-06	2.84e-08	0.26875	0.564563	0.268237	0.00034848	0.0522273	0.128496	0.252795	0.334023	0.281624	4
AAEL000433	AAEL000433	glypican	-0.635718	-0.676327	-0.97036	-0.101487	-0.22737	0.0381267	0.027756	-0.152348	-0.147858	-0.0877298	-0.0525595	-0.0467896	2.42e-06	7.46e-07	1.51e-09	0.182565	0.0205961	0.320799	0.467448	0.414633	0.0562167	0.258286	0.515874	0.566382	4
AAEL014452	AAEL014452	acyl-coa dehydrogenase	0.187986	0.198242	0.675722	0.219839	-0.0691423	-0.0865019	-0.0322484	-0.495871	0.373847	0.238131	0.184528	0.199175	0.166463	0.149866	2.83e-05	0.00163166	0.35547	0.137512	0.571379	0.00345455	0.0250604	0.153503	0.269252	0.232948	4
AAEL007134	AAEL007134	None	-0.0916673	0.152417	0.22002	0.207224	0.170932	-0.0404602	0.329744	0.291104	0.416331	0.559581	-0.192427	-0.129276	0.5011	0.269388	0.174031	0.0157234	0.0895152	0.571933	0.000116179	0.0766163	9.79e-05	1.82e-07	0.0605319	0.207682	4
AAEL004526	AAEL004526	None	-0.133031	-0.137424	-0.417434	-0.258281	0.0681213	0.0463405	-0.405976	-0.128383	0.17581	0.14661	0.391192	0.101051	0.283275	0.274048	0.00465996	0.0011032	0.415824	0.5737	5.25e-05	0.569002	0.249387	0.337102	0.0105054	0.508839	4
AAEL007055	AAEL007055	lipase	-0.373401	-0.209991	-0.190433	1.21616	-0.294925	-0.0817135	-0.12595	0.529657	0.430241	1.13963	0.356242	0.19833	0.0567215	0.29024	0.413504	7.75e-10	0.0343794	0.573807	0.388337	0.00409699	0.271562	0.00331142	0.313788	0.574918	4
AAEL004334	AAEL004334	None	-0.207655	-0.24312	-0.117025	0.0944126	-0.0696394	0.471786	0.554244	-0.268185	-0.288239	-0.355229	0.140886	-0.0702584	0.237143	0.172237	0.575713	0.216046	0.450118	1.61e-05	1.72e-06	0.0967992	0.00589971	0.00074755	0.227169	0.531577	4
AAEL012226	AAEL012226	None	0.257705	0.230591	0.369377	0.0291343	-0.0589684	-0.124253	-0.0499002	0.128139	-0.0775962	-0.206156	-0.249915	0.0634163	0.0334887	0.0605324	0.0103246	0.366175	0.142785	0.0184704	0.317876	0.121646	0.491213	0.0675523	0.026851	0.57571	4
AAEL002078	AAEL002078	None	-0.169822	-0.0915573	-0.110594	0.150077	-0.12568	0.0996645	0.240987	0.209905	-0.172946	-0.0511355	-0.281906	-0.14905	0.0426954	0.280852	0.267218	0.0287251	0.121623	0.186524	0.00329068	0.0876663	0.0587693	0.576768	0.00232435	0.108021	4
AAEL004515	AAEL004515	None	-0.44895	-0.551295	-0.456097	-0.0896602	0.0454692	-0.0391578	-0.0155237	-0.0375741	-0.491856	-0.413464	-0.349915	-0.433678	5.11e-06	3.57e-08	0.00011076	0.11858	0.506197	0.167864	0.577523	0.326111	0.0209567	0.0526163	0.115409	0.0508339	4
AAEL008521	AAEL008521	None	0.19433	0.156361	0.337007	0.0701877	-0.144945	-0.0375065	-0.103389	0.0448371	0.0900734	0.0864356	-0.0801613	0.116573	0.0245248	0.074181	0.00102984	0.133912	0.016324	0.444014	0.0429444	0.57809	0.268646	0.288745	0.321902	0.150032	4
AAEL007230	Med30	Mediator of RNA polymerase II transcription subunit 30 (Med30)	-0.34436	-0.289425	-0.429885	-0.0241413	-0.0905229	0.282641	0.0850691	-0.133126	-0.0776593	-0.131305	0.0994521	0.134309	0.00127094	0.00752234	0.000730492	0.58119	0.102402	0.000302222	0.210628	0.382724	0.280626	0.0684007	0.186987	0.0728596	4
AAEL004920	AAEL004920	None	0.200344	0.151063	0.183988	0.161557	-0.0728192	0.125261	-0.12308	-0.0984225	0.137805	0.147566	0.43847	0.297633	0.0265773	0.0989151	0.0865729	0.00571162	0.264299	0.0612878	0.0655815	0.582107	0.193661	0.164126	3.67e-05	0.00510417	4
AAEL001982	AAEL001982	endoplasmic reticulum-resident kdel protein	-0.151149	-0.122696	-0.293643	-0.10954	0.0433107	0.131866	0.216254	-0.0779135	0.105915	0.0813418	-0.436879	-0.257168	0.184422	0.287702	0.0303917	0.00995242	0.365374	0.0838152	0.00707382	0.422729	0.473696	0.582334	0.00374795	0.086991	4
AAEL009371	AAEL009371	None	0.193464	0.118658	0.217408	0.0463244	-0.143648	0.0875254	0.112037	0.0304618	-0.143118	-0.156389	-1.29472	-1.03621	0.0932658	0.309748	0.112518	0.205528	0.00371533	0.0520634	0.01533	0.392379	0.58239	0.547935	7.36e-07	7.38e-05	4
AAEL000629	AAEL000629	adenylate kinase 3,	-0.403281	-0.167221	-0.159616	-0.255908	0.154553	0.326839	0.0478507	-0.202982	-0.240432	-0.138216	-0.681655	-0.534517	0.101404	0.502568	0.585359	0.00234355	0.0985205	0.000478061	0.554806	0.140055	0.131336	0.385782	0.000100986	0.00177516	4
AAEL006519	AAEL006519	None	0.0817268	0.081064	0.122069	0.13127	-0.0365734	-0.180103	0.0406571	0.120037	0.197214	0.125605	0.269658	0.225184	0.0829856	0.0897352	0.0294104	0.0261367	0.588632	0.00111948	0.406803	0.0370392	0.159635	0.370452	0.0544946	0.108376	4
AAEL011316	AAEL011316	zinc finger protein	-0.225558	-0.269852	-0.25967	0.0444676	0.224884	-0.151753	-0.198287	0.197937	0.155011	0.176315	-0.18206	-0.22949	0.0877176	0.0438514	0.098496	0.589312	0.0355885	0.00563796	0.000592073	0.0934172	0.272532	0.211794	0.223686	0.12196	4
AAEL006801	AAEL006801	Vang-like protein [Source:UniProtKB/TrEMBL;Acc:Q174T9]	1.78777	1.07689	1.51629	0.0334848	-0.0473875	-0.0839491	0.044923	0.041323	0.540037	0.427395	0.160529	0.406312	6.5e-09	0.000605763	3e-05	0.482586	0.418235	0.0162857	0.177737	0.239699	0.0874706	0.203874	0.589465	0.191465	4
AAEL011019	AAEL011019	dynein light intermediate chain	0.156076	0.105203	0.0716499	0.0345872	-0.0873171	-0.075945	0.0460261	0.0607357	0.157254	0.124273	0.041697	0.17764	0.000265645	0.0153047	0.159376	0.57931	0.259588	0.31716	0.541406	0.373217	0.0420233	0.108099	0.590831	0.0219836	4
AAEL000668	AAEL000668	None	1.34208	1.76055	2.47497	0.72758	0.87684	0.212874	1.02825	0.471131	0.441428	1.1395	-2.11814	-0.927817	0.293984	0.174265	0.10333	0.000937225	0.00107968	0.301844	4.09e-05	0.307406	0.594229	0.169092	0.0107135	0.263662	4
AAEL013260	AAEL013260	alpha methylacyl-coa racemase	-0.26948	-0.172357	-0.445935	-0.322392	-0.0481492	0.0277418	-0.0663883	-0.0472027	-0.140238	-0.239449	-0.0989036	-0.114989	0.0137128	0.119677	0.00064448	2.73e-05	0.507314	0.525391	0.136793	0.594892	0.116875	0.00736388	0.29212	0.219578	4
AAEL004369	AAEL004369	alpha-glucosidase	-0.821486	-0.52886	0.219156	0.774653	0.0717503	-0.546328	-1.00746	0.277044	-0.638465	-0.848183	-0.362877	-0.371026	0.0172643	0.130144	0.592344	1.11e-06	0.59632	0.526622	0.24811	0.369363	0.040367	0.00647965	0.230807	0.220574	4
AAEL012536	AAEL012536	None	0.323488	0.429804	0.350833	1.27691	0.314711	0.144066	0.0868895	0.67917	0.305694	0.455658	0.140032	0.387774	0.088915	0.0257036	0.120492	1.21e-11	0.00785109	0.0885914	0.294158	0.00394405	0.253488	0.0886841	0.599849	0.146334	4
AAEL009751	AAEL009751	None	-0.158937	-0.0945388	-0.150729	0.440216	0.0727678	0.190471	-0.0954794	0.442293	0.163631	0.299111	-0.233259	-0.360425	0.306921	0.548651	0.415782	0.000946156	0.601786	0.00645691	0.14563	0.0701524	0.205994	0.0224735	0.0576344	0.00342252	4
AAEL014507	AAEL014507	peptide n-glycanase (pngase)	-0.104598	-0.0886409	-0.111552	-0.0545843	-0.216246	0.244542	0.359032	0.0386742	-0.157442	-0.0442299	-0.257102	0.113614	0.308198	0.394171	0.361249	0.22722	0.000743561	1.19e-05	3.52e-08	0.484615	0.0649146	0.604253	0.00244893	0.181782	4
AAEL002713	AAEL002713	fibrinogen and fibronectin	1.0971	0.481322	0.883416	-0.0201866	-0.0821769	-0.560667	-0.0430376	-0.108632	0.498685	1.18412	-3.3694	-1.69693	0.077212	0.448409	0.230364	0.496502	0.0330026	7.77e-07	0.606467	0.591056	0.32472	0.041837	0.0108087	0.0652533	4
AAEL000330	AAEL000330	None	-0.22752	-0.0899838	-0.0637973	-0.126694	-0.0821018	-0.114875	0.0593027	-0.108767	0.165619	0.0812356	0.299964	0.232755	0.0289025	0.393569	0.606553	0.00666797	0.122668	0.171189	0.472924	0.0763622	0.12964	0.457676	0.00604727	0.0327529	4
AAEL011114	AAEL011114	serine/threonine-protein kinase rio2 (rio kinase 2)	-0.203794	-0.20477	-0.0893157	-0.0333787	-0.118296	0.15501	-0.187431	-0.0944486	0.223713	0.141219	0.775818	0.7856	0.138618	0.141974	0.584959	0.607228	0.147234	0.0187848	0.00563834	0.508912	0.164026	0.379716	1.44e-06	1.03e-06	4
AAEL011567	AAEL011567	protein phosphatase 2c	0.0877165	0.155647	0.142271	0.0646176	0.148972	0.120283	0.327068	0.056512	-0.0569409	-0.0805762	0.204399	0.171058	0.121081	0.00662587	0.0345424	0.171094	0.0150852	0.0775783	4.87e-05	0.581075	0.61065	0.471226	0.0683219	0.127039	4
AAEL002820	AAEL002820	XK-related protein [Source:UniProtKB/TrEMBL;Acc:A0A1S4F2X2]	-0.49235	-0.475263	-1.08383	-0.620553	-0.216142	0.103493	0.0696243	-0.272503	-0.739224	-0.630661	0.364346	-2.16155	0.0609161	0.0742168	0.000526066	8.27e-09	0.0109958	0.0522811	0.181332	0.292827	0.293665	0.370315	0.616943	0.00234062	4
AAEL011136	ASNA1-1	arsenical pump-driving ATPase	0.0288846	0.14139	0.142626	0.195429	0.0856032	0.0822512	-0.0415886	0.036891	-0.0372928	-0.0985748	0.0811629	0.211738	0.617912	0.0159256	0.038347	0.00095031	0.176344	0.16187	0.471956	0.351774	0.565412	0.128465	0.211685	0.00110961	4
AAEL012279	AAEL012279	Eukaryotic translation initiation factor 3 subunit J (eIF3j)	0.137053	0.0552474	0.0581154	-0.0739637	-0.0954529	0.0391188	0.263071	-0.10676	-0.0436781	0.0530682	0.174193	0.0545033	0.0225183	0.364238	0.416019	0.0825372	0.0685387	0.619393	0.00264928	0.019275	0.491213	0.402938	0.00643133	0.392465	4
AAEL003402	AAEL003402	sphingomyelin phosphodiesterase	0.176899	0.120618	0.489772	0.321441	0.0949731	1.02327	0.979708	0.10765	0.292639	0.456411	-0.246649	0.161777	0.234812	0.424066	0.00562438	0.000237108	0.286249	6.39e-11	1.46e-10	0.62039	0.278639	0.0910852	0.362507	0.550558	4
AAEL006034	AAEL006034	Vanin-like protein 1 precursor, putative	-0.8326	-0.521759	-0.529004	0.398707	-0.0349745	0.0289071	-0.0121584	0.0344569	-0.287222	-0.971095	-1.29549	-0.823473	0.0577024	0.239985	0.310649	1.35e-06	0.620875	0.164037	0.551008	0.576426	0.407682	0.0111066	1.68e-06	0.00234365	4
AAEL013727	AAEL013727	None	0.158265	0.393355	0.548052	0.0433424	0.112361	-0.164087	-0.0390825	0.196606	1.0345	0.767985	0.871613	0.354296	0.62206	0.226124	0.150003	0.374639	0.0697548	0.000183559	0.29662	0.115624	3.08e-07	0.000117945	0.000327858	0.127502	4
AAEL000504	AAEL000504	None	0.569018	0.70868	0.719579	-0.0199919	-0.0219445	-0.0309967	0.0106088	0.0677274	0.667726	0.435768	-1.92052	-0.899195	0.0635091	0.0224984	0.0480292	0.55421	0.595693	0.162883	0.626081	0.0968851	0.0820546	0.25589	6.16e-07	0.0203693	4
AAEL012154	AAEL012154	2,3-cyclic-nucleotide 2-phosphodiesterase	-0.190616	-0.195981	-0.322104	-0.0875111	-0.127878	0.0322598	0.0167043	-0.374723	0.222027	0.277845	0.490481	0.150321	0.0940591	0.0893425	0.0172852	0.112485	0.0618344	0.350784	0.62645	0.0136797	0.0589852	0.0181603	3.75e-05	0.205503	4
AAEL011278	AAEL011278	apolipoprotein D, putative	0.592583	0.638221	0.946882	-0.127868	-0.0250968	-0.0388436	-0.0854929	-0.054708	0.228176	0.26615	0.246278	0.185863	5.85e-05	1.94e-05	6.39e-08	0.00672189	0.630231	0.436009	0.0947294	0.403696	0.104516	0.0582963	0.0811551	0.186613	4
AAEL006425	AAEL006425	trypsin	-0.312632	-0.190539	-0.265183	0.717369	-0.582542	-0.0551975	-0.0353974	0.172928	0.74061	3.02062	0.565425	0.447593	0.255291	0.493826	0.416726	0.000302281	0.00852174	0.454778	0.630394	0.0875713	0.0164995	1.3e-22	0.0611309	0.138256	4
AAEL007078	eIF3-S10	Eukaryotic translation initiation factor 3 subunit A (eIF3a)(Eukaryotic translation initiation factor 3 subunit 10)	0.172494	0.0946186	0.217099	0.296018	-0.348409	0.0363828	0.435919	0.121143	0.250835	0.103145	0.181397	0.388769	0.152718	0.438873	0.129853	0.0046187	0.00609655	0.631716	7.41e-06	0.475565	0.0938217	0.490792	0.225623	0.0093855	4
AAEL011405	AAEL011405	None	0.405633	0.332471	0.633506	0.0574642	-0.0257849	0.100648	0.0163588	0.0226686	1.01318	0.675885	0.918953	-0.740799	0.125889	0.216025	0.0438851	0.199937	0.631909	0.0038378	0.604626	0.59955	0.00654577	0.0685557	0.0498942	0.0953802	4
AAEL004521	AAEL004521	None	0.25509	0.206211	0.505444	0.551064	0.193892	-0.135307	-0.352717	0.168862	0.311796	0.322098	0.192575	0.411056	0.0776229	0.159215	0.00324779	0.00312036	0.341162	0.0444102	1.39e-05	0.633796	0.155111	0.141867	0.383095	0.0622703	4
AAEL001351	AAEL001351	None	0.234928	0.214006	0.660038	0.250594	0.461519	-0.0645186	-0.193255	0.0713135	0.3373	0.260567	-0.573131	-0.428469	0.0892301	0.126587	5.8e-05	0.00209453	3.86e-05	0.292934	0.00387821	0.633931	0.343775	0.464543	0.112781	0.233015	4
AAEL003903	AAEL003903	acid phosphatase-1	-0.170151	-0.184112	-0.419995	-0.0674852	-0.134318	0.113955	0.0724511	-0.0327435	-0.135966	-0.0518979	0.130639	0.123515	0.0784681	0.0602503	0.000259329	0.254429	0.0716484	0.0647088	0.229329	0.63407	0.000254875	0.16286	0.000720655	0.00129036	4
AAEL009406	AAEL009406	n(4)-(beta-n-acetylglucosaminyl)-l-asparaginase	0.352526	0.621425	0.697172	0.089586	-0.170666	-0.27434	0.0475829	-0.355694	0.389471	0.207847	0.341842	0.232174	0.000675059	3.31e-09	1.5e-08	0.285929	0.10421	0.0109535	0.634559	0.127959	0.155947	0.448927	0.211984	0.396555	4
AAEL009047	AAEL009047	None	-0.179233	-0.202978	-0.538693	-0.236835	-0.0309305	0.0496283	-0.0153508	-0.0648662	-0.318553	-0.265889	0.124609	-0.0577336	0.126102	0.087358	0.000110541	0.000217495	0.630174	0.135173	0.636131	0.606022	2.91e-05	0.000487564	0.107738	0.454698	4
AAEL001315	AAEL001315	None	-0.398871	-0.153426	-0.778597	-0.835867	0.13883	-0.0855454	-0.104073	-0.135927	-0.155044	-0.212581	0.352096	-0.126019	0.0270222	0.401232	0.000281734	1.75e-10	0.103299	0.219564	0.138462	0.640338	0.236814	0.104876	0.00907425	0.347	4
AAEL005829	AAEL005829	None	0.231047	0.48721	0.702302	0.142988	0.0250662	0.133544	0.260369	0.2324	0.689005	0.504731	-0.805885	-0.47691	0.240379	0.0144715	0.0026159	0.00387463	0.641807	0.177448	0.0126109	0.139341	0.226933	0.376096	0.162349	0.410246	4
AAEL014273	AAEL014273	None	-0.121088	-0.154966	-0.0400548	0.0633983	-0.111949	0.381486	0.322468	0.0962961	-0.272285	-0.125933	-0.536946	-0.235965	0.0948136	0.0349243	0.642166	0.324281	0.161119	1.41e-07	1.88e-06	0.16238	0.0964527	0.44206	0.00107447	0.150472	4
AAEL013812	AAEL013812	None	0.336755	-0.259687	0.250238	0.152679	-0.0352868	-0.165971	-0.0939711	0.508466	-1.53503	-0.401581	-3.16085	-1.89727	0.257047	0.388501	0.478474	0.02205	0.64243	0.0684037	0.289639	0.0228426	0.0571783	0.618658	8.89e-05	0.0186507	4
AAEL001312	CYP9M6	Cytochrome P450 monooxygenase CYP9M6v2 [Source:UniProtKB/TrEMBL;Acc:X5HYQ8]	0.240036	0.386465	0.396024	1.01568	-0.0538118	-0.0950957	0.14851	0.382136	0.439443	0.471344	-0.629995	-0.207243	0.289735	0.0925236	0.141539	1.93e-09	0.642591	0.267287	0.089328	0.068745	0.00389491	0.0019707	3.17e-05	0.171226	4
AAEL004291	AAEL004291	translin	-0.102301	-0.183814	-0.167956	-0.113041	-0.238638	-0.419179	-0.148429	-0.295573	-0.197095	-0.274246	0.0800736	0.0290674	0.433942	0.165364	0.279914	0.390705	0.14675	1.23e-05	0.0596249	0.0315256	0.00128224	7.5e-06	0.205762	0.645303	4
AAEL010141	AAEL010141	None	-0.258002	-0.182715	-0.128083	-0.0743487	-0.0364807	0.114408	-0.130827	0.113019	0.157889	0.0416147	0.686932	0.398114	0.00223688	0.0326299	0.202224	0.116729	0.517704	0.205146	0.149624	0.259832	0.0836526	0.648697	3.68e-13	2.19e-05	4
AAEL003089	AAEL003089	DUF3730 domain-containing protein [Source:UniProtKB/TrEMBL;Acc:A0A1S4F3N2]	-0.0586155	-0.189159	-0.221207	0.269653	0.16502	0.0379629	0.0911938	-0.178359	0.111663	0.215319	0.210562	0.327506	0.608574	0.103165	0.104742	0.00100778	0.0664256	0.649278	0.280024	0.134406	0.129958	0.00357086	0.00499214	1.49e-05	4
AAEL004148	AAEL004148	heat shock protein 70 (hsp70)-interacting protein	-0.0723499	-0.063998	-0.215423	-0.185884	0.152232	-0.084753	-0.224504	-0.0256928	-0.0536817	-0.0842836	-0.0704786	-0.120758	0.346853	0.411552	0.0184921	0.00874754	0.065114	0.133328	0.000441405	0.651033	0.310145	0.111027	0.185961	0.0232722	4
AAEL006945	AAEL006945	golgi SNAP receptor complex member, putative	0.0376742	-0.048886	-0.067141	-0.160887	0.0444467	0.15608	0.0743448	-0.0508478	-0.171259	-0.186312	-0.155508	-0.0458295	0.651356	0.563245	0.499602	0.00113858	0.396163	0.00649341	0.166102	0.585652	0.0426218	0.0274979	0.0719441	0.593693	4
AAEL008577	AAEL008577	None	-0.423399	-0.324374	-0.405659	-0.221404	-0.0630411	-0.0631725	0.0338957	-0.0869589	-0.0640579	-0.170184	-0.126226	-0.0783966	9.8e-07	0.000213852	8.22e-05	0.00397502	0.453684	0.404539	0.652844	0.171653	0.563981	0.125072	0.266142	0.485664	4
AAEL007016	AAEL007016	sodium/solute symporter	0.333679	0.517058	0.723808	0.250705	0.115685	-0.0455547	-0.302678	-0.147916	1.28322	0.993338	-0.397952	0.518477	0.086699	0.00878338	0.00174915	0.000830455	0.149578	0.608256	0.00225841	0.4107	0.148587	0.263476	0.654004	0.559311	4
AAEL007821	AAEL007821	signalosome, subunit 2, CSN8, putative	0.331963	0.419526	0.628537	0.105583	0.0873709	0.112366	0.0888294	0.0690542	0.0382944	-0.105116	0.0660306	-0.143668	0.00116443	5.09e-05	2.17e-07	0.0626747	0.196866	0.0347305	0.0890027	0.616789	0.654235	0.219295	0.450362	0.099163	4
AAEL008175	mRpL44	mitochondrial ribosomal protein, L44, putative	-0.271949	-0.164356	0.130013	-0.140724	-0.182374	0.0965597	0.264278	0.0763261	0.302644	-0.0717938	0.270873	0.212077	0.267378	0.508236	0.655314	0.00870571	0.00598961	0.0752263	4.05e-05	0.455154	0.0286654	0.602922	0.0527786	0.122634	4
AAEL007040	AAEL007040	lozenge	-0.350795	-0.732114	-1.31803	0.214735	-0.0268464	0.0637247	0.0552111	0.0425524	-1.36659	-0.60073	-0.982811	-1.53072	0.482067	0.147791	0.0265188	0.000324603	0.657716	0.0563139	0.0948307	0.229123	0.00627412	0.229921	0.0652624	0.00359587	4
AAEL004710	AAEL004710	spingomyelin synthetase	-0.234559	-0.261805	-0.588859	0.0729395	0.0269799	-0.0470637	0.0153845	0.0698557	-0.293561	-0.25867	-0.728356	-0.8425	0.0905053	0.062255	0.000352195	0.0319086	0.491812	0.183555	0.657919	0.315223	0.398137	0.456566	0.0368873	0.0156747	4
AAEL003233	AAEL003233	None	-0.144857	-0.19311	-0.224015	-0.579634	0.0953746	0.237693	0.0942312	-0.104692	-0.277224	-0.50544	-1.75504	-2.537	0.510631	0.386882	0.392449	7.28e-09	0.194288	0.000373486	0.110286	0.204268	0.660281	0.42306	0.0076392	0.000122422	4
AAEL004613	AAEL004613	phenylalanyl-tRNA synthetase beta chain	0.0913258	0.183144	0.213682	0.254494	-0.109637	0.173826	-0.286308	-0.0815961	0.181822	0.10235	0.385909	0.615475	0.382219	0.0837359	0.085313	3.41e-05	0.0714173	0.150295	0.0224724	0.663505	0.252138	0.519191	0.0149973	0.000104886	4
AAEL012863	AAEL012863	Predicted acetyltransferase [Source:UniProtKB/TrEMBL;Acc:Q1HR96]	-0.192978	-0.0560129	0.0854379	0.539288	-0.106209	0.732698	0.892669	0.205171	-0.274309	-0.108188	0.209713	0.443392	0.13099	0.665234	0.573622	2.95e-10	0.0641898	4.25e-09	1.14e-10	0.433049	0.0639752	0.465107	0.154688	0.0026194	4
AAEL006496	AAEL006496	steroid dehydrogenase	0.313515	0.484846	1.00587	0.0251418	-0.436842	-0.231825	-0.102701	-0.153394	0.20153	0.191479	0.276292	0.170509	0.106125	0.0135938	1.18e-05	0.665546	6.52e-06	0.000607034	0.0903706	0.551441	0.402406	0.431085	0.248954	0.48204	4
AAEL006571	PELLE	TOLL pathway signalling Ser/Thr Kinase.	-0.311576	-0.149695	0.0746327	0.0300354	-0.169253	0.0253588	-0.0640893	-0.0471247	-0.0941337	-0.132559	0.303003	0.2391	0.0158616	0.252591	0.626657	0.609256	0.0276411	0.665855	0.280576	0.545271	0.238198	0.0974984	0.000220913	0.00335812	4
AAEL009362	AAEL009362	cationic amino acid transporter	-0.32123	-0.422297	-0.722455	0.028236	0.0675173	0.0381934	0.182537	0.126934	-0.0400947	-0.0816172	0.100797	-0.114603	0.0174624	0.00204591	6.9e-06	0.666346	0.403281	0.576583	0.0128296	0.428602	0.582543	0.263261	0.170817	0.118943	4
AAEL015394	GPRMGL3_2	GPCR Metabotropic glutamate Family	0.305758	0.66501	0.697926	0.0388918	-0.0405356	-0.0349713	-0.0159362	-0.016846	1.00123	0.276792	0.214736	0.60736	0.219738	0.00833732	0.0181398	0.213849	0.287309	0.13296	0.484528	0.666325	0.000500027	0.331966	0.459667	0.0391683	4
AAEL006299	AAEL006299	methyltransferase, putative	0.0390209	0.125239	0.068142	-0.353939	-0.300962	-0.0749044	-0.262986	0.190691	-0.170095	-0.27463	-0.103167	-0.145524	0.668889	0.175436	0.530327	0.000220491	0.00506105	0.164834	4.75e-05	0.100826	0.0613739	0.00257342	0.264554	0.115146	4
AAEL003616	AAEL003616	None	-0.108207	-0.169654	-0.830304	-0.0938388	-0.10102	-0.0907941	-0.221495	-0.16415	-0.478894	-0.381086	-0.740397	-0.658106	0.669971	0.509983	0.00666075	0.0251146	0.0457016	0.179539	0.00268805	0.384587	0.353571	0.461667	0.255078	0.26449	4
AAEL011631	AAEL011631	None	-1.29694	-0.97387	-1.35655	-0.0523843	-0.0269941	-0.0277995	-0.0117263	-0.070273	-0.295002	-0.460128	-1.88222	-2.5208	7.99e-05	0.00343895	0.00053816	0.158675	0.543995	0.272455	0.639597	0.169041	0.671555	0.508674	0.16175	0.00123833	4
AAEL009890	AAEL009890	None	-0.128327	-0.164033	-0.348483	-0.100375	0.0683299	-0.0575567	-0.0171048	0.0572242	0.0217924	0.0488552	-0.333252	-0.107616	0.183209	0.0932319	0.00239659	0.0144566	0.150242	0.16247	0.671715	0.63703	0.624358	0.273364	1.29e-12	0.0229097	4
AAEL009052	AAEL009052	None	-0.150597	0.116479	0.382003	-0.0289158	-0.0183751	-0.227623	-0.44115	-0.0837283	0.808114	0.790952	0.275976	0.905229	0.551157	0.648686	0.202082	0.418025	0.67228	0.0691226	0.00124103	0.248666	0.00163747	0.0034027	0.269316	0.000124031	4
AAEL005468	AAEL005468	glycosyltransferase	0.0400478	0.0642098	0.0942833	0.0125285	-0.0921095	0.0736457	0.0509573	0.0324416	-0.14661	-0.207835	0.0940726	0.244298	0.673156	0.504561	0.404003	0.59961	0.00481101	0.0283294	0.118596	0.454863	0.153611	0.043372	0.364056	0.0181496	4
AAEL002161	AAEL002161	UPF0184 protein AAEL002161 [Source:UniProtKB/Swiss-Prot;Acc:Q17J49]	0.141761	0.212066	0.182135	0.369857	0.196304	-0.126131	-0.434672	0.106487	0.195883	0.15005	0.214341	0.183879	0.254264	0.092327	0.217981	9.58e-08	0.00171816	0.142987	3e-05	0.227879	0.204465	0.331077	0.163479	0.230926	3
AAEL007343	AAEL007343	None	-0.15725	-0.142928	-0.173078	-0.309067	-0.101543	-0.0343871	-0.0701553	-0.19753	-0.236977	-0.270698	-0.214571	-0.157692	0.0519456	0.0812987	0.0721332	0.000992322	0.307493	0.330765	0.0547379	0.345346	0.039055	0.0184454	0.0619811	0.170443	3
AAEL010640	AAEL010640	phosphoribosylamine-glycine ligase	0.256021	0.226565	0.393098	0.448418	-0.0745834	0.206773	0.219537	-0.108659	-0.215714	-0.143006	-0.179318	-0.203396	0.164197	0.224409	0.072233	2.53e-06	0.374405	0.00938321	0.00626115	0.26055	0.0524766	0.198625	0.109508	0.0697718	3
AAEL002529	AAEL002529	OTU domain-containing protein [Source:UniProtKB/TrEMBL;Acc:A0A1S4F202]	-0.237495	-0.157217	-0.169438	-0.0524169	-0.110588	0.0548366	-0.054755	0.155987	-0.272495	-0.118117	-0.331814	-0.202351	0.0250167	0.143101	0.179487	0.375456	0.134738	0.415975	0.416659	0.14372	0.00859336	0.25459	0.00283429	0.0615182	3
AAEL010071	AAEL010071	spermidine synthase	0.14293	0.340801	0.319793	-0.270865	-0.184864	-0.124446	-0.149209	-0.489356	-0.29763	-0.326558	0.538895	0.164796	0.432264	0.0641522	0.139082	0.00157016	0.0532054	0.187299	0.116962	0.0423221	0.076874	0.0528527	0.0017409	0.335651	3
AAEL010953	AAEL010953	Protein OPI10 homolog [Source:UniProtKB/Swiss-Prot;Acc:Q16RI1]	-0.0954559	-0.0565327	-0.13295	-0.04494	-0.0646913	-0.0716015	-0.242064	-0.17918	-0.0622783	-0.0834252	0.0663754	-0.191097	0.180427	0.433794	0.118306	0.110038	0.0636668	0.230392	0.000399211	0.0390018	0.368191	0.228702	0.362361	0.00832153	3
AAEL006011	AAEL006011	None	0.265439	0.53855	0.460876	0.374363	-0.0575574	0.0608751	0.0532917	0.124826	-0.298509	0.206345	0.591085	0.246041	0.253004	0.0220874	0.0948393	6.55e-06	0.444128	0.0964072	0.142639	0.202647	0.249339	0.425153	0.0196759	0.331593	3
AAEL006133	AAEL006133	cofactor A, putative	0.132567	0.151547	0.162617	0.0666989	-0.204589	0.220476	0.0851795	-0.0490813	-0.0928579	-0.0724042	-0.204186	-0.177217	0.0893916	0.0553394	0.0796865	0.449172	0.0683516	9.1e-05	0.0784946	0.415759	0.100413	0.200621	0.000440699	0.00219746	3
AAEL006490	GPRCAL2	GPCR Calcitonin/Diuretic Hormone Family	0.464247	0.335435	0.336621	-0.0709448	0.0628443	-0.10095	-0.0595004	0.0620707	0.598876	0.565722	0.372396	-1.6633	0.174475	0.333376	0.408072	0.177903	0.32408	0.029878	0.184897	0.192871	0.0411643	0.0505409	0.45777	0.00442769	3
AAEL004333	AAEL004333	pax neighbour protein	-0.176879	-0.166385	-0.261493	-0.0479868	-0.111325	0.0381973	0.156911	-0.216571	-0.0667458	-0.152277	-0.0788836	-0.187364	0.128804	0.158629	0.0594219	0.458187	0.168012	0.450955	0.00462387	0.0860724	0.34237	0.0306169	0.286598	0.0110997	3
AAEL003562	AAEL003562	polypeptide of 976 aa, putative	-0.136983	-0.0872213	-0.223795	0.214951	0.17044	0.118874	0.112763	-0.179124	-0.0646397	-0.132358	0.123328	-0.165808	0.240962	0.461237	0.10762	7.91e-05	0.00417612	0.0582743	0.0713196	0.21577	0.358114	0.0603173	0.10542	0.0267056	3
AAEL004143	AAEL004143	n-acetylglucosaminyl-phosphatidylinositol de-n-acetylase	-0.286458	-0.0716035	-0.466694	0.0708659	0.139026	-0.103166	0.0591527	-0.0480823	-0.0879947	-0.161098	0.199796	0.0886064	0.00385187	0.475648	7.8e-05	0.388619	0.173972	0.123079	0.367828	0.474975	0.372083	0.102717	0.0438055	0.371108	3
AAEL004581	AAEL004581	None	0.163911	0.235303	0.272294	0.383198	-0.0703992	0.157201	0.143146	0.178006	0.620906	0.738456	-0.285077	0.281887	0.275955	0.122699	0.127762	5.03e-05	0.440152	0.00209732	0.00439606	0.342266	0.119192	0.0634522	0.473008	0.477922	3
AAEL011696	AAEL011696	None	-0.0952566	-0.104678	-0.18422	-0.0420914	-0.0334078	0.210689	-0.195231	-0.239644	0.223089	0.173087	0.406135	0.171191	0.268253	0.229967	0.0719319	0.286734	0.485978	0.00231916	0.00422404	0.384096	0.15769	0.273156	0.0102327	0.278712	3
AAEL004000	TOLL10	Toll-like receptor	0.18621	0.412072	0.425633	0.0260276	-0.0255964	0.0727895	0.046229	0.107358	0.46336	0.217078	-0.736226	-0.543263	0.303839	0.0245616	0.0477053	0.399387	0.497108	0.0714709	0.241824	0.361243	0.0881079	0.423944	0.0106487	0.0586193	3
AAEL013494	AAEL013494	Sep15_SelM domain-containing protein [Source:UniProtKB/TrEMBL;Acc:A0A1S4FZQ1]	0.0609658	0.101443	0.192292	0.0463791	0.169327	-0.174197	-0.171028	0.0940314	-0.124363	-0.089068	0.124656	0.0683395	0.50682	0.275719	0.0782019	0.48644	0.0481592	0.0321373	0.0350743	0.416994	0.0838353	0.215436	0.0854375	0.344199	3
AAEL008386	AAEL008386	ATP-binding cassette sub-family A member 3, putative	-0.28496	-0.199774	-0.331848	0.416343	-0.0619753	-0.318304	-0.161208	-0.0742111	0.944205	0.948061	1.66904	1.33816	0.206943	0.382567	0.216471	2.6e-05	0.506933	0.142286	0.449028	0.422415	0.0709847	0.0700377	0.00133545	0.0100876	3
AAEL011969	AAEL011969	protein-s isoprenylcysteine o-methyltransferase	-0.165988	-0.112657	-0.307987	-0.406465	0.237317	-0.0631546	-0.066537	-0.0678138	-0.253979	-0.167222	-0.161597	-0.704389	0.336664	0.519887	0.134872	1.97e-05	0.013975	0.199283	0.177149	0.246023	0.276683	0.473943	0.502719	0.00350905	3
AAEL008745	AAEL008745	TPR_REGION domain-containing protein [Source:UniProtKB/TrEMBL;Acc:A0A1S4FKA2]	-0.655517	-0.475211	-1.30478	0.488038	-0.132015	0.246569	0.583926	0.0842026	0.547651	0.551725	-0.63517	-1.50268	0.0900403	0.225139	0.00463217	4.44e-05	0.255209	0.0847448	0.000308916	0.244191	0.522179	0.519164	0.499349	0.0857794	3
AAEL011350	AAEL011350	None	0.27187	0.205974	0.368756	0.960239	0.269366	-0.155034	-0.219546	0.189852	0.547877	0.567133	1.1884	0.320101	0.11964	0.244608	0.0756401	8.3e-08	0.0656671	0.0596808	0.0101634	0.295395	0.285464	0.26888	0.0205353	0.532693	3
AAEL006934	Med19	Mediator of RNA polymerase II transcription subunit 19 (Med19)	-0.0508423	-0.111641	-0.239486	0.256816	0.272306	-0.117454	0.255968	0.107837	-0.0568621	-0.0575734	0.230494	0.0966534	0.541791	0.186277	0.0157904	0.184957	0.248257	0.231151	0.0135735	0.142386	0.37198	0.36614	0.000414121	0.137123	3
AAEL006823	AAEL006823	AMP dependent ligase	0.170812	0.229596	0.170564	0.520475	-0.0681604	1.11039	0.935939	0.274048	-0.282181	-0.166935	0.126273	0.235993	0.427673	0.292714	0.505108	2.02e-07	0.400784	1.68e-05	0.000133802	0.18841	0.178935	0.425846	0.54233	0.254773	3
AAEL003246	AAEL003246	deoxyribose-phosphate aldolase	0.0865502	0.22962	0.204011	0.053716	0.0779963	-0.0271103	-0.0290702	0.0692378	-0.0925894	-0.105742	-0.289378	-0.187168	0.360689	0.0166668	0.0698767	0.202139	0.133903	0.543763	0.515298	0.144947	0.233041	0.174602	0.000169769	0.0151031	3
AAEL009507	AAEL009507	glucose-6-phosphate 1-dehydrogenase	-0.122873	-0.161003	-0.107298	-0.0828893	0.0990194	-0.342889	0.403725	0.190909	-0.29566	-0.265415	-0.21106	-0.0859554	0.323585	0.201842	0.468377	0.115527	0.124155	0.00106488	0.000208953	0.209523	0.0371884	0.0614416	0.138679	0.546108	3
AAEL000802	AAEL000802	None	0.0928179	0.0959225	0.190579	0.127257	-0.0351344	-0.0338296	0.281777	0.0727759	-0.170041	-0.100688	0.155682	0.0759726	0.194995	0.186349	0.025211	0.00188669	0.424101	0.547102	4.22e-05	0.22454	0.0866737	0.310357	0.117385	0.444669	3
AAEL007256	AAEL007256	DNA helicase recq1	0.187265	0.171828	0.215643	-0.0209763	-0.0298606	-0.149645	-0.131281	-0.0715278	-0.0847438	-0.0917279	0.21405	0.318743	0.0811647	0.114316	0.0910826	0.548677	0.486507	0.0384037	0.0663017	0.545354	0.317374	0.279399	0.0128852	0.000225646	3
AAEL011397	AAEL011397	None	-0.422717	-0.535761	-0.571583	-0.145847	0.0276197	0.0458422	0.037487	-0.0939802	-0.933954	-0.628945	-2.32377	-3.16581	0.30739	0.202264	0.247853	0.00129256	0.564456	0.2058	0.297924	0.418349	0.152794	0.335631	0.000673524	3.3e-06	3
AAEL009769	AAEL009769	None	0.182181	0.0857859	0.109621	-0.128553	0.038639	0.0887769	0.16374	-0.0743783	-0.213609	-0.113657	-0.170195	-0.0807322	0.151411	0.505381	0.468551	0.0316087	0.574835	0.139693	0.00983771	0.566505	0.0281833	0.24146	0.0786931	0.406479	3
AAEL004067	AAEL004067	mitochondrial benzodiazepine receptor, putative	-0.171377	-0.170924	0.140481	1.14515	0.256347	0.754718	0.33746	0.3807	-0.216718	-0.216437	0.183148	0.243664	0.421035	0.428393	0.578807	7.34e-09	0.083237	2.75e-08	0.00111825	0.132204	0.237822	0.238263	0.315104	0.181341	3
[truncated: 116 more rows]
