# Supplementary material for: Unveiling Wolbachia transcriptomic signature in the arboviral vector Aedes aegypti
Source: Front Cell Infect Microbiol. 2025 Apr 28;15:1538459. doi: 10.3389/fcimb.2025.1538459 (PMC12066770; doi:10.3389/fcimb.2025.1538459)
Supplement: Supplementary Table 5 — Expression pattern of genes from the Toll, IMD and JAK/STAT pathways. Log2 expression fold-changes (Wolbachia-infected vs uninfected) for A. aegypti genes in the Toll, IMD and JAK/STAT pathways according to the Kyoto Encyclopedia of Genes and Genomes. nt: not tested, *p<0.05. [file Table5.xlsx]

## Sheet: Sheet1
Gene ID	Name	wim.2011	wim.2014	wim.2017	ran.wmp	ran.wm	ye.hd	ye.ms	kam	boe.car.7	boe.car.4	boe.mid.7	boe.mid.4
Toll-signaling pathway
AAEL000057	TOLL5B	0.68	0.72	0.93*	-0.03	0.04	-0.04	0	0.05	1.17	1.27*	0.58	-0,15
AAEL015018	toll	0.48*	0.60*	0.60*	0.09*	0.03	-0.01	-0.04	0	0.71*	-0.07	0.06	-0.23
AAEL013441	TOLL9A	0.02	0.23	0.17	1.10*	-0.11	0.08	-0.13	0.35*	0.44*	0.18	0.12	-0.02
AAEL007619	TOLL5A	1.34*	1.13*	1.58*	0.11	0.07	0.1	0.02	0.1	0.34	0.34	-0.19	-0.57*
AAEL000671	TOLL6	1.37*	1.27*	1.35*	-0.01	0.06	0	-0.02	0.03	0.43	0.71*	-0.13	0.27
AAEL002583	TOLL7	0.49*	0.50*	0.65*	0.09	0.24	-0.29*	-0.07	0.04	0.46*	0.74*	-0.48*	-0.67*
AAEL000633	TOLL8	-0.4	-0.88	0.77	0.06	0.03	-0.04	0	-0.04	-0.58	-0.4	-1.51	0
AAEL004000	TOLL10	0.19	0.41*	0.42	0.03	-0.03	0.07	0.05	0.11	0.22	0.46	-0.54	-0.74*
AAEL009551	TOLL11	0.39	0.72*	1.13*	0.01	-0.01	0	-0.02	0	0.71	1.16*	0.5	-0.62
AAEL000709	cact	-0.01	0.01	-0.1	0.32*	0.11*	0.40*	0.50*	0.19*	-0.20*	-0.18	-0.20*	-0.45*
AAEL006571	PELLE	-0.31*	-0.15	0.07	0.03	-0.17*	0.03	-0.06	-0.05	-0.13	-0.09	0.24*	0.30*
AAEL007696	REL1A	-0.19*	-0.22*	-0.22*	0.06	-0.20*	0.18*	0.11	-0.07	-0.16*	-0.14*	0.07	0.03
AAEL006930	REL1B	1.95	4.13	2.9	-0.08*	0.03	-0.02	-0.01	0.02	-4.12	-0.35	0	-2.39
AAEL007642	TUBE	-0.46*	-0.46*	-0.82*	-0.33*	-0.17*	0.17*	0.14*	-0.04	-0.07	-0.11	-0.33*	0.06
AAEL007768	MYD	0.45*	0.41*	0.82*	0.63*	-0.17	0.06	0	0.25	0.01	0.21*	-0.12	-0.16
AAEL013433	SPZ1C	1.67*	1.51*	2.18*	0.35*	0.12	0.11	0.34*	-0.17	0.74	0.44	-1.13	-0.79
AAEL008596	SPZ3A	0.89*	0.88*	1.20*	nt	nt	nt	nt	0.49*	0.54	0.43	0.03	-0.83
AAEL007897	SPZ4	0.59*	0.73*	0.71*	-0.51*	0.03	0.01	-0.07	-0.11	0.25	-0.01	-0.16	-0.24
AAEL013434	spaetzle-like cytokine	0.44*	0.50*	0.93*	0.19	0.48	-0.24*	-0.31*	0.07	0.36	0.09	-0.01	0.08
AAEL001929	SPZ5	0.44	0.41	0.28	0.02	0	-0.02	-0.03	0.06	0.82	0,87	0.37	-1.24
AAEL012164	SPZ6	0.01	-0.64	0.46	0.21*	-0.04	0	0.01	-0.01	-1.58*	0.08	-0.58	-0.66
AAEL001435	SPZ2	0	-0.02	-0.58	0	-0.05	-0.01	-0.04	-0.01	0.12	0.3	0.88	0.03
AAEL003832	DEFC	3.40*	3.27*	4.52*	4.40*	1.35*	3.85*	4.14*	4.12*	2.59*	3.00*	3.06*	0.68
IMD-pathway
AAEL027860	casp	-0.25*	-0.30*	-0.41*	nt	nt	nt	nt	nt	-0.09	-0.05	0.08	0.26*
AAEL014148	Dredd	0.42*	0.26	0.54*	-0.24*	0.32*	0.01	-0.11	nt	0.26	0.28	0.1	0.09
AAEL027982	PGRP-LE	-0.22	-0.04	-0.19	nt	nt	nt	nt	nt	0.18	0.09	0.29	0.42
AAEL010083	IMD	0.28	0.56*	0.65*	0.09*	-0.05	0.02	0.06	-0.1	-0.21*	-0.1	-0.06	-0.13*
AAEL007624	REL2	0.87*	0.92*	1.58*	1.12*	0.02	0.74*	0.74*	0.92*	0.74*	0.60*	-0.55*	-0.76*
AAEL001932	FADD	-0.02	-0.01	-0.18	-0.04	-0.03	0.08	0.11*	-0.03	0.03	0.1	0.04	0.32*
AAEL003245	IKK1	-0.23*	-0.25*	-0.31*	-0.04	-0.01	0	0	-0.07	-0.02	-0.05	-0.04	-0.19
AAEL012510	IKK2	0.07	0.1	0.1	0.11*	-0.19*	0.12*	0.37*	0.2	-0.22*	-0.21*	-0.35*	-0.47*
JAK/STAT pathway
AAEL012471	DOME	-0.23*	-0.14	-0.37*	0.05	0.07	-0.06	0.25*	0.02	-0.17	-0.36*	-0.84*	-1.05*
AAEL012553	HOP	-0.05	-0,14	-0.20*	-0.70*	0	-0.40*	-0.09	-0.03	-0.21*	-0.31*	0.37*	0.47*
AAEL019728	SOCS	-0.35*	-0.39*	-0.67*	nt	nt	nt	nt	nt	-0.19	-0.3	-1.49*	-2.10*
AAEL015099	PIAS1	-0.31*	-0.45*	-0.51*	-0.23*	-0.14	-0.02	-0.06	-0.01	-0.22*	-0.19*	-0.23*	0.11
AAEL003389	ATT	3.47	2.55	5.05	-0.07*	-0.01	0	0	0.17	-3.71*	-1.61	-0.62	-4.54*
AAEL020559	STAT	-0.02	-0.11	-0.01	nt	nt	nt	nt	nt	0.1	0.09	0	-0.35*
